# Supplementary material for: Below ground efficiency of a parasitic wasp for Drosophila suzukii biocontrol in different soil types
Source: Sci Rep. 2022 Jun 1;12:9130. doi: 10.1038/s41598-022-12993-w (PMC9160073; doi:10.1038/s41598-022-12993-w)
Supplement: Supplementary file 2 — Supplementary Information 2. [file 41598_2022_12993_MOESM2_ESM.xlsx]

## Sheet: Tabelle2
Duration	Repetition	Date	Soil_type	Treatment	Pupation_depth	Pupation_depth_factor	Founded_wasps	pupae_number	founded-Pupea	Pupea_per_repetition	Percent_pupated	hatched ("0" fly, "1" wasp, "" no hatch)	Hatched_Fly	Hatched_flies_per_repetition	Hatched_Wasp	Column1	Pupea_per_repetition2	Pupea_length	pupea_width	Pupaevolume	Mean_Temperature	Minimal_Temperature	Maximal_Temperature	Mean_Humidity	Minimal_Humidity	Maximal_Humidity
24	1	2020-06-02	sandy	control	0-6 mm	1		1	1	48	1	0	1	32	0		0	2.726	1.085	1.68029	NA	NA	NA	NA	NA	NA
24	1	2020-06-02	sandy	control	0-6 mm	1		2	1	48	1	0	1		0			2.73	1.145	1.87401	NA	NA	NA	NA	NA	NA
24	1	2020-06-02	sandy	control	0-6 mm	1		3	1	48	1	0	1		0			2.815	1.119	1.8456	NA	NA	NA	NA	NA	NA
24	1	2020-06-02	sandy	control	0-6 mm	1		4	1	48	1		0		0			2.377	0.846	0.890776	NA	NA	NA	NA	NA	NA
24	1	2020-06-02	sandy	control	0-6 mm	1		5	1	48	1	0	1		0			2.836	1.077	1.72241	NA	NA	NA	NA	NA	NA
24	1	2020-06-02	sandy	control	0-6 mm	1		6	1	48	1	0	1		0			2.832	0.93	1.2825	NA	NA	NA	NA	NA	NA
24	1	2020-06-02	sandy	control	0-6 mm	1		7	1	48	1		0		0			2.942	1.178	2.13763	NA	NA	NA	NA	NA	NA
24	1	2020-06-02	sandy	control	0-6 mm	1		8	1	48	1	0	1		0			2.964	1.141	2.02045	NA	NA	NA	NA	NA	NA
24	1	2020-06-02	sandy	control	0-6 mm	1		9	1	48	1		0		0			2.849	1.086	1.75934	NA	NA	NA	NA	NA	NA
24	1	2020-06-02	sandy	control	0-6 mm	1		10	1	48	1		0		0			2.707	1.019	1.47175	NA	NA	NA	NA	NA	NA
24	1	2020-06-02	sandy	control	0-6 mm	1		11	1	48	1	0	1		0			2.863	1.135	1.93113	NA	NA	NA	NA	NA	NA
24	1	2020-06-02	sandy	control	0-6 mm	1		12	1	48	1	0	1		0			2.594	1.044	1.48037	NA	NA	NA	NA	NA	NA
24	1	2020-06-02	sandy	control	0-6 mm	1		13	1	48	1	0	1		0			2.651	0.959	1.27657	NA	NA	NA	NA	NA	NA
24	1	2020-06-02	sandy	control	0-6 mm	1		14	1	48	1	0	1		0			2.55	1.017	1.38096	NA	NA	NA	NA	NA	NA
24	1	2020-06-02	sandy	control	0-6 mm	1		15	1	48	1	0	1		0			2.749	1.14	1.87061	NA	NA	NA	NA	NA	NA
24	1	2020-06-02	sandy	control	0-6 mm	1		16	1	48	1	0	1		0			2.8	1.044	1.59793	NA	NA	NA	NA	NA	NA
24	1	2020-06-02	sandy	control	0-6 mm	1		17	1	48	1	0	1		0			2.708	1.049	1.56026	NA	NA	NA	NA	NA	NA
24	1	2020-06-02	sandy	control	0-6 mm	1		18	1	48	1		0		0			2.79	1.066	1.66003	NA	NA	NA	NA	NA	NA
24	1	2020-06-02	sandy	control	0-6 mm	1		19	1	48	1		0		0			2.916	1.097	1.83738	NA	NA	NA	NA	NA	NA
24	1	2020-06-02	sandy	control	0-6 mm	1		20	1	48	1	0	1		0			2.708	1	1.41791	NA	NA	NA	NA	NA	NA
24	1	2020-06-02	sandy	control	0-6 mm	1		21	1	48	1	0	1		0			2.525	0.948	1.18816	NA	NA	NA	NA	NA	NA
24	1	2020-06-02	sandy	control	0-6 mm	1		22	1	48	1		0		0			3.153	1.2	2.37731	NA	NA	NA	NA	NA	NA
24	1	2020-06-02	sandy	control	0-6 mm	1		23	1	48	1	0	1		0			2.693	0.947	1.26455	NA	NA	NA	NA	NA	NA
24	1	2020-06-02	sandy	control	0-6 mm	1		24	1	48	1	0	1		0			2.911	1.193	2.16931	NA	NA	NA	NA	NA	NA
24	1	2020-06-02	sandy	control	0-6 mm	1		25	1	48	1	0	1		0			2.643	0.997	1.37558	NA	NA	NA	NA	NA	NA
24	1	2020-06-02	sandy	control	0-6 mm	1		26	1	48	1		0		0			2.756	1.009	1.46913	NA	NA	NA	NA	NA	NA
24	1	2020-06-02	sandy	control	0-6 mm	1		27	1	48	1	0	1		0			2.746	1.002	1.44356	NA	NA	NA	NA	NA	NA
24	1	2020-06-02	sandy	control	0-6 mm	1		28	1	48	1	0	1		0			2.552	0.82	0.898477	NA	NA	NA	NA	NA	NA
24	1	2020-06-02	sandy	control	0-6 mm	1		29	1	48	1	0	1		0			3.001	1.11	1.93602	NA	NA	NA	NA	NA	NA
24	1	2020-06-02	sandy	control	0-6 mm	1		30	1	48	1	0	1		0			2.688	1.075	1.62647	NA	NA	NA	NA	NA	NA
24	1	2020-06-02	sandy	control	0-6 mm	1		31	1	48	1	0	1		0			2.944	1.097	1.85502	NA	NA	NA	NA	NA	NA
24	1	2020-06-02	sandy	control	0-6 mm	1		32	1	48	1	0	1		0			2.825	1.145	1.93922	NA	NA	NA	NA	NA	NA
24	1	2020-06-02	sandy	control	0-6 mm	1		33	1	48	1	0	1		0			2.825	1.085	1.74131	NA	NA	NA	NA	NA	NA
24	1	2020-06-02	sandy	control	0-6 mm	1		34	1	48	1	0	1		0			2.652	1.021	1.44752	NA	NA	NA	NA	NA	NA
24	1	2020-06-02	sandy	control	0-6 mm	1		35	1	48	1	0	1		0			2.782	1.108	1.78828	NA	NA	NA	NA	NA	NA
24	1	2020-06-02	sandy	control	0-6 mm	1		36	1	48	1		0		0			2.855	1.072	1.71789	NA	NA	NA	NA	NA	NA
24	1	2020-06-02	sandy	control	0-6 mm	1		37	1	48	1	0	1		0			2.952	1.11	1.90441	NA	NA	NA	NA	NA	NA
24	1	2020-06-02	sandy	control	0-6 mm	1		38	1	48	1		0		0			2.438	1.084	1.5	NA	NA	NA	NA	NA	NA
24	1	2020-06-02	sandy	control	0-6 mm	1		39	1	48	1		0		0			2.693	1.061	1.58732	NA	NA	NA	NA	NA	NA
24	1	2020-06-02	sandy	control	0-6 mm	1		40	1	48	1	0	1		0			2.969	1.072	1.78648	NA	NA	NA	NA	NA	NA
24	1	2020-06-02	sandy	control	0-6 mm	1		41	1	48	1		0		0			2.77	1.089	1.72002	NA	NA	NA	NA	NA	NA
24	1	2020-06-02	sandy	control	0-6 mm	1		42	1	48	1	0	1		0			2.429	1.019	1.32061	NA	NA	NA	NA	NA	NA
24	1	2020-06-02	sandy	control	0-6 mm	1		43	1	48	1		0		0			2.993	1.119	1.9623	NA	NA	NA	NA	NA	NA
24	1	2020-06-02	sandy	control	0-6 mm	1		44	1	48	1		0		0			2.882	0.993	1.48796	NA	NA	NA	NA	NA	NA
24	1	2020-06-02	sandy	control	0-6 mm	1		45	1	48	1	0	1		0			2.949	1.077	1.79104	NA	NA	NA	NA	NA	NA
24	1	2020-06-02	sandy	control	0-6 mm	1		46	1	48	1		0		0			2.681	1.029	1.48637	NA	NA	NA	NA	NA	NA
24	1	2020-06-02	sandy	control	0-6 mm	1		47	1	48	1		0		0			2.964	1.119	1.94329	NA	NA	NA	NA	NA	NA
24	1	2020-06-02	sandy	control	0-6 mm	1		48	1	48	1	0	1		0			2.199	1.057	1.28639	NA	NA	NA	NA	NA	NA
24	2	2020-06-02	sandy	Test	0-6 mm	1	5	1	1	46	0.958333	0	1	33	0		0	2.433	0.937	1.11846	NA	NA	NA	NA	NA	NA
24	2	2020-06-02	sandy	Test	0-6 mm	1	5	2	1	46	0.958333	0	1		0			2.79	1.043	1.58917	NA	NA	NA	NA	NA	NA
24	2	2020-06-02	sandy	Test	0-6 mm	1	5	3	1	46	0.958333	0	1		0			2.81	1.052	1.62831	NA	NA	NA	NA	NA	NA
24	2	2020-06-02	sandy	Test	0-6 mm	1	5	4	1	46	0.958333	0	1		0			2.632	0.92	1.16643	NA	NA	NA	NA	NA	NA
24	2	2020-06-02	sandy	Test	0-6 mm	1	5	5	1	46	0.958333	0	1		0			2.565	1.034	1.43591	NA	NA	NA	NA	NA	NA
24	2	2020-06-02	sandy	Test	0-6 mm	1	5	6	1	46	0.958333	0	1		0			2.727	0.92	1.20854	NA	NA	NA	NA	NA	NA
24	2	2020-06-02	sandy	Test	0-6 mm	1	5	7	1	46	0.958333	0	1		0			2.503	1.025	1.37692	NA	NA	NA	NA	NA	NA
24	2	2020-06-02	sandy	Test	0-6 mm	1	5	8	1	46	0.958333	0	1		0			2.571	0.96	1.24063	NA	NA	NA	NA	NA	NA
24	2	2020-06-02	sandy	Test	0-6 mm	1	5	9	1	46	0.958333		0		0			2.484	0.895	1.04183	NA	NA	NA	NA	NA	NA
24	2	2020-06-02	sandy	Test	0-6 mm	1	5	10	1	46	0.958333	0	1		0			2.736	1.046	1.56739	NA	NA	NA	NA	NA	NA
24	2	2020-06-02	sandy	Test	0-6 mm	1	5	11	1	46	0.958333		0		0			2.745	1.032	1.53074	NA	NA	NA	NA	NA	NA
24	2	2020-06-02	sandy	Test	0-6 mm	1	5	12	1	46	0.958333	0	1		0			2.734	1.071	1.64201	NA	NA	NA	NA	NA	NA
24	2	2020-06-02	sandy	Test	0-6 mm	1	5	13	1	46	0.958333	0	1		0			2.81	1.079	1.71296	NA	NA	NA	NA	NA	NA
24	2	2020-06-02	sandy	Test	0-6 mm	1	5	14	1	46	0.958333		0		0			2.521	1.101	1.6001	NA	NA	NA	NA	NA	NA
24	2	2020-06-02	sandy	Test	0-6 mm	1	5	15	1	46	0.958333	0	1		0			2.536	0.986	1.29093	NA	NA	NA	NA	NA	NA
24	2	2020-06-02	sandy	Test	0-6 mm	1	5	16	1	46	0.958333	0	1		0			2.741	1.072	1.64929	NA	NA	NA	NA	NA	NA
24	2	2020-06-02	sandy	Test	0-6 mm	1	5	17	1	46	0.958333		0		0			2.687	1.084	1.6532	NA	NA	NA	NA	NA	NA
24	2	2020-06-02	sandy	Test	0-6 mm	1	5	18	1	46	0.958333	0	1		0			2.571	0.945	1.20217	NA	NA	NA	NA	NA	NA
24	2	2020-06-02	sandy	Test	0-6 mm	1	5	19	1	46	0.958333	0	1		0			2.699	1.164	1.91473	NA	NA	NA	NA	NA	NA
24	2	2020-06-02	sandy	Test	0-6 mm	1	5	20	1	46	0.958333	0	1		0			2.721	1.01	1.45335	NA	NA	NA	NA	NA	NA
24	2	2020-06-02	sandy	Test	0-6 mm	1	5	21	1	46	0.958333	0	1		0			2.932	1.217	2.27376	NA	NA	NA	NA	NA	NA
24	2	2020-06-02	sandy	Test	0-6 mm	1	5	22	1	46	0.958333		0		0			2.699	1.019	1.4674	NA	NA	NA	NA	NA	NA
24	2	2020-06-02	sandy	Test	0-6 mm	1	5	23	1	46	0.958333		0		0			2.758	1.084	1.69688	NA	NA	NA	NA	NA	NA
24	2	2020-06-02	sandy	Test	0-6 mm	1	5	24	1	46	0.958333		0		0			2.701	1.026	1.48874	NA	NA	NA	NA	NA	NA
24	2	2020-06-02	sandy	Test	0-6 mm	1	5	25	1	46	0.958333		0		0			2.905	1.049	1.67377	NA	NA	NA	NA	NA	NA
24	2	2020-06-02	sandy	Test	0-6 mm	1	5	26	1	46	0.958333	0	1		0			2.748	1.08	1.67827	NA	NA	NA	NA	NA	NA
24	2	2020-06-02	sandy	Test	0-6 mm	1	5	27	1	46	0.958333		0		0			2.97	1.165	2.1106	NA	NA	NA	NA	NA	NA
24	2	2020-06-02	sandy	Test	0-6 mm	1	5	28	1	46	0.958333	0	1		0			2.966	1.073	1.78801	NA	NA	NA	NA	NA	NA
24	2	2020-06-02	sandy	Test	0-6 mm	1	5	29	1	46	0.958333	0	1		0			2.797	1.077	1.69872	NA	NA	NA	NA	NA	NA
24	2	2020-06-02	sandy	Test	0-6 mm	1	5	30	1	46	0.958333	0	1		0			2.576	0.973	1.27694	NA	NA	NA	NA	NA	NA
24	2	2020-06-02	sandy	Test	0-6 mm	1	5	31	1	46	0.958333	0	1		0			2.702	1.007	1.43464	NA	NA	NA	NA	NA	NA
24	2	2020-06-02	sandy	Test	0-6 mm	1	5	32	1	46	0.958333	0	1		0			2.723	1.071	1.6354	NA	NA	NA	NA	NA	NA
24	2	2020-06-02	sandy	Test	0-6 mm	1	5	33	1	46	0.958333		0		0			2.95	1.15	2.04276	NA	NA	NA	NA	NA	NA
24	2	2020-06-02	sandy	Test	0-6 mm	1	5	34	1	46	0.958333		0		0			2.91	1.105	1.86044	NA	NA	NA	NA	NA	NA
24	2	2020-06-02	sandy	Test	0-6 mm	1	5	35	1	46	0.958333	0	1		0			2.734	1.128	1.82144	NA	NA	NA	NA	NA	NA
24	2	2020-06-02	sandy	Test	0-6 mm	1	5	36	1	46	0.958333	0	1		0			2.821	1.079	1.71967	NA	NA	NA	NA	NA	NA
24	2	2020-06-02	sandy	Test	0-6 mm	1	5	37	1	46	0.958333	0	1		0			2.954	1.105	1.88857	NA	NA	NA	NA	NA	NA
24	2	2020-06-02	sandy	Test	0-6 mm	1	5	38	1	46	0.958333		0		0			2.877	1.112	1.86272	NA	NA	NA	NA	NA	NA
24	2	2020-06-02	sandy	Test	0-6 mm	1	5	39	1	46	0.958333	0	1		0			2.727	0.954	1.29951	NA	NA	NA	NA	NA	NA
24	2	2020-06-02	sandy	Test	0-6 mm	1	5	40	1	46	0.958333	0	1		0			2.739	1.097	1.72585	NA	NA	NA	NA	NA	NA
24	2	2020-06-02	sandy	Test	0-6 mm	1	5	41	1	46	0.958333	0	1		0			3.233	1.128	2.15389	NA	NA	NA	NA	NA	NA
24	2	2020-06-02	sandy	Test	0-6 mm	1	5	42	1	46	0.958333	0	1		0			2.99	1.136	2.02035	NA	NA	NA	NA	NA	NA
24	2	2020-06-02	sandy	Test	0-6 mm	1	5	43	1	46	0.958333	0	1		0			2.714	1.067	1.61785	NA	NA	NA	NA	NA	NA
24	2	2020-06-02	sandy	Test	0-6 mm	1	5	44	1	46	0.958333		0		0			2.468	0.957	1.1835	NA	NA	NA	NA	NA	NA
24	2	2020-06-02	sandy	Test	0-6 mm	1	5	45	1	46	0.958333	0	1		0			2.742	1.08	1.67461	NA	NA	NA	NA	NA	NA
24	2	2020-06-02	sandy	Test	0-6 mm	1	5	46	1	46	0.958333	0	1		0			2.789	0.945	1.3041	NA	NA	NA	NA	NA	NA
24	2	2020-06-02	sandy	Test	7-12 mm	0	5	47	1	2	0.0416667		0	0	0		0	2.897	1.043	1.65012	NA	NA	NA	NA	NA	NA
24	2	2020-06-02	sandy	Test	7-12 mm	0	5	48	1	2	0.0416667		0		0			2.874	1.06	1.69082	NA	NA	NA	NA	NA	NA
24	3	2020-06-02	loam	control	0-6 mm	1		1	1	20	#REF!		0	3	0		0	3.096	1.061	1.82486	NA	NA	NA	NA	NA	NA
24	3	2020-06-02	loam	control	0-6 mm	1		2	1	20	0.4		0		0			2.861	1.086	1.76675	NA	NA	NA	NA	NA	NA
24	3	2020-06-02	loam	control	0-6 mm	1		3	1	20	0.4		0		0			2.675	1.102	1.70093	NA	NA	NA	NA	NA	NA
24	3	2020-06-02	loam	control	0-6 mm	1		4	1	20	0.4	0	1		0			2.566	1.14	1.74608	NA	NA	NA	NA	NA	NA
24	3	2020-06-02	loam	control	0-6 mm	1		5	1	20	0.4		0		0			2.606	1.14	1.7733	NA	NA	NA	NA	NA	NA
24	3	2020-06-02	loam	control	0-6 mm	1		6	1	20	0.4		0		0			2.562	1.043	1.45931	NA	NA	NA	NA	NA	NA
24	3	2020-06-02	loam	control	0-6 mm	1		7	1	20	0.4		0		0			2.628	1.2	1.98147	NA	NA	NA	NA	NA	NA
24	3	2020-06-02	loam	control	0-6 mm	1		8	1	20	0.4		0		0			3.159	1.172	2.27197	NA	NA	NA	NA	NA	NA
24	3	2020-06-02	loam	control	0-6 mm	1		9	1	20	0.4		0		0			2.828	1.02	1.54056	NA	NA	NA	NA	NA	NA
24	3	2020-06-02	loam	control	0-6 mm	1		10	1	20	0.4		0		0			2.653	1.05	1.53149	NA	NA	NA	NA	NA	NA
24	3	2020-06-02	loam	control	0-6 mm	1		11	1	20	0.4		0		0			2.632	1	1.37811	NA	NA	NA	NA	NA	NA
24	3	2020-06-02	loam	control	0-6 mm	1		12	1	20	0.4		0		0			3.087	1.166	2.19752	NA	NA	NA	NA	NA	NA
24	3	2020-06-02	loam	control	0-6 mm	1		13	1	20	0.4		0		0			2.746	1.14	1.86857	NA	NA	NA	NA	NA	NA
24	3	2020-06-02	loam	control	0-6 mm	1		14	1	20	0.4		0		0			2.812	1.051	1.62637	NA	NA	NA	NA	NA	NA
24	3	2020-06-02	loam	control	0-6 mm	1		15	1	20	0.4		0		0			2.951	1.193	2.19912	NA	NA	NA	NA	NA	NA
24	3	2020-06-02	loam	control	0-6 mm	1		16	1	20	0.4		0		0			2.712	1.081	1.65936	NA	NA	NA	NA	NA	NA
24	3	2020-06-02	loam	control	0-6 mm	1		17	1	20	0.4		0		0			2.575	1.194	1.92214	NA	NA	NA	NA	NA	NA
24	3	2020-06-02	loam	control	0-6 mm	1		18	1	20	0.4		0		0			2.829	1.241	2.28126	NA	NA	NA	NA	NA	NA
24	3	2020-06-02	loam	control	0-6 mm	1		19	1	20	0.4	0	1		0			2.873	1.219	2.23533	NA	NA	NA	NA	NA	NA
24	3	2020-06-02	loam	control	0-6 mm	1		20	1	20	0.4	0	1		0			2.7	1.029	1.4969	NA	NA	NA	NA	NA	NA
24	3	2020-06-02	loam	control	7-12 mm	0		21	1	30	0.6		0	13	0		0	2.665	1.14	1.81345	NA	NA	NA	NA	NA	NA
24	3	2020-06-02	loam	control	7-12 mm	0		22	1	30	0.6		0		0			2.656	1.021	1.4497	NA	NA	NA	NA	NA	NA
24	3	2020-06-02	loam	control	7-12 mm	0		23	1	30	0.6	0	1		0			2.719	1.128	1.81145	NA	NA	NA	NA	NA	NA
24	3	2020-06-02	loam	control	7-12 mm	0		24	1	30	0.6		0		0			2.961	1.1	1.87595	NA	NA	NA	NA	NA	NA
24	3	2020-06-02	loam	control	7-12 mm	0		25	1	30	0.6		0		0			2.598	1.035	1.4572	NA	NA	NA	NA	NA	NA
24	3	2020-06-02	loam	control	7-12 mm	0		26	1	30	0.6	0	1		0			2.784	1.079	1.69711	NA	NA	NA	NA	NA	NA
24	3	2020-06-02	loam	control	7-12 mm	0		27	1	30	0.6		0		0			2.692	1.08	1.64407	NA	NA	NA	NA	NA	NA
24	3	2020-06-02	loam	control	7-12 mm	0		28	1	30	0.6	0	1		0			3.077	1.251	2.52139	NA	NA	NA	NA	NA	NA
24	3	2020-06-02	loam	control	7-12 mm	0		29	1	30	0.6		0		0			2.709	1.043	1.54304	NA	NA	NA	NA	NA	NA
24	3	2020-06-02	loam	control	7-12 mm	0		30	1	30	0.6	0	1		0			2.712	1.123	1.7908	NA	NA	NA	NA	NA	NA
24	3	2020-06-02	loam	control	7-12 mm	0		31	1	30	0.6		0		0			2.887	1.243	2.33554	NA	NA	NA	NA	NA	NA
24	3	2020-06-02	loam	control	7-12 mm	0		32	1	30	0.6		0		0			2.532	1.077	1.53778	NA	NA	NA	NA	NA	NA
24	3	2020-06-02	loam	control	7-12 mm	0		33	1	30	0.6	0	1		0			2.574	1.059	1.51147	NA	NA	NA	NA	NA	NA
24	3	2020-06-02	loam	control	7-12 mm	0		34	1	30	0.6	0	1		0			2.834	1.175	2.04868	NA	NA	NA	NA	NA	NA
24	3	2020-06-02	loam	control	7-12 mm	0		35	1	30	0.6	0	1		0			2.824	1.034	1.5809	NA	NA	NA	NA	NA	NA
24	3	2020-06-02	loam	control	7-12 mm	0		36	1	30	0.6		0		0			2.618	0.979	1.31381	NA	NA	NA	NA	NA	NA
24	3	2020-06-02	loam	control	7-12 mm	0		37	1	30	0.6		0		0			2.711	1.103	1.72695	NA	NA	NA	NA	NA	NA
24	3	2020-06-02	loam	control	7-12 mm	0		38	1	30	0.6	0	1		0			2.848	1.119	1.86723	NA	NA	NA	NA	NA	NA
24	3	2020-06-02	loam	control	7-12 mm	0		39	1	30	0.6		0		0			2.755	1.108	1.77092	NA	NA	NA	NA	NA	NA
24	3	2020-06-02	loam	control	7-12 mm	0		40	1	30	0.6		0		0			2.578	0.903	1.10067	NA	NA	NA	NA	NA	NA
24	3	2020-06-02	loam	control	7-12 mm	0		41	1	30	0.6		0		0			2.699	1.035	1.51385	NA	NA	NA	NA	NA	NA
24	3	2020-06-02	loam	control	7-12 mm	0		42	1	30	0.6		0		0			2.913	1.131	1.95103	NA	NA	NA	NA	NA	NA
24	3	2020-06-02	loam	control	7-12 mm	0		43	1	30	0.6		0		0			2.928	1.217	2.27065	NA	NA	NA	NA	NA	NA
24	3	2020-06-02	loam	control	7-12 mm	0		44	1	30	0.6	0	1		0			2.543	1.015	1.37176	NA	NA	NA	NA	NA	NA
24	3	2020-06-02	loam	control	7-12 mm	0		45	1	30	0.6		0		0			2.649	1.037	1.49155	NA	NA	NA	NA	NA	NA
24	3	2020-06-02	loam	control	7-12 mm	0		46	1	30	0.6	0	1		0			3.165	1.115	2.06026	NA	NA	NA	NA	NA	NA
24	3	2020-06-02	loam	control	7-12 mm	0		47	1	30	0.6	0	1		0			2.722	1.058	1.59536	NA	NA	NA	NA	NA	NA
24	3	2020-06-02	loam	control	7-12 mm	0		48	1	30	0.6		0		0			2.599	1.026	1.43252	NA	NA	NA	NA	NA	NA
24	3	2020-06-02	loam	control	7-12 mm	0		49	1	30	0.6	0	1		0			2.77	1.075	1.67608	NA	NA	NA	NA	NA	NA
24	3	2020-06-02	loam	control	7-12 mm	0		50	1	30	0.6	0	1		0			2.661	0.965	1.29747	NA	NA	NA	NA	NA	NA
24	4	2020-06-02	loam	Test	0-6 mm	1	4	1	1	18	0.367347		0	6	0		1	2.806	1.084	1.72641	NA	NA	NA	NA	NA	NA
24	4	2020-06-02	loam	Test	0-6 mm	1	4	2	1	18	0.367347		0		0			2.944	1.268	2.47842	NA	NA	NA	NA	NA	NA
24	4	2020-06-02	loam	Test	0-6 mm	1	4	3	1	18	0.367347		0		0			2.633	1.075	1.59319	NA	NA	NA	NA	NA	NA
24	4	2020-06-02	loam	Test	0-6 mm	1	4	4	1	18	0.367347		0		0			2.47	0.912	1.07569	NA	NA	NA	NA	NA	NA
24	4	2020-06-02	loam	Test	0-6 mm	1	4	5	1	18	0.367347		0		0			2.479	1.013	1.33197	NA	NA	NA	NA	NA	NA
24	4	2020-06-02	loam	Test	0-6 mm	1	4	6	1	18	0.367347	0	1		0			3.006	1.215	2.32349	NA	NA	NA	NA	NA	NA
24	4	2020-06-02	loam	Test	0-6 mm	1	4	7	1	18	0.367347		0		0			2.945	1.242	2.37863	NA	NA	NA	NA	NA	NA
24	4	2020-06-02	loam	Test	0-6 mm	1	4	8	1	18	0.367347	1	0		1			2.786	1.063	1.64834	NA	NA	NA	NA	NA	NA
24	4	2020-06-02	loam	Test	0-6 mm	1	4	9	1	18	0.367347		0		0			2.96	1	1.54985	NA	NA	NA	NA	NA	NA
24	4	2020-06-02	loam	Test	0-6 mm	1	4	10	1	18	0.367347		0		0			2.912	1.229	2.303	NA	NA	NA	NA	NA	NA
24	4	2020-06-02	loam	Test	0-6 mm	1	4	11	1	18	0.367347		0		0			3.081	1.228	2.43269	NA	NA	NA	NA	NA	NA
24	4	2020-06-02	loam	Test	0-6 mm	1	4	12	1	18	0.367347	0	1		0			2.899	1.101	1.84002	NA	NA	NA	NA	NA	NA
24	4	2020-06-02	loam	Test	0-6 mm	1	4	13	1	18	0.367347	0	1		0			2.774	1.077	1.68475	NA	NA	NA	NA	NA	NA
24	4	2020-06-02	loam	Test	0-6 mm	1	4	14	1	18	0.367347	0	1		0			2.505	0.993	1.29332	NA	NA	NA	NA	NA	NA
24	4	2020-06-02	loam	Test	0-6 mm	1	4	15	1	18	0.367347	0	1		0			2.859	1.04	1.61912	NA	NA	NA	NA	NA	NA
24	4	2020-06-02	loam	Test	0-6 mm	1	4	16	1	18	0.367347	0	1		0			3.123	1.2	2.35469	NA	NA	NA	NA	NA	NA
24	4	2020-06-02	loam	Test	0-6 mm	1	4	17	1	18	0.367347		0		0			2.857	1.075	1.72872	NA	NA	NA	NA	NA	NA
24	4	2020-06-02	loam	Test	0-6 mm	1	4	18	1	18	0.367347		0		0			3.243	1.059	1.90431	NA	NA	NA	NA	NA	NA
24	4	2020-06-02	loam	Test	7-12 mm	0	4	19	1	31	0.632653		0	19	0		0	2.814	1.123	1.85816	NA	NA	NA	NA	NA	NA
24	4	2020-06-02	loam	Test	7-12 mm	0	4	20	1	31	0.632653		0		0			2.74	0.982	1.38348	NA	NA	NA	NA	NA	NA
24	4	2020-06-02	loam	Test	7-12 mm	0	4	21	1	31	0.632653	0	1		0			3.068	1.232	2.43823	NA	NA	NA	NA	NA	NA
24	4	2020-06-02	loam	Test	7-12 mm	0	4	22	1	31	0.632653	0	1		0			2.704	1.094	1.69449	NA	NA	NA	NA	NA	NA
24	4	2020-06-02	loam	Test	7-12 mm	0	4	23	1	31	0.632653	0	1		0			3.068	1.192	2.28248	NA	NA	NA	NA	NA	NA
24	4	2020-06-02	loam	Test	7-12 mm	0	4	24	1	31	0.632653		0		0			2.78	1.148	1.91835	NA	NA	NA	NA	NA	NA
24	4	2020-06-02	loam	Test	7-12 mm	0	4	25	1	31	0.632653	0	1		0			2.894	1.077	1.75763	NA	NA	NA	NA	NA	NA
24	4	2020-06-02	loam	Test	7-12 mm	0	4	26	1	31	0.632653	0	1		0			2.814	1.206	2.14298	NA	NA	NA	NA	NA	NA
24	4	2020-06-02	loam	Test	7-12 mm	0	4	27	1	31	0.632653	0	1		0			2.886	1.223	2.26021	NA	NA	NA	NA	NA	NA
24	4	2020-06-02	loam	Test	7-12 mm	0	4	28	1	31	0.632653	0	1		0			2.884	1.166	2.05301	NA	NA	NA	NA	NA	NA
24	4	2020-06-02	loam	Test	7-12 mm	0	4	29	1	31	0.632653		0		0			2.85	1.022	1.55864	NA	NA	NA	NA	NA	NA
24	4	2020-06-02	loam	Test	7-12 mm	0	4	30	1	31	0.632653	0	1		0			2.679	1.086	1.65436	NA	NA	NA	NA	NA	NA
24	4	2020-06-02	loam	Test	7-12 mm	0	4	31	1	31	0.632653	0	1		0			2.772	1.086	1.71179	NA	NA	NA	NA	NA	NA
24	4	2020-06-02	loam	Test	7-12 mm	0	4	32	1	31	0.632653	0	1		0			2.674	1.012	1.43391	NA	NA	NA	NA	NA	NA
24	4	2020-06-02	loam	Test	7-12 mm	0	4	33	1	31	0.632653		0		0			2.642	1.067	1.57493	NA	NA	NA	NA	NA	NA
24	4	2020-06-02	loam	Test	7-12 mm	0	4	34	1	31	0.632653		0		0			2.892	1.135	1.95069	NA	NA	NA	NA	NA	NA
24	4	2020-06-02	loam	Test	7-12 mm	0	4	35	1	31	0.632653	0	1		0			2.727	1.163	1.93127	NA	NA	NA	NA	NA	NA
24	4	2020-06-02	loam	Test	7-12 mm	0	4	36	1	31	0.632653		0		0			2.98	1.184	2.18735	NA	NA	NA	NA	NA	NA
24	4	2020-06-02	loam	Test	7-12 mm	0	4	37	1	31	0.632653	0	1		0			2.942	1.196	2.20345	NA	NA	NA	NA	NA	NA
24	4	2020-06-02	loam	Test	7-12 mm	0	4	38	1	31	0.632653	0	1		0			2.991	1.104	1.90877	NA	NA	NA	NA	NA	NA
24	4	2020-06-02	loam	Test	7-12 mm	0	4	39	1	31	0.632653		0		0			2.913	1.039	1.64653	NA	NA	NA	NA	NA	NA
24	4	2020-06-02	loam	Test	7-12 mm	0	4	40	1	31	0.632653		0		0			2.663	1.004	1.40552	NA	NA	NA	NA	NA	NA
24	4	2020-06-02	loam	Test	7-12 mm	0	4	41	1	31	0.632653	0	1		0			2.671	1.003	1.40694	NA	NA	NA	NA	NA	NA
24	4	2020-06-02	loam	Test	7-12 mm	0	4	42	1	31	0.632653	0	1		0			2.826	1.121	1.85944	NA	NA	NA	NA	NA	NA
24	4	2020-06-02	loam	Test	7-12 mm	0	4	43	1	31	0.632653		0		0			2.732	1.148	1.88522	NA	NA	NA	NA	NA	NA
24	4	2020-06-02	loam	Test	7-12 mm	0	4	44	1	31	0.632653	0	1		0			2.629	1.114	1.70828	NA	NA	NA	NA	NA	NA
24	4	2020-06-02	loam	Test	7-12 mm	0	4	45	1	31	0.632653	0	1		0			2.714	1.137	1.83709	NA	NA	NA	NA	NA	NA
24	4	2020-06-02	loam	Test	7-12 mm	0	4	46	1	31	0.632653		0		0			2.714	1.138	1.84032	NA	NA	NA	NA	NA	NA
24	4	2020-06-02	loam	Test	7-12 mm	0	4	47	1	31	0.632653	0	1		0			2.497	1.024	1.37094	NA	NA	NA	NA	NA	NA
24	4	2020-06-02	loam	Test	7-12 mm	0	4	48	1	31	0.632653	0	1		0			2.832	1.053	1.64418	NA	NA	NA	NA	NA	NA
24	4	2020-06-02	loam	Test	7-12 mm	0	4	49	1	31	0.632653		0		0			2.713	1.142	1.8526	NA	NA	NA	NA	NA	NA
24	5	2020-06-02	clay	control	0-6 mm	1		1	1	28	0.474576		0	7	0		0	2.774	1.188	2.04992	NA	NA	NA	NA	NA	NA
24	5	2020-06-02	clay	control	0-6 mm	1		2	1	28	0.474576		0		0			2.63	1.022	1.43832	NA	NA	NA	NA	NA	NA
24	5	2020-06-02	clay	control	0-6 mm	1		3	1	28	0.474576	0	1		0			2.666	0.997	1.38755	NA	NA	NA	NA	NA	NA
24	5	2020-06-02	clay	control	0-6 mm	1		4	1	28	0.474576		0		0			2.787	1.131	1.86664	NA	NA	NA	NA	NA	NA
24	5	2020-06-02	clay	control	0-6 mm	1		5	1	28	0.474576	0	1		0			2.81	1.197	2.10811	NA	NA	NA	NA	NA	NA
24	5	2020-06-02	clay	control	0-6 mm	1		6	1	28	0.474576		0		0			2.482	1.025	1.36536	NA	NA	NA	NA	NA	NA
24	5	2020-06-02	clay	control	0-6 mm	1		7	1	28	0.474576		0		0			2.85	1.052	1.65149	NA	NA	NA	NA	NA	NA
24	5	2020-06-02	clay	control	0-6 mm	1		8	1	28	0.474576		0		0			2.989	1.194	2.23117	NA	NA	NA	NA	NA	NA
24	5	2020-06-02	clay	control	0-6 mm	1		9	1	28	0.474576		0		0			2.821	1.149	1.95003	NA	NA	NA	NA	NA	NA
24	5	2020-06-02	clay	control	0-6 mm	1		10	1	28	0.474576		0		0			2.513	1.039	1.42044	NA	NA	NA	NA	NA	NA
24	5	2020-06-02	clay	control	0-6 mm	1		11	1	28	0.474576	0	1		0			2.741	1.041	1.55528	NA	NA	NA	NA	NA	NA
24	5	2020-06-02	clay	control	0-6 mm	1		12	1	28	0.474576		0		0			2.886	1.171	2.07209	NA	NA	NA	NA	NA	NA
24	5	2020-06-02	clay	control	0-6 mm	1		13	1	28	0.474576		0		0			2.82	1.165	2.00401	NA	NA	NA	NA	NA	NA
24	5	2020-06-02	clay	control	0-6 mm	1		14	1	28	0.474576	0	1		0			2.904	1.162	2.05309	NA	NA	NA	NA	NA	NA
24	5	2020-06-02	clay	control	0-6 mm	1		15	1	28	0.474576		0		0			2.746	0.99	1.40919	NA	NA	NA	NA	NA	NA
24	5	2020-06-02	clay	control	0-6 mm	1		16	1	28	0.474576		0		0			3.082	1.182	2.25458	NA	NA	NA	NA	NA	NA
24	5	2020-06-02	clay	control	0-6 mm	1		17	1	28	0.474576		0		0			2.798	1.155	1.95439	NA	NA	NA	NA	NA	NA
24	5	2020-06-02	clay	control	0-6 mm	1		18	1	28	0.474576		0		0			2.726	1.024	1.49666	NA	NA	NA	NA	NA	NA
24	5	2020-06-02	clay	control	0-6 mm	1		19	1	28	0.474576		0		0			2.835	1.101	1.79939	NA	NA	NA	NA	NA	NA
24	5	2020-06-02	clay	control	0-6 mm	1		20	1	28	0.474576		0		0			2.72	0.949	1.28263	NA	NA	NA	NA	NA	NA
24	5	2020-06-02	clay	control	0-6 mm	1		21	1	28	0.474576		0		0			2.931	1.146	2.0155	NA	NA	NA	NA	NA	NA
24	5	2020-06-02	clay	control	0-6 mm	1		22	1	28	0.474576		0		0			2.835	1.025	1.55955	NA	NA	NA	NA	NA	NA
24	5	2020-06-02	clay	control	0-6 mm	1		23	1	28	0.474576	0	1		0			2.935	1.065	1.74303	NA	NA	NA	NA	NA	NA
24	5	2020-06-02	clay	control	0-6 mm	1		24	1	28	0.474576		0		0			2.829	1.087	1.75021	NA	NA	NA	NA	NA	NA
24	5	2020-06-02	clay	control	0-6 mm	1		25	1	28	0.474576	0	1		0			3.106	1.149	2.14704	NA	NA	NA	NA	NA	NA
24	5	2020-06-02	clay	control	0-6 mm	1		26	1	28	0.474576		0		0			2.678	0.88	1.08586	NA	NA	NA	NA	NA	NA
24	5	2020-06-02	clay	control	0-6 mm	1		27	1	28	0.474576	0	1		0			2.743	1.155	1.91597	NA	NA	NA	NA	NA	NA
24	5	2020-06-02	clay	control	0-6 mm	1		28	1	28	0.474576		0		0			2.686	1.125	1.77996	NA	NA	NA	NA	NA	NA
24	5	2020-06-02	clay	control	7-12 mm	0		29	1	20	0.416667	0	1	9	0		0	2.915	1.236	2.33171	NA	NA	NA	NA	NA	NA
24	5	2020-06-02	clay	control	7-12 mm	0		30	1	20	0.416667		0		0			2.737	1.072	1.64688	NA	NA	NA	NA	NA	NA
24	5	2020-06-02	clay	control	7-12 mm	0		31	1	20	0.416667		0		0			2.901	1.15	2.00882	NA	NA	NA	NA	NA	NA
24	5	2020-06-02	clay	control	7-12 mm	0		32	1	20	0.416667	0	1		0			2.504	1.105	1.60088	NA	NA	NA	NA	NA	NA
24	5	2020-06-02	clay	control	7-12 mm	0		33	1	20	0.416667		0		0			2.993	1.142	2.0438	NA	NA	NA	NA	NA	NA
24	5	2020-06-02	clay	control	7-12 mm	0		34	1	20	0.416667	0	1		0			2.808	1.076	1.70224	NA	NA	NA	NA	NA	NA
24	5	2020-06-02	clay	control	7-12 mm	0		35	1	20	0.416667		0		0			2.95	0.997	1.53536	NA	NA	NA	NA	NA	NA
24	5	2020-06-02	clay	control	7-12 mm	0		36	1	20	0.416667		0		0			2.925	1.135	1.97295	NA	NA	NA	NA	NA	NA
24	5	2020-06-02	clay	control	7-12 mm	0		37	1	20	0.416667	0	1		0			3.015	1.207	2.29986	NA	NA	NA	NA	NA	NA
24	5	2020-06-02	clay	control	7-12 mm	0		38	1	20	0.416667	0	1		0			2.858	1.096	1.79755	NA	NA	NA	NA	NA	NA
24	5	2020-06-02	clay	control	7-12 mm	0		39	1	20	0.416667		0		0			3.024	1.115	1.96848	NA	NA	NA	NA	NA	NA
24	5	2020-06-02	clay	control	7-12 mm	0		40	1	20	0.416667	0	1		0			2.731	1.168	1.95077	NA	NA	NA	NA	NA	NA
24	5	2020-06-02	clay	control	7-12 mm	0		41	1	20	0.416667		0		0			3.049	1.177	2.21161	NA	NA	NA	NA	NA	NA
24	5	2020-06-02	clay	control	7-12 mm	0		42	1	20	0.416667		0		0			2.69	1.04	1.52341	NA	NA	NA	NA	NA	NA
24	5	2020-06-02	clay	control	7-12 mm	0		43	1	20	0.416667		0		0			2.979	1.15	2.06284	NA	NA	NA	NA	NA	NA
24	5	2020-06-02	clay	control	7-12 mm	0		44	1	20	0.416667	0	1		0			2.933	1.238	2.3537	NA	NA	NA	NA	NA	NA
24	5	2020-06-02	clay	control	7-12 mm	0		45	1	20	0.416667		0		0			2.74	1.058	1.60591	NA	NA	NA	NA	NA	NA
24	5	2020-06-02	clay	control	7-12 mm	0		46	1	20	0.416667	0	1		0			2.667	1.142	1.82118	NA	NA	NA	NA	NA	NA
24	5	2020-06-02	clay	control	7-12 mm	0		47	1	20	0.416667		0		0			3.214	1.162	2.27225	NA	NA	NA	NA	NA	NA
24	5	2020-06-02	clay	control	7-12 mm	0		48	1	20	0.416667	0	1		0			2.917	1.049	1.68068	NA	NA	NA	NA	NA	NA
24	6	2020-06-02	clay	Test	0-6 mm	1	5	1	1	13	0.295455		0	0	0		0	2.661	0.987	1.35731	NA	NA	NA	NA	NA	NA
24	6	2020-06-02	clay	Test	0-6 mm	1	5	2	1	13	0.295455		0		0			2.886	1.073	1.73978	NA	NA	NA	NA	NA	NA
24	6	2020-06-02	clay	Test	0-6 mm	1	5	3	1	13	0.295455		0		0			2.629	1.094	1.64749	NA	NA	NA	NA	NA	NA
24	6	2020-06-02	clay	Test	0-6 mm	1	5	4	1	13	0.295455		0		0			2.872	1.1	1.81957	NA	NA	NA	NA	NA	NA
24	6	2020-06-02	clay	Test	0-6 mm	1	5	5	1	13	0.295455		0		0			2.702	1.018	1.46615	NA	NA	NA	NA	NA	NA
24	6	2020-06-02	clay	Test	0-6 mm	1	5	6	1	13	0.295455		0		0			2.794	1.196	2.09261	NA	NA	NA	NA	NA	NA
24	6	2020-06-02	clay	Test	0-6 mm	1	5	7	1	13	0.295455		0		0			2.566	0.958	1.23307	NA	NA	NA	NA	NA	NA
24	6	2020-06-02	clay	Test	0-6 mm	1	5	8	1	13	0.295455		0		0			2.75	1.039	1.5544	NA	NA	NA	NA	NA	NA
24	6	2020-06-02	clay	Test	0-6 mm	1	5	9	1	13	0.295455		0		0			2.939	1.205	2.23446	NA	NA	NA	NA	NA	NA
24	6	2020-06-02	clay	Test	0-6 mm	1	5	10	1	13	0.295455		0		0			3.205	1.021	1.74936	NA	NA	NA	NA	NA	NA
24	6	2020-06-02	clay	Test	0-6 mm	1	5	11	1	13	0.295455		0		0			2.847	1.059	1.67178	NA	NA	NA	NA	NA	NA
24	6	2020-06-02	clay	Test	0-6 mm	1	5	12	1	13	0.295455		0		0			2.579	0.97	1.27055	NA	NA	NA	NA	NA	NA
24	6	2020-06-02	clay	Test	0-6 mm	1	5	13	1	13	0.295455		0		0			2.798	1.033	1.56332	NA	NA	NA	NA	NA	NA
24	6	2020-06-02	clay	Test	7-12 mm	0	5	14	1	31	0.704545		0	4	0		0	2.865	1.2	2.16016	NA	NA	NA	NA	NA	NA
24	6	2020-06-02	clay	Test	7-12 mm	0	5	15	1	31	0.704545		0		0			2.589	1.003	1.36374	NA	NA	NA	NA	NA	NA
24	6	2020-06-02	clay	Test	7-12 mm	0	5	16	1	31	0.704545		0		0			2.738	0.962	1.32673	NA	NA	NA	NA	NA	NA
24	6	2020-06-02	clay	Test	7-12 mm	0	5	17	1	31	0.704545		0		0			3.252	0.859	1.25642	NA	NA	NA	NA	NA	NA
24	6	2020-06-02	clay	Test	7-12 mm	0	5	18	1	31	0.704545		0		0			2.837	1.028	1.5698	NA	NA	NA	NA	NA	NA
24	6	2020-06-02	clay	Test	7-12 mm	0	5	19	1	31	0.704545	0	1		0			2.846	1.119	1.86592	NA	NA	NA	NA	NA	NA
24	6	2020-06-02	clay	Test	7-12 mm	0	5	20	1	31	0.704545		0		0			2.96	0.952	1.40464	NA	NA	NA	NA	NA	NA
24	6	2020-06-02	clay	Test	7-12 mm	0	5	21	1	31	0.704545		0		0			2.846	1.144	1.95023	NA	NA	NA	NA	NA	NA
24	6	2020-06-02	clay	Test	7-12 mm	0	5	22	1	31	0.704545		0		0			2.627	1.042	1.49346	NA	NA	NA	NA	NA	NA
24	6	2020-06-02	clay	Test	7-12 mm	0	5	23	1	31	0.704545		0		0			2.983	1.079	1.81842	NA	NA	NA	NA	NA	NA
24	6	2020-06-02	clay	Test	7-12 mm	0	5	24	1	31	0.704545		0		0			3.169	1.259	2.6301	NA	NA	NA	NA	NA	NA
24	6	2020-06-02	clay	Test	7-12 mm	0	5	25	1	31	0.704545		0		0			2.514	0.914	1.09965	NA	NA	NA	NA	NA	NA
24	6	2020-06-02	clay	Test	7-12 mm	0	5	26	1	31	0.704545		0		0			2.845	1.148	1.9632	NA	NA	NA	NA	NA	NA
24	6	2020-06-02	clay	Test	7-12 mm	0	5	27	1	31	0.704545		0		0			3.656	1.092	2.28271	NA	NA	NA	NA	NA	NA
24	6	2020-06-02	clay	Test	7-12 mm	0	5	28	1	31	0.704545		0		0			2.89	1.108	1.8577	NA	NA	NA	NA	NA	NA
24	6	2020-06-02	clay	Test	7-12 mm	0	5	29	1	31	0.704545		0		0			2.893	0.947	1.35846	NA	NA	NA	NA	NA	NA
24	6	2020-06-02	clay	Test	7-12 mm	0	5	30	1	31	0.704545		0		0			2.747	0.864	1.0737	NA	NA	NA	NA	NA	NA
24	6	2020-06-02	clay	Test	7-12 mm	0	5	31	1	31	0.704545	0	1		0			2.696	1.021	1.47153	NA	NA	NA	NA	NA	NA
24	6	2020-06-02	clay	Test	7-12 mm	0	5	32	1	31	0.704545		0		0			3.079	1.12	2.02229	NA	NA	NA	NA	NA	NA
24	6	2020-06-02	clay	Test	7-12 mm	0	5	33	1	31	0.704545	0	1		0			2.662	1.033	1.48733	NA	NA	NA	NA	NA	NA
24	6	2020-06-02	clay	Test	7-12 mm	0	5	34	1	31	0.704545		0		0			2.889	1.036	1.62355	NA	NA	NA	NA	NA	NA
24	6	2020-06-02	clay	Test	7-12 mm	0	5	35	1	31	0.704545		0		0			2.867	1.022	1.56794	NA	NA	NA	NA	NA	NA
24	6	2020-06-02	clay	Test	7-12 mm	0	5	36	1	31	0.704545		0		0			2.741	0.998	1.42945	NA	NA	NA	NA	NA	NA
24	6	2020-06-02	clay	Test	7-12 mm	0	5	37	1	31	0.704545		0		0			2.73	0.923	1.21777	NA	NA	NA	NA	NA	NA
24	6	2020-06-02	clay	Test	7-12 mm	0	5	38	1	31	0.704545		0		0			2.952	1.095	1.85329	NA	NA	NA	NA	NA	NA
24	6	2020-06-02	clay	Test	7-12 mm	0	5	39	1	31	0.704545		0		0			3.036	1.046	1.73926	NA	NA	NA	NA	NA	NA
24	6	2020-06-02	clay	Test	7-12 mm	0	5	40	1	31	0.704545	0	1		0			2.62	0.997	1.36361	NA	NA	NA	NA	NA	NA
24	6	2020-06-02	clay	Test	7-12 mm	0	5	41	1	31	0.704545		0		0			2.867	1.021	1.56487	NA	NA	NA	NA	NA	NA
24	6	2020-06-02	clay	Test	7-12 mm	0	5	42	1	31	0.704545		0		0			2.73	0.905	1.17073	NA	NA	NA	NA	NA	NA
24	6	2020-06-02	clay	Test	7-12 mm	0	5	43	1	31	0.704545		0		0			2.993	1.028	1.65612	NA	NA	NA	NA	NA	NA
24	6	2020-06-02	clay	Test	7-12 mm	0	5	44	1	31	0.704545		0		0			2.599	1.057	1.52039	NA	NA	NA	NA	NA	NA
24	7	2020-06-03	sandy	control	0-6 mm	1		1	1	47	1		0	31	0		0	2.805	1.003	1.47752	NA	NA	NA	NA	NA	NA
24	7	2020-06-03	sandy	control	0-6 mm	1		2	1	47	1		0		0			3.003	1.029	1.66489	NA	NA	NA	NA	NA	NA
24	7	2020-06-03	sandy	control	0-6 mm	1		3	1	47	1	0	1		0			2.853	1.102	1.81411	NA	NA	NA	NA	NA	NA
24	7	2020-06-03	sandy	control	0-6 mm	1		4	1	47	1	0	1		0			2.803	1.087	1.73413	NA	NA	NA	NA	NA	NA
24	7	2020-06-03	sandy	control	0-6 mm	1		5	1	47	1		0		0			2.652	1.02	1.44468	NA	NA	NA	NA	NA	NA
24	7	2020-06-03	sandy	control	0-6 mm	1		6	1	47	1	0	1		0			2.892	1.104	1.84559	NA	NA	NA	NA	NA	NA
24	7	2020-06-03	sandy	control	0-6 mm	1		7	1	47	1	0	1		0			2.769	0.99	1.42099	NA	NA	NA	NA	NA	NA
24	7	2020-06-03	sandy	control	0-6 mm	1		8	1	47	1	0	1		0			2.901	1.084	1.78486	NA	NA	NA	NA	NA	NA
24	7	2020-06-03	sandy	control	0-6 mm	1		9	1	47	1		0		0			2.638	1.002	1.38678	NA	NA	NA	NA	NA	NA
24	7	2020-06-03	sandy	control	0-6 mm	1		10	1	47	1	0	1		0			2.708	0.87	1.07321	NA	NA	NA	NA	NA	NA
24	7	2020-06-03	sandy	control	0-6 mm	1		11	1	47	1	0	1		0			3.013	1.083	1.85035	NA	NA	NA	NA	NA	NA
24	7	2020-06-03	sandy	control	0-6 mm	1		12	1	47	1	0	1		0			2.883	1.051	1.66743	NA	NA	NA	NA	NA	NA
24	7	2020-06-03	sandy	control	0-6 mm	1		13	1	47	1	0	1		0			2.83	0.995	1.467	NA	NA	NA	NA	NA	NA
24	7	2020-06-03	sandy	control	0-6 mm	1		14	1	47	1	0	1		0			2.96	1.145	2.0319	NA	NA	NA	NA	NA	NA
24	7	2020-06-03	sandy	control	0-6 mm	1		15	1	47	1		0		0			2.898	1.076	1.7568	NA	NA	NA	NA	NA	NA
24	7	2020-06-03	sandy	control	0-6 mm	1		16	1	47	1	0	1		0			2.91	1.017	1.57592	NA	NA	NA	NA	NA	NA
24	7	2020-06-03	sandy	control	0-6 mm	1		17	1	47	1		0		0			2.642	0.995	1.36955	NA	NA	NA	NA	NA	NA
24	7	2020-06-03	sandy	control	0-6 mm	1		18	1	47	1	0	1		0			2.609	1.028	1.44364	NA	NA	NA	NA	NA	NA
24	7	2020-06-03	sandy	control	0-6 mm	1		19	1	47	1	0	1		0			2.811	0.964	1.36777	NA	NA	NA	NA	NA	NA
24	7	2020-06-03	sandy	control	0-6 mm	1		20	1	47	1	0	1		0			2.949	0.939	1.36146	NA	NA	NA	NA	NA	NA
24	7	2020-06-03	sandy	control	0-6 mm	1		21	1	47	1	0	1		0			2.995	1.073	1.80549	NA	NA	NA	NA	NA	NA
24	7	2020-06-03	sandy	control	0-6 mm	1		22	1	47	1		0		0			2.715	0.964	1.32106	NA	NA	NA	NA	NA	NA
24	7	2020-06-03	sandy	control	0-6 mm	1		23	1	47	1		0		0			2.949	1.036	1.65727	NA	NA	NA	NA	NA	NA
24	7	2020-06-03	sandy	control	0-6 mm	1		24	1	47	1	0	1		0			2.602	1.028	1.43977	NA	NA	NA	NA	NA	NA
24	7	2020-06-03	sandy	control	0-6 mm	1		25	1	47	1	0	1		0			2.778	0.962	1.34611	NA	NA	NA	NA	NA	NA
24	7	2020-06-03	sandy	control	0-6 mm	1		26	1	47	1	0	1		0			3.061	1.082	1.87636	NA	NA	NA	NA	NA	NA
24	7	2020-06-03	sandy	control	0-6 mm	1		27	1	47	1	0	1		0			3.042	1.15	2.10646	NA	NA	NA	NA	NA	NA
24	7	2020-06-03	sandy	control	0-6 mm	1		28	1	47	1	0	1		0			2.979	1.107	1.91146	NA	NA	NA	NA	NA	NA
24	7	2020-06-03	sandy	control	0-6 mm	1		29	1	47	1	0	1		0			2.942	1.091	1.83354	NA	NA	NA	NA	NA	NA
24	7	2020-06-03	sandy	control	0-6 mm	1		30	1	47	1		0		0			2.788	0.986	1.41921	NA	NA	NA	NA	NA	NA
24	7	2020-06-03	sandy	control	0-6 mm	1		31	1	47	1		0		0			2.623	0.882	1.0684	NA	NA	NA	NA	NA	NA
24	7	2020-06-03	sandy	control	0-6 mm	1		32	1	47	1		0		0			2.627	1.073	1.58365	NA	NA	NA	NA	NA	NA
24	7	2020-06-03	sandy	control	0-6 mm	1		33	1	47	1	0	1		0			2.782	0.927	1.25174	NA	NA	NA	NA	NA	NA
24	7	2020-06-03	sandy	control	0-6 mm	1		34	1	47	1	0	1		0			2.927	1.117	1.91218	NA	NA	NA	NA	NA	NA
24	7	2020-06-03	sandy	control	0-6 mm	1		35	1	47	1		0		0			2.646	0.904	1.13221	NA	NA	NA	NA	NA	NA
24	7	2020-06-03	sandy	control	0-6 mm	1		36	1	47	1	0	1		0			2.803	1.122	1.8476	NA	NA	NA	NA	NA	NA
24	7	2020-06-03	sandy	control	0-6 mm	1		37	1	47	1	0	1		0			2.729	0.91	1.18327	NA	NA	NA	NA	NA	NA
24	7	2020-06-03	sandy	control	0-6 mm	1		38	1	47	1		0		0			2.826	1.075	1.70997	NA	NA	NA	NA	NA	NA
24	7	2020-06-03	sandy	control	0-6 mm	1		39	1	47	1		0		0			2.96	0.959	1.42537	NA	NA	NA	NA	NA	NA
24	7	2020-06-03	sandy	control	0-6 mm	1		40	1	47	1		0		0			2.564	0.91	1.11173	NA	NA	NA	NA	NA	NA
24	7	2020-06-03	sandy	control	0-6 mm	1		41	1	47	1	0	1		0			3.127	1.119	2.05015	NA	NA	NA	NA	NA	NA
24	7	2020-06-03	sandy	control	0-6 mm	1		42	1	47	1	0	1		0			2.891	1.001	1.51675	NA	NA	NA	NA	NA	NA
24	7	2020-06-03	sandy	control	0-6 mm	1		43	1	47	1	0	1		0			2.679	1.027	1.47949	NA	NA	NA	NA	NA	NA
24	7	2020-06-03	sandy	control	0-6 mm	1		44	1	47	1	0	1		0			3.02	1.17	2.1646	NA	NA	NA	NA	NA	NA
24	7	2020-06-03	sandy	control	0-6 mm	1		45	1	47	1	0	1		0			2.853	1.046	1.63442	NA	NA	NA	NA	NA	NA
24	7	2020-06-03	sandy	control	0-6 mm	1		46	1	47	1		0		0			2.776	0.922	1.23561	NA	NA	NA	NA	NA	NA
24	7	2020-06-03	sandy	control	0-6 mm	1		47	1	47	1	0	1		0			2.628	0.945	1.22882	NA	NA	NA	NA	NA	NA
24	8	2020-06-03	sandy	Test	0-6 mm	1	5	1	1	46	0.958333	0	1	25	0		0	2.851	1.088	1.76707	NA	NA	NA	NA	NA	NA
24	8	2020-06-03	sandy	Test	0-6 mm	1	5	2	1	46	0.958333		0		0			2.919	1.115	1.90013	NA	NA	NA	NA	NA	NA
24	8	2020-06-03	sandy	Test	0-6 mm	1	5	3	1	46	0.958333	0	1		0			2.797	1.099	1.76883	NA	NA	NA	NA	NA	NA
24	8	2020-06-03	sandy	Test	0-6 mm	1	5	4	1	46	0.958333		0		0			2.716	0.902	1.15702	NA	NA	NA	NA	NA	NA
24	8	2020-06-03	sandy	Test	0-6 mm	1	5	5	1	46	0.958333		0		0			2.54	0.862	0.988205	NA	NA	NA	NA	NA	NA
24	8	2020-06-03	sandy	Test	0-6 mm	1	5	6	1	46	0.958333	0	1		0			1.787	0.949	0.842666	NA	NA	NA	NA	NA	NA
24	8	2020-06-03	sandy	Test	0-6 mm	1	5	7	1	46	0.958333	0	1		0			2.61	0.957	1.25159	NA	NA	NA	NA	NA	NA
24	8	2020-06-03	sandy	Test	0-6 mm	1	5	8	1	46	0.958333		0		0			2.915	0.953	1.38619	NA	NA	NA	NA	NA	NA
24	8	2020-06-03	sandy	Test	0-6 mm	1	5	9	1	46	0.958333	0	1		0			2.748	0.944	1.28221	NA	NA	NA	NA	NA	NA
24	8	2020-06-03	sandy	Test	0-6 mm	1	5	10	1	46	0.958333	0	1		0			2.41	0.999	1.25935	NA	NA	NA	NA	NA	NA
24	8	2020-06-03	sandy	Test	0-6 mm	1	5	11	1	46	0.958333	0	1		0			2.539	0.89	1.05303	NA	NA	NA	NA	NA	NA
24	8	2020-06-03	sandy	Test	0-6 mm	1	5	12	1	46	0.958333	0	1		0			2.884	0.759	0.869916	NA	NA	NA	NA	NA	NA
24	8	2020-06-03	sandy	Test	0-6 mm	1	5	13	1	46	0.958333	0	1		0			2.798	1.01	1.49448	NA	NA	NA	NA	NA	NA
24	8	2020-06-03	sandy	Test	0-6 mm	1	5	14	1	46	0.958333	0	1		0			2.686	0.927	1.20855	NA	NA	NA	NA	NA	NA
24	8	2020-06-03	sandy	Test	0-6 mm	1	5	15	1	46	0.958333		0		0			2.968	0.902	1.26437	NA	NA	NA	NA	NA	NA
24	8	2020-06-03	sandy	Test	0-6 mm	1	5	16	1	46	0.958333	0	1		0			2.364	0.971	1.16704	NA	NA	NA	NA	NA	NA
24	8	2020-06-03	sandy	Test	0-6 mm	1	5	17	1	46	0.958333	0	1		0			2.446	0.878	0.987289	NA	NA	NA	NA	NA	NA
24	8	2020-06-03	sandy	Test	0-6 mm	1	5	18	1	46	0.958333		0		0			2.49	0.884	1.01883	NA	NA	NA	NA	NA	NA
24	8	2020-06-03	sandy	Test	0-6 mm	1	5	19	1	46	0.958333	0	1		0			2.75	0.961	1.32977	NA	NA	NA	NA	NA	NA
24	8	2020-06-03	sandy	Test	0-6 mm	1	5	20	1	46	0.958333		0		0			2.615	0.989	1.33925	NA	NA	NA	NA	NA	NA
24	8	2020-06-03	sandy	Test	0-6 mm	1	5	21	1	46	0.958333	0	1		0			2.894	1.086	1.78713	NA	NA	NA	NA	NA	NA
24	8	2020-06-03	sandy	Test	0-6 mm	1	5	22	1	46	0.958333	0	1		0			2.708	0.974	1.34513	NA	NA	NA	NA	NA	NA
24	8	2020-06-03	sandy	Test	0-6 mm	1	5	23	1	46	0.958333	0	1		0			2.63	0.949	1.24019	NA	NA	NA	NA	NA	NA
24	8	2020-06-03	sandy	Test	0-6 mm	1	5	24	1	46	0.958333	0	1		0			2.876	0.989	1.47292	NA	NA	NA	NA	NA	NA
24	8	2020-06-03	sandy	Test	0-6 mm	1	5	25	1	46	0.958333		0		0			2.694	0.971	1.32995	NA	NA	NA	NA	NA	NA
24	8	2020-06-03	sandy	Test	0-6 mm	1	5	26	1	46	0.958333	0	1		0			2.829	0.966	1.38225	NA	NA	NA	NA	NA	NA
24	8	2020-06-03	sandy	Test	0-6 mm	1	5	27	1	46	0.958333		0		0			2.702	0.953	1.2849	NA	NA	NA	NA	NA	NA
24	8	2020-06-03	sandy	Test	0-6 mm	1	5	28	1	46	0.958333		0		0			2.643	1.097	1.66536	NA	NA	NA	NA	NA	NA
24	8	2020-06-03	sandy	Test	0-6 mm	1	5	29	1	46	0.958333	0	1		0			2.797	1.072	1.68299	NA	NA	NA	NA	NA	NA
24	8	2020-06-03	sandy	Test	0-6 mm	1	5	30	1	46	0.958333		0		0			2.624	1.017	1.42103	NA	NA	NA	NA	NA	NA
24	8	2020-06-03	sandy	Test	0-6 mm	1	5	31	1	46	0.958333		0		0			2.789	0.903	1.19076	NA	NA	NA	NA	NA	NA
24	8	2020-06-03	sandy	Test	0-6 mm	1	5	32	1	46	0.958333		0		0			2.845	0.926	1.27733	NA	NA	NA	NA	NA	NA
24	8	2020-06-03	sandy	Test	0-6 mm	1	5	33	1	46	0.958333		0		0			2.667	1.1	1.68969	NA	NA	NA	NA	NA	NA
24	8	2020-06-03	sandy	Test	0-6 mm	1	5	34	1	46	0.958333	0	1		0			2.686	1.021	1.46607	NA	NA	NA	NA	NA	NA
24	8	2020-06-03	sandy	Test	0-6 mm	1	5	35	1	46	0.958333	0	1		0			2.678	0.989	1.37152	NA	NA	NA	NA	NA	NA
24	8	2020-06-03	sandy	Test	0-6 mm	1	5	36	1	46	0.958333	0	1		0			2.968	1.151	2.0588	NA	NA	NA	NA	NA	NA
24	8	2020-06-03	sandy	Test	0-6 mm	1	5	37	1	46	0.958333		0		0			2.918	1.086	1.80195	NA	NA	NA	NA	NA	NA
24	8	2020-06-03	sandy	Test	0-6 mm	1	5	38	1	46	0.958333		0		0			3.025	1.133	2.03322	NA	NA	NA	NA	NA	NA
24	8	2020-06-03	sandy	Test	0-6 mm	1	5	39	1	46	0.958333	0	1		0			2.686	1.007	1.42614	NA	NA	NA	NA	NA	NA
24	8	2020-06-03	sandy	Test	0-6 mm	1	5	40	1	46	0.958333		0		0			2.839	1.026	1.5648	NA	NA	NA	NA	NA	NA
24	8	2020-06-03	sandy	Test	0-6 mm	1	5	41	1	46	0.958333	0	1		0			2.545	1.001	1.33523	NA	NA	NA	NA	NA	NA
24	8	2020-06-03	sandy	Test	0-6 mm	1	5	42	1	46	0.958333		0		0			2.777	0.961	1.34283	NA	NA	NA	NA	NA	NA
24	8	2020-06-03	sandy	Test	0-6 mm	1	5	43	1	46	0.958333	0	1		0			3.05	1.131	2.04279	NA	NA	NA	NA	NA	NA
24	8	2020-06-03	sandy	Test	0-6 mm	1	5	44	1	46	0.958333		0		0			2.771	1.012	1.48592	NA	NA	NA	NA	NA	NA
24	8	2020-06-03	sandy	Test	0-6 mm	1	5	45	1	46	0.958333		0		0			2.755	1.044	1.57225	NA	NA	NA	NA	NA	NA
24	8	2020-06-03	sandy	Test	0-6 mm	1	5	46	1	46	0.958333		0		0			2.681	0.963	1.30181	NA	NA	NA	NA	NA	NA
24	8	2020-06-03	sandy	Test	7-12 mm	0	5	47	1	2	0.0416667		0	1	0		0	2.726	0.965	1.32917	NA	NA	NA	NA	NA	NA
24	8	2020-06-03	sandy	Test	7-12 mm	0	5	48	1	2	0.0416667	0	1		0			2.794	0.943	1.30091	NA	NA	NA	NA	NA	NA
24	9	2020-06-03	loam	control	0-6 mm	1		1	1	25	0.520833		0	12	0		0	2.561	0.962	1.24096	NA	NA	NA	NA	NA	NA
24	9	2020-06-03	loam	control	0-6 mm	1		2	1	25	0.520833		0		0			2.714	0.908	1.1716	NA	NA	NA	NA	NA	NA
24	9	2020-06-03	loam	control	0-6 mm	1		3	1	25	0.520833		0		0			2.573	0.946	1.20565	NA	NA	NA	NA	NA	NA
24	9	2020-06-03	loam	control	0-6 mm	1		4	1	25	0.520833	0	1		0			2.732	0.93	1.23722	NA	NA	NA	NA	NA	NA
24	9	2020-06-03	loam	control	0-6 mm	1		5	1	25	0.520833	0	1		0			2.696	1.056	1.57415	NA	NA	NA	NA	NA	NA
24	9	2020-06-03	loam	control	0-6 mm	1		6	1	25	0.520833		0		0			3.15	1.024	1.72945	NA	NA	NA	NA	NA	NA
24	9	2020-06-03	loam	control	0-6 mm	1		7	1	25	0.520833	0	1		0			2.851	1.002	1.49876	NA	NA	NA	NA	NA	NA
24	9	2020-06-03	loam	control	0-6 mm	1		8	1	25	0.520833	0	1		0			2.528	0.923	1.12766	NA	NA	NA	NA	NA	NA
24	9	2020-06-03	loam	control	0-6 mm	1		9	1	25	0.520833	0	1		0			2.704	0.985	1.37366	NA	NA	NA	NA	NA	NA
24	9	2020-06-03	loam	control	0-6 mm	1		10	1	25	0.520833		0		0			2.901	1.113	1.88164	NA	NA	NA	NA	NA	NA
24	9	2020-06-03	loam	control	0-6 mm	1		11	1	25	0.520833		0		0			2.575	0.894	1.07758	NA	NA	NA	NA	NA	NA
24	9	2020-06-03	loam	control	0-6 mm	1		12	1	25	0.520833	0	1		0			2.795	0.894	1.16965	NA	NA	NA	NA	NA	NA
24	9	2020-06-03	loam	control	0-6 mm	1		13	1	25	0.520833	0	1		0			2.608	1.036	1.46563	NA	NA	NA	NA	NA	NA
24	9	2020-06-03	loam	control	0-6 mm	1		14	1	25	0.520833	0	1		0			2.735	0.952	1.29787	NA	NA	NA	NA	NA	NA
24	9	2020-06-03	loam	control	0-6 mm	1		15	1	25	0.520833	0	1		0			2.719	1.02	1.48118	NA	NA	NA	NA	NA	NA
24	9	2020-06-03	loam	control	0-6 mm	1		16	1	25	0.520833		0		0			2.747	0.946	1.28718	NA	NA	NA	NA	NA	NA
24	9	2020-06-03	loam	control	0-6 mm	1		17	1	25	0.520833		0		0			2.698	0.926	1.21133	NA	NA	NA	NA	NA	NA
24	9	2020-06-03	loam	control	0-6 mm	1		18	1	25	0.520833	0	1		0			2.517	0.908	1.08656	NA	NA	NA	NA	NA	NA
24	9	2020-06-03	loam	control	0-6 mm	1		19	1	25	0.520833		0		0			2.656	0.983	1.3438	NA	NA	NA	NA	NA	NA
24	9	2020-06-03	loam	control	0-6 mm	1		20	1	25	0.520833		0		0			2.454	0.961	1.18664	NA	NA	NA	NA	NA	NA
24	9	2020-06-03	loam	control	0-6 mm	1		21	1	25	0.520833		0		0			2.727	0.926	1.22435	NA	NA	NA	NA	NA	NA
24	9	2020-06-03	loam	control	0-6 mm	1		22	1	25	0.520833	0	1		0			3.075	1.234	2.45174	NA	NA	NA	NA	NA	NA
24	9	2020-06-03	loam	control	0-6 mm	1		23	1	25	0.520833		0		0			2.837	1.081	1.73584	NA	NA	NA	NA	NA	NA
24	9	2020-06-03	loam	control	0-6 mm	1		24	1	25	0.520833	0	1		0			2.936	1.048	1.68841	NA	NA	NA	NA	NA	NA
24	9	2020-06-03	loam	control	0-6 mm	1		25	1	25	0.520833		0		0			2.568	1.007	1.36349	NA	NA	NA	NA	NA	NA
24	9	2020-06-03	loam	control	7-12 mm	0		26	1	23	0.479167	0	1	12	0		0	2.609	1.049	1.50322	NA	NA	NA	NA	NA	NA
24	9	2020-06-03	loam	control	7-12 mm	0		27	1	23	0.479167	0	1		0			2.977	1.089	1.84856	NA	NA	NA	NA	NA	NA
24	9	2020-06-03	loam	control	7-12 mm	0		28	1	23	0.479167		0		0			2.655	1.046	1.52099	NA	NA	NA	NA	NA	NA
24	9	2020-06-03	loam	control	7-12 mm	0		29	1	23	0.479167	0	1		0			2.912	1.08	1.77843	NA	NA	NA	NA	NA	NA
24	9	2020-06-03	loam	control	7-12 mm	0		30	1	23	0.479167		0		0			2.793	0.974	1.38735	NA	NA	NA	NA	NA	NA
24	9	2020-06-03	loam	control	7-12 mm	0		31	1	23	0.479167	0	1		0			2.719	1.035	1.52507	NA	NA	NA	NA	NA	NA
24	9	2020-06-03	loam	control	7-12 mm	0		32	1	23	0.479167		0		0			2.723	1.094	1.7064	NA	NA	NA	NA	NA	NA
24	9	2020-06-03	loam	control	7-12 mm	0		33	1	23	0.479167		0		0			3.15	1.067	1.87775	NA	NA	NA	NA	NA	NA
24	9	2020-06-03	loam	control	7-12 mm	0		34	1	23	0.479167		0		0			2.987	1.107	1.91659	NA	NA	NA	NA	NA	NA
24	9	2020-06-03	loam	control	7-12 mm	0		35	1	23	0.479167	0	1		0			2.836	0.976	1.4145	NA	NA	NA	NA	NA	NA
24	9	2020-06-03	loam	control	7-12 mm	0		36	1	23	0.479167		0		0			2.879	0.944	1.34333	NA	NA	NA	NA	NA	NA
24	9	2020-06-03	loam	control	7-12 mm	0		37	1	23	0.479167		0		0			2.822	1.065	1.67593	NA	NA	NA	NA	NA	NA
24	9	2020-06-03	loam	control	7-12 mm	0		38	1	23	0.479167		0		0			2.723	1.003	1.43433	NA	NA	NA	NA	NA	NA
24	9	2020-06-03	loam	control	7-12 mm	0		39	1	23	0.479167	0	1		0			2.747	1.046	1.5737	NA	NA	NA	NA	NA	NA
24	9	2020-06-03	loam	control	7-12 mm	0		40	1	23	0.479167		0		0			2.528	0.976	1.26088	NA	NA	NA	NA	NA	NA
24	9	2020-06-03	loam	control	7-12 mm	0		41	1	23	0.479167	0	1		0			2.855	0.923	1.27353	NA	NA	NA	NA	NA	NA
24	9	2020-06-03	loam	control	7-12 mm	0		42	1	23	0.479167	0	1		0			2.513	0.89	1.04225	NA	NA	NA	NA	NA	NA
24	9	2020-06-03	loam	control	7-12 mm	0		43	1	23	0.479167	0	1		0			2.682	1.087	1.65927	NA	NA	NA	NA	NA	NA
24	9	2020-06-03	loam	control	7-12 mm	0		44	1	23	0.479167	0	1		0			2.765	1.168	1.97506	NA	NA	NA	NA	NA	NA
24	9	2020-06-03	loam	control	7-12 mm	0		45	1	23	0.479167		0		0			2.731	0.904	1.16858	NA	NA	NA	NA	NA	NA
24	9	2020-06-03	loam	control	7-12 mm	0		46	1	23	0.479167	0	1		0			3.153	1.089	1.95785	NA	NA	NA	NA	NA	NA
24	9	2020-06-03	loam	control	7-12 mm	0		47	1	23	0.479167	0	1		0			2.989	1.101	1.89714	NA	NA	NA	NA	NA	NA
24	9	2020-06-03	loam	control	7-12 mm	0		48	1	23	0.479167		0		0			2.773	0.944	1.29388	NA	NA	NA	NA	NA	NA
24	10	2020-06-03	loam	Test	0-6 mm	1	5	1	1	43	0.895833		0	23	0		0	3.019	1.16	2.12705	NA	NA	NA	NA	NA	NA
24	10	2020-06-03	loam	Test	0-6 mm	1	5	2	1	43	0.895833		0		0			2.698	0.852	1.02546	NA	NA	NA	NA	NA	NA
24	10	2020-06-03	loam	Test	0-6 mm	1	5	3	1	43	0.895833	0	1		0			3.14	1.091	1.95694	NA	NA	NA	NA	NA	NA
24	10	2020-06-03	loam	Test	0-6 mm	1	5	4	1	43	0.895833	0	1		0			2.978	1.02	1.62227	NA	NA	NA	NA	NA	NA
24	10	2020-06-03	loam	Test	0-6 mm	1	5	5	1	43	0.895833	0	1		0			2.83	0.992	1.45817	NA	NA	NA	NA	NA	NA
24	10	2020-06-03	loam	Test	0-6 mm	1	5	6	1	43	0.895833		0		0			2.721	0.898	1.14889	NA	NA	NA	NA	NA	NA
24	10	2020-06-03	loam	Test	0-6 mm	1	5	7	1	43	0.895833	0	1		0			2.717	0.922	1.20934	NA	NA	NA	NA	NA	NA
24	10	2020-06-03	loam	Test	0-6 mm	1	5	8	1	43	0.895833	0	1		0			2.923	1.087	1.80837	NA	NA	NA	NA	NA	NA
24	10	2020-06-03	loam	Test	0-6 mm	1	5	9	1	43	0.895833		0		0			2.448	0.988	1.25119	NA	NA	NA	NA	NA	NA
24	10	2020-06-03	loam	Test	0-6 mm	1	5	10	1	43	0.895833	0	1		0			2.944	0.972	1.45636	NA	NA	NA	NA	NA	NA
24	10	2020-06-03	loam	Test	0-6 mm	1	5	11	1	43	0.895833		0		0			2.828	0.962	1.37034	NA	NA	NA	NA	NA	NA
24	10	2020-06-03	loam	Test	0-6 mm	1	5	12	1	43	0.895833	0	1		0			3.103	1.002	1.63123	NA	NA	NA	NA	NA	NA
24	10	2020-06-03	loam	Test	0-6 mm	1	5	13	1	43	0.895833		0		0			2.833	0.947	1.33029	NA	NA	NA	NA	NA	NA
24	10	2020-06-03	loam	Test	0-6 mm	1	5	14	1	43	0.895833		0		0			2.615	0.998	1.36374	NA	NA	NA	NA	NA	NA
24	10	2020-06-03	loam	Test	0-6 mm	1	5	15	1	43	0.895833		0		0			2.87	1.039	1.62223	NA	NA	NA	NA	NA	NA
24	10	2020-06-03	loam	Test	0-6 mm	1	5	16	1	43	0.895833	0	1		0			2.978	1.059	1.7487	NA	NA	NA	NA	NA	NA
24	10	2020-06-03	loam	Test	0-6 mm	1	5	17	1	43	0.895833	0	1		0			3.14	1.132	2.10679	NA	NA	NA	NA	NA	NA
24	10	2020-06-03	loam	Test	0-6 mm	1	5	18	1	43	0.895833	0	1		0			2.786	0.824	0.990454	NA	NA	NA	NA	NA	NA
24	10	2020-06-03	loam	Test	0-6 mm	1	5	19	1	43	0.895833		0		0			2.791	0.973	1.38352	NA	NA	NA	NA	NA	NA
24	10	2020-06-03	loam	Test	0-6 mm	1	5	20	1	43	0.895833		0		0			2.617	0.915	1.14721	NA	NA	NA	NA	NA	NA
24	10	2020-06-03	loam	Test	0-6 mm	1	5	21	1	43	0.895833		0		0			2.539	0.91	1.10089	NA	NA	NA	NA	NA	NA
24	10	2020-06-03	loam	Test	0-6 mm	1	5	22	1	43	0.895833	0	1		0			2.719	0.95	1.28486	NA	NA	NA	NA	NA	NA
24	10	2020-06-03	loam	Test	0-6 mm	1	5	23	1	43	0.895833		0		0			3.087	1.026	1.70149	NA	NA	NA	NA	NA	NA
24	10	2020-06-03	loam	Test	0-6 mm	1	5	24	1	43	0.895833		0		0			2.673	0.759	0.806271	NA	NA	NA	NA	NA	NA
24	10	2020-06-03	loam	Test	0-6 mm	1	5	25	1	43	0.895833		0		0			2.868	0.985	1.45697	NA	NA	NA	NA	NA	NA
24	10	2020-06-03	loam	Test	0-6 mm	1	5	26	1	43	0.895833	0	1		0			2.964	1.023	1.62416	NA	NA	NA	NA	NA	NA
24	10	2020-06-03	loam	Test	0-6 mm	1	5	27	1	43	0.895833	0	1		0			2.977	1.115	1.93788	NA	NA	NA	NA	NA	NA
24	10	2020-06-03	loam	Test	0-6 mm	1	5	28	1	43	0.895833	0	1		0			2.662	0.913	1.16185	NA	NA	NA	NA	NA	NA
24	10	2020-06-03	loam	Test	0-6 mm	1	5	29	1	43	0.895833	0	1		0			2.796	1.177	2.0281	NA	NA	NA	NA	NA	NA
24	10	2020-06-03	loam	Test	0-6 mm	1	5	30	1	43	0.895833	0	1		0			2.759	1.028	1.52664	NA	NA	NA	NA	NA	NA
24	10	2020-06-03	loam	Test	0-6 mm	1	5	31	1	43	0.895833	0	1		0			2.825	1.031	1.5723	NA	NA	NA	NA	NA	NA
24	10	2020-06-03	loam	Test	0-6 mm	1	5	32	1	43	0.895833	0	1		0			2.721	0.898	1.14889	NA	NA	NA	NA	NA	NA
24	10	2020-06-03	loam	Test	0-6 mm	1	5	33	1	43	0.895833		0		0			2.602	1.024	1.42858	NA	NA	NA	NA	NA	NA
24	10	2020-06-03	loam	Test	0-6 mm	1	5	34	1	43	0.895833		0		0			2.685	0.915	1.17702	NA	NA	NA	NA	NA	NA
24	10	2020-06-03	loam	Test	0-6 mm	1	5	35	1	43	0.895833	0	1		0			2.701	0.979	1.35547	NA	NA	NA	NA	NA	NA
24	10	2020-06-03	loam	Test	0-6 mm	1	5	36	1	43	0.895833	0	1		0			2.891	1.036	1.62467	NA	NA	NA	NA	NA	NA
24	10	2020-06-03	loam	Test	0-6 mm	1	5	37	1	43	0.895833		0		0			2.805	0.974	1.39332	NA	NA	NA	NA	NA	NA
24	10	2020-06-03	loam	Test	0-6 mm	1	5	38	1	43	0.895833	0	1		0			2.695	0.904	1.15317	NA	NA	NA	NA	NA	NA
24	10	2020-06-03	loam	Test	0-6 mm	1	5	39	1	43	0.895833		0		0			2.671	0.794	0.881685	NA	NA	NA	NA	NA	NA
24	10	2020-06-03	loam	Test	0-6 mm	1	5	40	1	43	0.895833		0		0			2.737	0.932	1.24482	NA	NA	NA	NA	NA	NA
24	10	2020-06-03	loam	Test	0-6 mm	1	5	41	1	43	0.895833	0	1		0			2.666	1.011	1.42679	NA	NA	NA	NA	NA	NA
24	10	2020-06-03	loam	Test	0-6 mm	1	5	42	1	43	0.895833		0		0			2.716	0.936	1.24589	NA	NA	NA	NA	NA	NA
24	10	2020-06-03	loam	Test	0-6 mm	1	5	43	1	43	0.895833	0	1		0			2.717	1.087	1.68092	NA	NA	NA	NA	NA	NA
24	10	2020-06-03	loam	Test	7-12 mm	0	5	44	1	5	0.104167	0	1	3	0		0	3.056	1.231	2.42476	NA	NA	NA	NA	NA	NA
24	10	2020-06-03	loam	Test	7-12 mm	0	5	45	1	5	0.104167	0	1		0			2.762	0.911	1.20022	NA	NA	NA	NA	NA	NA
24	10	2020-06-03	loam	Test	7-12 mm	0	5	46	1	5	0.104167		0		0			2.673	0.96	1.28985	NA	NA	NA	NA	NA	NA
24	10	2020-06-03	loam	Test	7-12 mm	0	5	47	1	5	0.104167		0		0			2.822	0.912	1.22898	NA	NA	NA	NA	NA	NA
24	10	2020-06-03	loam	Test	7-12 mm	0	5	48	1	5	0.104167	0	1		0			2.931	1.036	1.64715	NA	NA	NA	NA	NA	NA
24	11	2020-06-03	clay	control	0-6 mm	1		1	1	28	0.595745		0	18	0		0	2.762	1.097	1.74035	NA	NA	NA	NA	NA	NA
24	11	2020-06-03	clay	control	0-6 mm	1		2	1	28	0.595745	0	1		0			3.132	1.191	2.32618	NA	NA	NA	NA	NA	NA
24	11	2020-06-03	clay	control	0-6 mm	1		3	1	28	0.595745		0		0			2.644	1.041	1.50024	NA	NA	NA	NA	NA	NA
24	11	2020-06-03	clay	control	0-6 mm	1		4	1	28	0.595745	0	1		0			2.691	1.001	1.41182	NA	NA	NA	NA	NA	NA
24	11	2020-06-03	clay	control	0-6 mm	1		5	1	28	0.595745	0	1		0			2.711	1.035	1.52058	NA	NA	NA	NA	NA	NA
24	11	2020-06-03	clay	control	0-6 mm	1		6	1	28	0.595745	0	1		0			2.995	0.989	1.53387	NA	NA	NA	NA	NA	NA
24	11	2020-06-03	clay	control	0-6 mm	1		7	1	28	0.595745	0	1		0			2.816	1.12	1.84956	NA	NA	NA	NA	NA	NA
24	11	2020-06-03	clay	control	0-6 mm	1		8	1	28	0.595745		0		0			2.798	1.175	2.02266	NA	NA	NA	NA	NA	NA
24	11	2020-06-03	clay	control	0-6 mm	1		9	1	28	0.595745		0		0			2.792	0.93	1.26439	NA	NA	NA	NA	NA	NA
24	11	2020-06-03	clay	control	0-6 mm	1		10	1	28	0.595745	0	1		0			3.005	1.142	2.05199	NA	NA	NA	NA	NA	NA
24	11	2020-06-03	clay	control	0-6 mm	1		11	1	28	0.595745	0	1		0			2.868	1.018	1.55623	NA	NA	NA	NA	NA	NA
24	11	2020-06-03	clay	control	0-6 mm	1		12	1	28	0.595745	0	1		0			2.763	1.011	1.47871	NA	NA	NA	NA	NA	NA
24	11	2020-06-03	clay	control	0-6 mm	1		13	1	28	0.595745		0		0			2.681	1.08	1.63736	NA	NA	NA	NA	NA	NA
24	11	2020-06-03	clay	control	0-6 mm	1		14	1	28	0.595745	0	1		0			2.682	0.991	1.37913	NA	NA	NA	NA	NA	NA
24	11	2020-06-03	clay	control	0-6 mm	1		15	1	28	0.595745		0		0			2.726	1.141	1.85821	NA	NA	NA	NA	NA	NA
24	11	2020-06-03	clay	control	0-6 mm	1		16	1	28	0.595745	0	1		0			3.057	1.214	2.35902	NA	NA	NA	NA	NA	NA
24	11	2020-06-03	clay	control	0-6 mm	1		17	1	28	0.595745	0	1		0			3.049	1.119	1.99902	NA	NA	NA	NA	NA	NA
24	11	2020-06-03	clay	control	0-6 mm	1		18	1	28	0.595745		0		0			2.677	0.94	1.23852	NA	NA	NA	NA	NA	NA
24	11	2020-06-03	clay	control	0-6 mm	1		19	1	28	0.595745	0	1		0			2.797	1.15	1.93681	NA	NA	NA	NA	NA	NA
24	11	2020-06-03	clay	control	0-6 mm	1		20	1	28	0.595745	0	1		0			2.395	0.932	1.08927	NA	NA	NA	NA	NA	NA
24	11	2020-06-03	clay	control	0-6 mm	1		21	1	28	0.595745		0		0			2.875	1.141	1.95978	NA	NA	NA	NA	NA	NA
24	11	2020-06-03	clay	control	0-6 mm	1		22	1	28	0.595745		0		0			2.677	0.962	1.29717	NA	NA	NA	NA	NA	NA
24	11	2020-06-03	clay	control	0-6 mm	1		23	1	28	0.595745	0	1		0			2.607	1.013	1.40074	NA	NA	NA	NA	NA	NA
24	11	2020-06-03	clay	control	0-6 mm	1		24	1	28	0.595745	0	1		0			2.546	0.944	1.18796	NA	NA	NA	NA	NA	NA
24	11	2020-06-03	clay	control	0-6 mm	1		25	1	28	0.595745	0	1		0			2.741	1.103	1.74606	NA	NA	NA	NA	NA	NA
24	11	2020-06-03	clay	control	0-6 mm	1		26	1	28	0.595745	0	1		0			2.487	0.98	1.25062	NA	NA	NA	NA	NA	NA
24	11	2020-06-03	clay	control	0-6 mm	1		27	1	28	0.595745	0	1		0			2.995	1.169	2.14301	NA	NA	NA	NA	NA	NA
24	11	2020-06-03	clay	control	0-6 mm	1		28	1	28	0.595745		0		0			2.606	1.076	1.57978	NA	NA	NA	NA	NA	NA
24	11	2020-06-03	clay	control	7-12 mm	0		29	1	19	0.404255	0	1	13	0		0	2.633	1.009	1.40356	NA	NA	NA	NA	NA	NA
24	11	2020-06-03	clay	control	7-12 mm	0		30	1	19	0.404255	0	1		0			2.8	1.052	1.62251	NA	NA	NA	NA	NA	NA
24	11	2020-06-03	clay	control	7-12 mm	0		31	1	19	0.404255	0	1		0			2.748	1.048	1.58029	NA	NA	NA	NA	NA	NA
24	11	2020-06-03	clay	control	7-12 mm	0		32	1	19	0.404255	0	1		0			2.904	1.066	1.72786	NA	NA	NA	NA	NA	NA
24	11	2020-06-03	clay	control	7-12 mm	0		33	1	19	0.404255		0		0			2.79	0.929	1.26077	NA	NA	NA	NA	NA	NA
24	11	2020-06-03	clay	control	7-12 mm	0		34	1	19	0.404255	0	1		0			2.953	1.09	1.83702	NA	NA	NA	NA	NA	NA
24	11	2020-06-03	clay	control	7-12 mm	0		35	1	19	0.404255	0	1		0			2.856	1.072	1.71849	NA	NA	NA	NA	NA	NA
24	11	2020-06-03	clay	control	7-12 mm	0		36	1	19	0.404255	0	1		0			2.945	1.061	1.73586	NA	NA	NA	NA	NA	NA
24	11	2020-06-03	clay	control	7-12 mm	0		37	1	19	0.404255		0		0			2.819	1.09	1.75367	NA	NA	NA	NA	NA	NA
24	11	2020-06-03	clay	control	7-12 mm	0		38	1	19	0.404255	0	1		0			2.998	1.045	1.71421	NA	NA	NA	NA	NA	NA
24	11	2020-06-03	clay	control	7-12 mm	0		39	1	19	0.404255	0	1		0			2.862	1.133	1.92366	NA	NA	NA	NA	NA	NA
24	11	2020-06-03	clay	control	7-12 mm	0		40	1	19	0.404255	0	1		0			2.942	1.124	1.94614	NA	NA	NA	NA	NA	NA
24	11	2020-06-03	clay	control	7-12 mm	0		41	1	19	0.404255	0	1		0			2.571	0.95	1.21492	NA	NA	NA	NA	NA	NA
24	11	2020-06-03	clay	control	7-12 mm	0		42	1	19	0.404255		0		0			2.931	1.045	1.6759	NA	NA	NA	NA	NA	NA
24	11	2020-06-03	clay	control	7-12 mm	0		43	1	19	0.404255	0	1		0			2.79	1.077	1.69447	NA	NA	NA	NA	NA	NA
24	11	2020-06-03	clay	control	7-12 mm	0		44	1	19	0.404255	0	1		0			2.865	1.09	1.78228	NA	NA	NA	NA	NA	NA
24	11	2020-06-03	clay	control	7-12 mm	0		45	1	19	0.404255		0		0			2.75	0.896	1.15597	NA	NA	NA	NA	NA	NA
24	11	2020-06-03	clay	control	7-12 mm	0		46	1	19	0.404255		0		0			2.902	1.03	1.61202	NA	NA	NA	NA	NA	NA
24	11	2020-06-03	clay	control	7-12 mm	0		47	1	19	0.404255		0		0			2.72	0.935	1.24506	NA	NA	NA	NA	NA	NA
24	12	2020-06-03	clay	Test	0-6 mm	1	5	1	1	45	0.9		0	18	0		0	2.768	1.067	1.65004	NA	NA	NA	NA	NA	NA
24	12	2020-06-03	clay	Test	0-6 mm	1	5	2	1	45	0.9	0	1		0			2.763	1.18	2.01439	NA	NA	NA	NA	NA	NA
24	12	2020-06-03	clay	Test	0-6 mm	1	5	3	1	45	0.9		0		0			2.753	1.141	1.87662	NA	NA	NA	NA	NA	NA
24	12	2020-06-03	clay	Test	0-6 mm	1	5	4	1	45	0.9		0		0			2.595	0.976	1.2943	NA	NA	NA	NA	NA	NA
24	12	2020-06-03	clay	Test	0-6 mm	1	5	5	1	45	0.9		0		0			2.448	0.77	0.759961	NA	NA	NA	NA	NA	NA
24	12	2020-06-03	clay	Test	0-6 mm	1	5	6	1	45	0.9	0	1		0			3.05	1.227	2.40429	NA	NA	NA	NA	NA	NA
24	12	2020-06-03	clay	Test	0-6 mm	1	5	7	1	45	0.9	0	1		0			3.085	1.174	2.22633	NA	NA	NA	NA	NA	NA
24	12	2020-06-03	clay	Test	0-6 mm	1	5	8	1	45	0.9		0		0			2.582	1.135	1.74159	NA	NA	NA	NA	NA	NA
24	12	2020-06-03	clay	Test	0-6 mm	1	5	9	1	45	0.9		0		0			2.913	1.111	1.88264	NA	NA	NA	NA	NA	NA
24	12	2020-06-03	clay	Test	0-6 mm	1	5	10	1	45	0.9		0		0			2.846	1.079	1.73491	NA	NA	NA	NA	NA	NA
24	12	2020-06-03	clay	Test	0-6 mm	1	5	11	1	45	0.9		0		0			2.956	1.009	1.57574	NA	NA	NA	NA	NA	NA
24	12	2020-06-03	clay	Test	0-6 mm	1	5	12	1	45	0.9		0		0			2.561	0.964	1.24613	NA	NA	NA	NA	NA	NA
24	12	2020-06-03	clay	Test	0-6 mm	1	5	13	1	45	0.9		0		0			2.573	1.026	1.41819	NA	NA	NA	NA	NA	NA
24	12	2020-06-03	clay	Test	0-6 mm	1	5	14	1	45	0.9	0	1		0			2.797	1.076	1.69557	NA	NA	NA	NA	NA	NA
24	12	2020-06-03	clay	Test	0-6 mm	1	5	15	1	45	0.9	0	1		0			2.638	1.109	1.69878	NA	NA	NA	NA	NA	NA
24	12	2020-06-03	clay	Test	0-6 mm	1	5	16	1	45	0.9	0	1		0			2.73	0.959	1.31461	NA	NA	NA	NA	NA	NA
24	12	2020-06-03	clay	Test	0-6 mm	1	5	17	1	45	0.9	0	1		0			2.69	1.139	1.82725	NA	NA	NA	NA	NA	NA
24	12	2020-06-03	clay	Test	0-6 mm	1	5	18	1	45	0.9		0		0			2.738	1.127	1.82087	NA	NA	NA	NA	NA	NA
24	12	2020-06-03	clay	Test	0-6 mm	1	5	19	1	45	0.9		0		0			2.745	0.969	1.34955	NA	NA	NA	NA	NA	NA
24	12	2020-06-03	clay	Test	0-6 mm	1	5	20	1	45	0.9		0		0			2.902	1.154	2.02352	NA	NA	NA	NA	NA	NA
24	12	2020-06-03	clay	Test	0-6 mm	1	5	21	1	45	0.9	0	1		0			3.107	1.203	2.35435	NA	NA	NA	NA	NA	NA
24	12	2020-06-03	clay	Test	0-6 mm	1	5	22	1	45	0.9	0	1		0			2.984	1.139	2.02696	NA	NA	NA	NA	NA	NA
24	12	2020-06-03	clay	Test	0-6 mm	1	5	23	1	45	0.9		0		0			2.74	0.995	1.42035	NA	NA	NA	NA	NA	NA
24	12	2020-06-03	clay	Test	0-6 mm	1	5	24	1	45	0.9		0		0			2.75	1.166	1.95762	NA	NA	NA	NA	NA	NA
24	12	2020-06-03	clay	Test	0-6 mm	1	5	25	1	45	0.9	0	1		0			2.707	1.062	1.59859	NA	NA	NA	NA	NA	NA
24	12	2020-06-03	clay	Test	0-6 mm	1	5	26	1	45	0.9		0		0			2.991	1.167	2.13283	NA	NA	NA	NA	NA	NA
24	12	2020-06-03	clay	Test	0-6 mm	1	5	27	1	45	0.9	0	1		0			2.852	1.166	2.03023	NA	NA	NA	NA	NA	NA
24	12	2020-06-03	clay	Test	0-6 mm	1	5	28	1	45	0.9		0		0			3.09	1.156	2.16209	NA	NA	NA	NA	NA	NA
24	12	2020-06-03	clay	Test	0-6 mm	1	5	29	1	45	0.9		0		0			3.031	1.19	2.24739	NA	NA	NA	NA	NA	NA
24	12	2020-06-03	clay	Test	0-6 mm	1	5	30	1	45	0.9		0		0			2.779	1.106	1.77991	NA	NA	NA	NA	NA	NA
24	12	2020-06-03	clay	Test	0-6 mm	1	5	31	1	45	0.9	0	1		0			2.786	1.104	1.77794	NA	NA	NA	NA	NA	NA
24	12	2020-06-03	clay	Test	0-6 mm	1	5	32	1	45	0.9		0		0			2.68	1.089	1.66414	NA	NA	NA	NA	NA	NA
24	12	2020-06-03	clay	Test	0-6 mm	1	5	33	1	45	0.9		0		0			2.843	1.02	1.54873	NA	NA	NA	NA	NA	NA
24	12	2020-06-03	clay	Test	0-6 mm	1	5	34	1	45	0.9	0	1		0			3.031	1.192	2.25495	NA	NA	NA	NA	NA	NA
24	12	2020-06-03	clay	Test	0-6 mm	1	5	35	1	45	0.9	0	1		0			2.626	1.125	1.7402	NA	NA	NA	NA	NA	NA
24	12	2020-06-03	clay	Test	0-6 mm	1	5	36	1	45	0.9	0	1		0			2.951	1.114	1.91751	NA	NA	NA	NA	NA	NA
24	12	2020-06-03	clay	Test	0-6 mm	1	5	37	1	45	0.9		0		0			2.959	0.978	1.48191	NA	NA	NA	NA	NA	NA
24	12	2020-06-03	clay	Test	0-6 mm	1	5	38	1	45	0.9	0	1		0			3.029	0.964	1.47385	NA	NA	NA	NA	NA	NA
24	12	2020-06-03	clay	Test	0-6 mm	1	5	39	1	45	0.9		0		0			3.011	1.055	1.75475	NA	NA	NA	NA	NA	NA
24	12	2020-06-03	clay	Test	0-6 mm	1	5	40	1	45	0.9	0	1		0			2.886	1.165	2.05091	NA	NA	NA	NA	NA	NA
24	12	2020-06-03	clay	Test	0-6 mm	1	5	41	1	45	0.9		0		0			2.913	1.201	2.20001	NA	NA	NA	NA	NA	NA
24	12	2020-06-03	clay	Test	0-6 mm	1	5	42	1	45	0.9	0	1		0			3.116	1.077	1.89246	NA	NA	NA	NA	NA	NA
24	12	2020-06-03	clay	Test	0-6 mm	1	5	43	1	45	0.9		0		0			2.942	1.024	1.61526	NA	NA	NA	NA	NA	NA
24	12	2020-06-03	clay	Test	0-6 mm	1	5	44	1	45	0.9		0		0			2.92	1.219	2.2719	NA	NA	NA	NA	NA	NA
24	12	2020-06-03	clay	Test	0-6 mm	1	5	45	1	45	0.9		0		0			3.107	1.173	2.23839	NA	NA	NA	NA	NA	NA
24	12	2020-06-03	clay	Test	7-12 mm	0	5	46	1	5	0.1	0	1	5	0		0	3.037	1.199	2.28603	NA	NA	NA	NA	NA	NA
24	12	2020-06-03	clay	Test	7-12 mm	0	5	47	1	5	0.1	0	1		0			2.983	1.052	1.72856	NA	NA	NA	NA	NA	NA
24	12	2020-06-03	clay	Test	7-12 mm	0	5	48	1	5	0.1	0	1		0			2.859	1.009	1.52404	NA	NA	NA	NA	NA	NA
24	12	2020-06-03	clay	Test	7-12 mm	0	5	49	1	5	0.1	0	1		0			2.966	1.097	1.86889	NA	NA	NA	NA	NA	NA
24	12	2020-06-03	clay	Test	7-12 mm	0	5	50	1	5	0.1	0	1		0			2.925	1.169	2.09292	NA	NA	NA	NA	NA	NA
24	13	2020-06-04	sandy	control	0-6 mm	1		1	1	48	0.979592		0	25	0		0	2.787	0.836	1.01988	NA	NA	NA	NA	NA	NA
24	13	2020-06-04	sandy	control	0-6 mm	1		2	1	48	0.979592	0	1		0			2.744	0.979	1.37704	NA	NA	NA	NA	NA	NA
24	13	2020-06-04	sandy	control	0-6 mm	1		3	1	48	0.979592	0	1		0			2.993	1.113	1.94131	NA	NA	NA	NA	NA	NA
24	13	2020-06-04	sandy	control	0-6 mm	1		4	1	48	0.979592		0		0			2.677	0.952	1.27034	NA	NA	NA	NA	NA	NA
24	13	2020-06-04	sandy	control	0-6 mm	1		5	1	48	0.979592	0	1		0			2.92	1.046	1.6728	NA	NA	NA	NA	NA	NA
24	13	2020-06-04	sandy	control	0-6 mm	1		6	1	48	0.979592	0	1		0			2.719	1.008	1.44653	NA	NA	NA	NA	NA	NA
24	13	2020-06-04	sandy	control	0-6 mm	1		7	1	48	0.979592	0	1		0			2.783	1.126	1.84752	NA	NA	NA	NA	NA	NA
24	13	2020-06-04	sandy	control	0-6 mm	1		8	1	48	0.979592		0		0			2.8	0.979	1.40515	NA	NA	NA	NA	NA	NA
24	13	2020-06-04	sandy	control	0-6 mm	1		9	1	48	0.979592		0		0			3.058	1.144	2.0955	NA	NA	NA	NA	NA	NA
24	13	2020-06-04	sandy	control	0-6 mm	1		10	1	48	0.979592		0		0			2.929	1.021	1.59871	NA	NA	NA	NA	NA	NA
24	13	2020-06-04	sandy	control	0-6 mm	1		11	1	48	0.979592		0		0			2.87	1.085	1.76905	NA	NA	NA	NA	NA	NA
24	13	2020-06-04	sandy	control	0-6 mm	1		12	1	48	0.979592		0		0			3.208	1.131	2.14861	NA	NA	NA	NA	NA	NA
24	13	2020-06-04	sandy	control	0-6 mm	1		13	1	48	0.979592	0	1		0			3.038	1.064	1.80082	NA	NA	NA	NA	NA	NA
24	13	2020-06-04	sandy	control	0-6 mm	1		14	1	48	0.979592	0	1		0			2.916	1.069	1.74478	NA	NA	NA	NA	NA	NA
24	13	2020-06-04	sandy	control	0-6 mm	1		15	1	48	0.979592		0		0			2.848	0.995	1.47633	NA	NA	NA	NA	NA	NA
24	13	2020-06-04	sandy	control	0-6 mm	1		16	1	48	0.979592	0	1		0			2.827	1.168	2.01934	NA	NA	NA	NA	NA	NA
24	13	2020-06-04	sandy	control	0-6 mm	1		17	1	48	0.979592		0		0			2.988	1.138	2.02611	NA	NA	NA	NA	NA	NA
24	13	2020-06-04	sandy	control	0-6 mm	1		18	1	48	0.979592		0		0			2.837	1.07	1.70069	NA	NA	NA	NA	NA	NA
24	13	2020-06-04	sandy	control	0-6 mm	1		19	1	48	0.979592		0		0			2.563	1.016	1.38527	NA	NA	NA	NA	NA	NA
24	13	2020-06-04	sandy	control	0-6 mm	1		20	1	48	0.979592		0		0			2.803	1.1	1.77585	NA	NA	NA	NA	NA	NA
24	13	2020-06-04	sandy	control	0-6 mm	1		21	1	48	0.979592		0		0			3.026	1.064	1.7937	NA	NA	NA	NA	NA	NA
24	13	2020-06-04	sandy	control	0-6 mm	1		22	1	48	0.979592	0	1		0			2.619	0.889	1.08377	NA	NA	NA	NA	NA	NA
24	13	2020-06-04	sandy	control	0-6 mm	1		23	1	48	0.979592		0		0			2.693	1.145	1.84861	NA	NA	NA	NA	NA	NA
24	13	2020-06-04	sandy	control	0-6 mm	1		24	1	48	0.979592	0	1		0			2.8	0.942	1.30094	NA	NA	NA	NA	NA	NA
24	13	2020-06-04	sandy	control	0-6 mm	1		25	1	48	0.979592		0		0			2.869	1.008	1.52634	NA	NA	NA	NA	NA	NA
24	13	2020-06-04	sandy	control	0-6 mm	1		26	1	48	0.979592		0		0			2.722	0.905	1.1673	NA	NA	NA	NA	NA	NA
24	13	2020-06-04	sandy	control	0-6 mm	1		27	1	48	0.979592	0	1		0			3.1	1.102	1.97117	NA	NA	NA	NA	NA	NA
24	13	2020-06-04	sandy	control	0-6 mm	1		28	1	48	0.979592	0	1		0			3.027	1.097	1.90732	NA	NA	NA	NA	NA	NA
24	13	2020-06-04	sandy	control	0-6 mm	1		29	1	48	0.979592		0		0			2.917	1.154	2.03398	NA	NA	NA	NA	NA	NA
24	13	2020-06-04	sandy	control	0-6 mm	1		30	1	48	0.979592		0		0			2.85	1.031	1.58621	NA	NA	NA	NA	NA	NA
24	13	2020-06-04	sandy	control	0-6 mm	1		31	1	48	0.979592	0	1		0			2.88	1.023	1.57813	NA	NA	NA	NA	NA	NA
24	13	2020-06-04	sandy	control	0-6 mm	1		32	1	48	0.979592		0		0			2.976	1.115	1.93723	NA	NA	NA	NA	NA	NA
24	13	2020-06-04	sandy	control	0-6 mm	1		33	1	48	0.979592	0	1		0			2.784	0.991	1.43158	NA	NA	NA	NA	NA	NA
24	13	2020-06-04	sandy	control	0-6 mm	1		34	1	48	0.979592	0	1		0			2.909	1.064	1.72435	NA	NA	NA	NA	NA	NA
24	13	2020-06-04	sandy	control	0-6 mm	1		35	1	48	0.979592	0	1		0			2.8	1.013	1.50444	NA	NA	NA	NA	NA	NA
24	13	2020-06-04	sandy	control	0-6 mm	1		36	1	48	0.979592	0	1		0			2.917	1.04	1.65197	NA	NA	NA	NA	NA	NA
24	13	2020-06-04	sandy	control	0-6 mm	1		37	1	48	0.979592	0	1		0			2.925	1.122	1.92801	NA	NA	NA	NA	NA	NA
24	13	2020-06-04	sandy	control	0-6 mm	1		38	1	48	0.979592		0		0			2.94	1.205	2.23522	NA	NA	NA	NA	NA	NA
24	13	2020-06-04	sandy	control	0-6 mm	1		39	1	48	0.979592	0	1		0			2.939	1.128	1.95802	NA	NA	NA	NA	NA	NA
24	13	2020-06-04	sandy	control	0-6 mm	1		40	1	48	0.979592	0	1		0			3.004	1.143	2.0549	NA	NA	NA	NA	NA	NA
24	13	2020-06-04	sandy	control	0-6 mm	1		41	1	48	0.979592		0		0			2.667	0.898	1.12609	NA	NA	NA	NA	NA	NA
24	13	2020-06-04	sandy	control	0-6 mm	1		42	1	48	0.979592	0	1		0			2.787	1.001	1.46219	NA	NA	NA	NA	NA	NA
24	13	2020-06-04	sandy	control	0-6 mm	1		43	1	48	0.979592	0	1		0			2.885	0.986	1.46858	NA	NA	NA	NA	NA	NA
24	13	2020-06-04	sandy	control	0-6 mm	1		44	1	48	0.979592		0		0			3.175	1.133	2.13404	NA	NA	NA	NA	NA	NA
24	13	2020-06-04	sandy	control	0-6 mm	1		45	1	48	0.979592		0		0			2.907	1.102	1.84845	NA	NA	NA	NA	NA	NA
24	13	2020-06-04	sandy	control	0-6 mm	1		46	1	48	0.979592	0	1		0			2.633	1.032	1.46828	NA	NA	NA	NA	NA	NA
24	13	2020-06-04	sandy	control	0-6 mm	1		47	1	48	0.979592	0	1		0			2.689	1.016	1.45337	NA	NA	NA	NA	NA	NA
24	13	2020-06-04	sandy	control	0-6 mm	1		48	1	48	0.979592	0	1		0			2.545	1.061	1.50009	NA	NA	NA	NA	NA	NA
24	13	2020-06-04	sandy	control	7-12 mm	0		49	1	1	0.0204082		0	0	0		0	2.763	1.046	1.58286	NA	NA	NA	NA	NA	NA
24	14	2020-06-04	sandy	Test	0-6 mm	1	5	1	1	44	0.916667	0	1	27	0		0	2.945	1.066	1.75226	NA	NA	NA	NA	NA	NA
24	14	2020-06-04	sandy	Test	0-6 mm	1	5	2	1	44	0.916667		0		0			2.813	1.131	1.88405	NA	NA	NA	NA	NA	NA
24	14	2020-06-04	sandy	Test	0-6 mm	1	5	3	1	44	0.916667	0	1		0			2.918	1.115	1.89948	NA	NA	NA	NA	NA	NA
24	14	2020-06-04	sandy	Test	0-6 mm	1	5	4	1	44	0.916667	0	1		0			3.126	1.142	2.13462	NA	NA	NA	NA	NA	NA
24	14	2020-06-04	sandy	Test	0-6 mm	1	5	5	1	44	0.916667		0		0			2.321	0.841	0.859539	NA	NA	NA	NA	NA	NA
24	14	2020-06-04	sandy	Test	0-6 mm	1	5	6	1	44	0.916667	0	1		0			2.769	1.155	1.93413	NA	NA	NA	NA	NA	NA
24	14	2020-06-04	sandy	Test	0-6 mm	1	5	7	1	44	0.916667	0	1		0			2.802	1.077	1.70176	NA	NA	NA	NA	NA	NA
24	14	2020-06-04	sandy	Test	0-6 mm	1	5	8	1	44	0.916667	0	1		0			2.901	1.036	1.63029	NA	NA	NA	NA	NA	NA
24	14	2020-06-04	sandy	Test	0-6 mm	1	5	9	1	44	0.916667		0		0			3.006	1.111	1.94274	NA	NA	NA	NA	NA	NA
24	14	2020-06-04	sandy	Test	0-6 mm	1	5	10	1	44	0.916667	0	1		0			2.904	1.167	2.07079	NA	NA	NA	NA	NA	NA
24	14	2020-06-04	sandy	Test	0-6 mm	1	5	11	1	44	0.916667	0	1		0			2.986	0.981	1.50462	NA	NA	NA	NA	NA	NA
24	14	2020-06-04	sandy	Test	0-6 mm	1	5	12	1	44	0.916667	0	1		0			2.481	0.964	1.2072	NA	NA	NA	NA	NA	NA
24	14	2020-06-04	sandy	Test	0-6 mm	1	5	13	1	44	0.916667	0	1		0			2.732	1.036	1.53532	NA	NA	NA	NA	NA	NA
24	14	2020-06-04	sandy	Test	0-6 mm	1	5	14	1	44	0.916667	0	1		0			2.921	1.066	1.73798	NA	NA	NA	NA	NA	NA
24	14	2020-06-04	sandy	Test	0-6 mm	1	5	15	1	44	0.916667	0	1		0			2.684	0.935	1.22858	NA	NA	NA	NA	NA	NA
24	14	2020-06-04	sandy	Test	0-6 mm	1	5	16	1	44	0.916667	0	1		0			2.911	1.147	2.00525	NA	NA	NA	NA	NA	NA
24	14	2020-06-04	sandy	Test	0-6 mm	1	5	17	1	44	0.916667	0	1		0			2.86	0.992	1.47363	NA	NA	NA	NA	NA	NA
24	14	2020-06-04	sandy	Test	0-6 mm	1	5	18	1	44	0.916667	0	1		0			2.968	1.111	1.91819	NA	NA	NA	NA	NA	NA
24	14	2020-06-04	sandy	Test	0-6 mm	1	5	19	1	44	0.916667	0	1		0			2.894	1.048	1.66425	NA	NA	NA	NA	NA	NA
24	14	2020-06-04	sandy	Test	0-6 mm	1	5	20	1	44	0.916667	0	1		0			2.726	0.986	1.38764	NA	NA	NA	NA	NA	NA
24	14	2020-06-04	sandy	Test	0-6 mm	1	5	21	1	44	0.916667	0	1		0			3.131	1.16	2.20596	NA	NA	NA	NA	NA	NA
24	14	2020-06-04	sandy	Test	0-6 mm	1	5	22	1	44	0.916667	0	1		0			2.852	1.102	1.81347	NA	NA	NA	NA	NA	NA
24	14	2020-06-04	sandy	Test	0-6 mm	1	5	23	1	44	0.916667	0	1		0			2.999	1.021	1.63692	NA	NA	NA	NA	NA	NA
24	14	2020-06-04	sandy	Test	0-6 mm	1	5	24	1	44	0.916667		0		0			2.953	1.129	1.97083	NA	NA	NA	NA	NA	NA
24	14	2020-06-04	sandy	Test	0-6 mm	1	5	25	1	44	0.916667	0	1		0			3.035	1.111	1.96149	NA	NA	NA	NA	NA	NA
24	14	2020-06-04	sandy	Test	0-6 mm	1	5	26	1	44	0.916667	0	1		0			3.035	1.079	1.85012	NA	NA	NA	NA	NA	NA
24	14	2020-06-04	sandy	Test	0-6 mm	1	5	27	1	44	0.916667		0		0			2.758	1.055	1.6073	NA	NA	NA	NA	NA	NA
24	14	2020-06-04	sandy	Test	0-6 mm	1	5	28	1	44	0.916667		0		0			2.67	1.014	1.43743	NA	NA	NA	NA	NA	NA
24	14	2020-06-04	sandy	Test	0-6 mm	1	5	29	1	44	0.916667		0		0			2.808	1.005	1.485	NA	NA	NA	NA	NA	NA
24	14	2020-06-04	sandy	Test	0-6 mm	1	5	30	1	44	0.916667		0		0			2.767	1.032	1.543	NA	NA	NA	NA	NA	NA
24	14	2020-06-04	sandy	Test	0-6 mm	1	5	31	1	44	0.916667		0		0			2.918	1.111	1.88587	NA	NA	NA	NA	NA	NA
24	14	2020-06-04	sandy	Test	0-6 mm	1	5	32	1	44	0.916667	0	1		0			2.754	0.964	1.34004	NA	NA	NA	NA	NA	NA
24	14	2020-06-04	sandy	Test	0-6 mm	1	5	33	1	44	0.916667		0		0			2.957	0.974	1.46882	NA	NA	NA	NA	NA	NA
24	14	2020-06-04	sandy	Test	0-6 mm	1	5	34	1	44	0.916667	0	1		0			2.726	1.069	1.6311	NA	NA	NA	NA	NA	NA
24	14	2020-06-04	sandy	Test	0-6 mm	1	5	35	1	44	0.916667		0		0			2.855	1.102	1.81538	NA	NA	NA	NA	NA	NA
24	14	2020-06-04	sandy	Test	0-6 mm	1	5	36	1	44	0.916667		0		0			3.63	0.907	1.56358	NA	NA	NA	NA	NA	NA
24	14	2020-06-04	sandy	Test	0-6 mm	1	5	37	1	44	0.916667	0	1		0			2.686	1.1	1.70173	NA	NA	NA	NA	NA	NA
24	14	2020-06-04	sandy	Test	0-6 mm	1	5	38	1	44	0.916667	0	1		0			2.689	0.944	1.25468	NA	NA	NA	NA	NA	NA
24	14	2020-06-04	sandy	Test	0-6 mm	1	5	39	1	44	0.916667		0		0			2.956	1.079	1.80196	NA	NA	NA	NA	NA	NA
24	14	2020-06-04	sandy	Test	0-6 mm	1	5	40	1	44	0.916667		0		0			3.06	1.102	1.94573	NA	NA	NA	NA	NA	NA
24	14	2020-06-04	sandy	Test	0-6 mm	1	5	41	1	44	0.916667		0		0			2.573	1.039	1.45435	NA	NA	NA	NA	NA	NA
24	14	2020-06-04	sandy	Test	0-6 mm	1	5	42	1	44	0.916667	0	1		0			2.654	1.066	1.57912	NA	NA	NA	NA	NA	NA
24	14	2020-06-04	sandy	Test	0-6 mm	1	5	43	1	44	0.916667		0		0			2.803	1.116	1.82789	NA	NA	NA	NA	NA	NA
24	14	2020-06-04	sandy	Test	0-6 mm	1	5	44	1	44	0.916667		0		0			2.66	1.002	1.39835	NA	NA	NA	NA	NA	NA
24	14	2020-06-04	sandy	Test	7-12 mm	0	5	45	1	4	0.0833333	0	1	3	0		0	2.953	1.098	1.86409	NA	NA	NA	NA	NA	NA
24	14	2020-06-04	sandy	Test	7-12 mm	0	5	46	1	4	0.0833333	0	1		0			2.715	0.91	1.1772	NA	NA	NA	NA	NA	NA
24	14	2020-06-04	sandy	Test	7-12 mm	0	5	47	1	4	0.0833333	0	1		0			2.873	0.98	1.44473	NA	NA	NA	NA	NA	NA
24	14	2020-06-04	sandy	Test	7-12 mm	0	5	48	1	4	0.0833333		0		0			3.014	0.896	1.26695	NA	NA	NA	NA	NA	NA
24	15	2020-06-04	loam	control	0-6 mm	1		1	1	44	0.93617	0	1	28	0		0	2.571	0.86	0.995629	NA	NA	NA	NA	NA	NA
24	15	2020-06-04	loam	control	0-6 mm	1		2	1	44	0.93617	0	1		0			2.729	0.996	1.41749	NA	NA	NA	NA	NA	NA
24	15	2020-06-04	loam	control	0-6 mm	1		3	1	44	0.93617		0		0			2.64	0.934	1.20586	NA	NA	NA	NA	NA	NA
24	15	2020-06-04	loam	control	0-6 mm	1		4	1	44	0.93617	0	1		0			2.973	1.041	1.68692	NA	NA	NA	NA	NA	NA
24	15	2020-06-04	loam	control	0-6 mm	1		5	1	44	0.93617	0	1		0			2.641	1.033	1.4756	NA	NA	NA	NA	NA	NA
24	15	2020-06-04	loam	control	0-6 mm	1		6	1	44	0.93617	0	1		0			2.627	0.952	1.24662	NA	NA	NA	NA	NA	NA
24	15	2020-06-04	loam	control	0-6 mm	1		7	1	44	0.93617		0		0			2.805	1.093	1.75457	NA	NA	NA	NA	NA	NA
24	15	2020-06-04	loam	control	0-6 mm	1		8	1	44	0.93617	0	1		0			2.586	0.988	1.32172	NA	NA	NA	NA	NA	NA
24	15	2020-06-04	loam	control	0-6 mm	1		9	1	44	0.93617	0	1		0			2.795	0.986	1.42277	NA	NA	NA	NA	NA	NA
24	15	2020-06-04	loam	control	0-6 mm	1		10	1	44	0.93617		0		0			2.949	1.095	1.85141	NA	NA	NA	NA	NA	NA
24	15	2020-06-04	loam	control	0-6 mm	1		11	1	44	0.93617	0	1		0			2.889	0.996	1.5006	NA	NA	NA	NA	NA	NA
24	15	2020-06-04	loam	control	0-6 mm	1		12	1	44	0.93617	0	1		0			2.831	1.058	1.65924	NA	NA	NA	NA	NA	NA
24	15	2020-06-04	loam	control	0-6 mm	1		13	1	44	0.93617		0		0			2.544	0.904	1.08856	NA	NA	NA	NA	NA	NA
24	15	2020-06-04	loam	control	0-6 mm	1		14	1	44	0.93617		0		0			2.593	0.974	1.28801	NA	NA	NA	NA	NA	NA
24	15	2020-06-04	loam	control	0-6 mm	1		15	1	44	0.93617	0	1		0			2.811	0.986	1.43091	NA	NA	NA	NA	NA	NA
24	15	2020-06-04	loam	control	0-6 mm	1		16	1	44	0.93617		0		0			2.557	1.001	1.34152	NA	NA	NA	NA	NA	NA
24	15	2020-06-04	loam	control	0-6 mm	1		17	1	44	0.93617		0		0			2.752	0.959	1.32521	NA	NA	NA	NA	NA	NA
24	15	2020-06-04	loam	control	0-6 mm	1		18	1	44	0.93617	0	1		0			2.649	0.985	1.34571	NA	NA	NA	NA	NA	NA
24	15	2020-06-04	loam	control	0-6 mm	1		19	1	44	0.93617	0	1		0			2.719	0.974	1.3506	NA	NA	NA	NA	NA	NA
24	15	2020-06-04	loam	control	0-6 mm	1		20	1	44	0.93617	0	1		0			2.651	0.961	1.2819	NA	NA	NA	NA	NA	NA
24	15	2020-06-04	loam	control	0-6 mm	1		21	1	44	0.93617	0	1		0			2.739	0.998	1.42841	NA	NA	NA	NA	NA	NA
24	15	2020-06-04	loam	control	0-6 mm	1		22	1	44	0.93617	0	1		0			2.84	1.014	1.52895	NA	NA	NA	NA	NA	NA
24	15	2020-06-04	loam	control	0-6 mm	1		23	1	44	0.93617	0	1		0			2.645	0.973	1.31114	NA	NA	NA	NA	NA	NA
24	15	2020-06-04	loam	control	0-6 mm	1		24	1	44	0.93617	0	1		0			2.77	0.959	1.33388	NA	NA	NA	NA	NA	NA
24	15	2020-06-04	loam	control	0-6 mm	1		25	1	44	0.93617	0	1		0			2.945	1.033	1.64545	NA	NA	NA	NA	NA	NA
24	15	2020-06-04	loam	control	0-6 mm	1		26	1	44	0.93617	0	1		0			2.93	1.075	1.7729	NA	NA	NA	NA	NA	NA
24	15	2020-06-04	loam	control	0-6 mm	1		27	1	44	0.93617		0		0			2.613	1.074	1.57814	NA	NA	NA	NA	NA	NA
24	15	2020-06-04	loam	control	0-6 mm	1		28	1	44	0.93617		0		0			3.006	0.999	1.57079	NA	NA	NA	NA	NA	NA
24	15	2020-06-04	loam	control	0-6 mm	1		29	1	44	0.93617	0	1		0			2.517	1.031	1.40087	NA	NA	NA	NA	NA	NA
24	15	2020-06-04	loam	control	0-6 mm	1		30	1	44	0.93617	0	1		0			2.874	1.121	1.89102	NA	NA	NA	NA	NA	NA
24	15	2020-06-04	loam	control	0-6 mm	1		31	1	44	0.93617		0		0			2.539	0.978	1.27157	NA	NA	NA	NA	NA	NA
24	15	2020-06-04	loam	control	0-6 mm	1		32	1	44	0.93617		0		0			2.764	1.139	1.87752	NA	NA	NA	NA	NA	NA
24	15	2020-06-04	loam	control	0-6 mm	1		33	1	44	0.93617	0	1		0			2.641	0.904	1.13007	NA	NA	NA	NA	NA	NA
24	15	2020-06-04	loam	control	0-6 mm	1		34	1	44	0.93617		0		0			2.575	0.934	1.17617	NA	NA	NA	NA	NA	NA
24	15	2020-06-04	loam	control	0-6 mm	1		35	1	44	0.93617	0	1		0			2.772	1.041	1.57287	NA	NA	NA	NA	NA	NA
24	15	2020-06-04	loam	control	0-6 mm	1		36	1	44	0.93617	0	1		0			2.915	0.993	1.505	NA	NA	NA	NA	NA	NA
24	15	2020-06-04	loam	control	0-6 mm	1		37	1	44	0.93617		0		0			2.609	0.999	1.36334	NA	NA	NA	NA	NA	NA
24	15	2020-06-04	loam	control	0-6 mm	1		38	1	44	0.93617		0		0			2.774	1.036	1.55892	NA	NA	NA	NA	NA	NA
24	15	2020-06-04	loam	control	0-6 mm	1		39	1	44	0.93617	0	1		0			2.764	0.937	1.27062	NA	NA	NA	NA	NA	NA
24	15	2020-06-04	loam	control	0-6 mm	1		40	1	44	0.93617	0	1		0			2.805	1.016	1.51607	NA	NA	NA	NA	NA	NA
24	15	2020-06-04	loam	control	0-6 mm	1		41	1	44	0.93617		0		0			2.591	0.943	1.20639	NA	NA	NA	NA	NA	NA
24	15	2020-06-04	loam	control	0-6 mm	1		42	1	44	0.93617		0		0			2.573	1.101	1.6331	NA	NA	NA	NA	NA	NA
24	15	2020-06-04	loam	control	0-6 mm	1		43	1	44	0.93617	0	1		0			2.715	0.951	1.28567	NA	NA	NA	NA	NA	NA
24	15	2020-06-04	loam	control	0-6 mm	1		44	1	44	0.93617	0	1		0			2.537	0.945	1.18627	NA	NA	NA	NA	NA	NA
24	15	2020-06-04	loam	control	7-12 mm	0		45	1	3	0.0638298		0	0	0		0	2.909	1.146	2.00038	NA	NA	NA	NA	NA	NA
24	15	2020-06-04	loam	control	7-12 mm	0		46	1	3	0.0638298		0		0			2.769	0.967	1.35573	NA	NA	NA	NA	NA	NA
24	15	2020-06-04	loam	control	7-12 mm	0		47	1	3	0.0638298		0		0			2.737	1.001	1.43596	NA	NA	NA	NA	NA	NA
24	16	2020-06-04	loam	Test	0-6 mm	1	4	1	1	45	0.9	1	0	21	1		3	3.092	1.111	1.99833	NA	NA	NA	NA	NA	NA
24	16	2020-06-04	loam	Test	0-6 mm	1	4	2	1	45	0.9		0		0			2.979	0.991	1.53185	NA	NA	NA	NA	NA	NA
24	16	2020-06-04	loam	Test	0-6 mm	1	4	3	1	45	0.9	1	0		1			2.63	0.872	1.0471	NA	NA	NA	NA	NA	NA
24	16	2020-06-04	loam	Test	0-6 mm	1	4	4	1	45	0.9	1	0		1			2.71	0.971	1.33785	NA	NA	NA	NA	NA	NA
24	16	2020-06-04	loam	Test	0-6 mm	1	4	5	1	45	0.9		0		0			3.774	0.886	1.5512	NA	NA	NA	NA	NA	NA
24	16	2020-06-04	loam	Test	0-6 mm	1	4	6	1	45	0.9	0	1		0			2.997	1	1.56923	NA	NA	NA	NA	NA	NA
24	16	2020-06-04	loam	Test	0-6 mm	1	4	7	1	45	0.9	0	1		0			2.904	1.004	1.53272	NA	NA	NA	NA	NA	NA
24	16	2020-06-04	loam	Test	0-6 mm	1	4	8	1	45	0.9	0	1		0			2.771	1.087	1.71433	NA	NA	NA	NA	NA	NA
24	16	2020-06-04	loam	Test	0-6 mm	1	4	9	1	45	0.9		0		0			2.709	0.86	1.04907	NA	NA	NA	NA	NA	NA
24	16	2020-06-04	loam	Test	0-6 mm	1	4	10	1	45	0.9		0		0			3.118	0.932	1.4181	NA	NA	NA	NA	NA	NA
24	16	2020-06-04	loam	Test	0-6 mm	1	4	11	1	45	0.9		0		0			2.488	0.784	0.800721	NA	NA	NA	NA	NA	NA
24	16	2020-06-04	loam	Test	0-6 mm	1	4	12	1	45	0.9		0		0			2.751	1.153	1.91491	NA	NA	NA	NA	NA	NA
24	16	2020-06-04	loam	Test	0-6 mm	1	4	13	1	45	0.9	0	1		0			2.734	1.077	1.66046	NA	NA	NA	NA	NA	NA
24	16	2020-06-04	loam	Test	0-6 mm	1	4	14	1	45	0.9		0		0			2.906	1.164	2.06158	NA	NA	NA	NA	NA	NA
24	16	2020-06-04	loam	Test	0-6 mm	1	4	15	1	45	0.9	0	1		0			2.882	1.152	2.00262	NA	NA	NA	NA	NA	NA
24	16	2020-06-04	loam	Test	0-6 mm	1	4	16	1	45	0.9		0		0			2.802	1.094	1.75591	NA	NA	NA	NA	NA	NA
24	16	2020-06-04	loam	Test	0-6 mm	1	4	17	1	45	0.9		0		0			2.834	1.052	1.64221	NA	NA	NA	NA	NA	NA
24	16	2020-06-04	loam	Test	0-6 mm	1	4	18	1	45	0.9		0		0			3.205	1.112	2.07509	NA	NA	NA	NA	NA	NA
24	16	2020-06-04	loam	Test	0-6 mm	1	4	19	1	45	0.9		0		0			2.923	1.009	1.55815	NA	NA	NA	NA	NA	NA
24	16	2020-06-04	loam	Test	0-6 mm	1	4	20	1	45	0.9	0	1		0			3.001	1.058	1.75888	NA	NA	NA	NA	NA	NA
24	16	2020-06-04	loam	Test	0-6 mm	1	4	21	1	45	0.9	0	1		0			3.005	1.026	1.6563	NA	NA	NA	NA	NA	NA
24	16	2020-06-04	loam	Test	0-6 mm	1	4	22	1	45	0.9		0		0			3.13	1.12	2.05579	NA	NA	NA	NA	NA	NA
24	16	2020-06-04	loam	Test	0-6 mm	1	4	23	1	45	0.9	0	1		0			3.021	1.107	1.93841	NA	NA	NA	NA	NA	NA
24	16	2020-06-04	loam	Test	0-6 mm	1	4	24	1	45	0.9		0		0			2.708	1.019	1.4723	NA	NA	NA	NA	NA	NA
24	16	2020-06-04	loam	Test	0-6 mm	1	4	25	1	45	0.9		0		0			2.893	1.052	1.6764	NA	NA	NA	NA	NA	NA
24	16	2020-06-04	loam	Test	0-6 mm	1	4	26	1	45	0.9	0	1		0			2.543	0.937	1.16903	NA	NA	NA	NA	NA	NA
24	16	2020-06-04	loam	Test	0-6 mm	1	4	27	1	45	0.9	0	1		0			2.487	0.939	1.14817	NA	NA	NA	NA	NA	NA
24	16	2020-06-04	loam	Test	0-6 mm	1	4	28	1	45	0.9	0	1		0			2.958	1.099	1.87065	NA	NA	NA	NA	NA	NA
24	16	2020-06-04	loam	Test	0-6 mm	1	4	29	1	45	0.9	0	1		0			2.755	1.086	1.7013	NA	NA	NA	NA	NA	NA
24	16	2020-06-04	loam	Test	0-6 mm	1	4	30	1	45	0.9	0	1		0			3.153	1.11	2.03408	NA	NA	NA	NA	NA	NA
24	16	2020-06-04	loam	Test	0-6 mm	1	4	31	1	45	0.9		0		0			2.738	0.932	1.24527	NA	NA	NA	NA	NA	NA
24	16	2020-06-04	loam	Test	0-6 mm	1	4	32	1	45	0.9	0	1		0			2.492	0.914	1.09003	NA	NA	NA	NA	NA	NA
24	16	2020-06-04	loam	Test	0-6 mm	1	4	33	1	45	0.9	0	1		0			3.048	1.05	1.75951	NA	NA	NA	NA	NA	NA
24	16	2020-06-04	loam	Test	0-6 mm	1	4	34	1	45	0.9	0	1		0			2.845	0.995	1.47478	NA	NA	NA	NA	NA	NA
24	16	2020-06-04	loam	Test	0-6 mm	1	4	35	1	45	0.9	0	1		0			2.672	0.921	1.18674	NA	NA	NA	NA	NA	NA
24	16	2020-06-04	loam	Test	0-6 mm	1	4	36	1	45	0.9	0	1		0			2.699	1.068	1.61192	NA	NA	NA	NA	NA	NA
24	16	2020-06-04	loam	Test	0-6 mm	1	4	37	1	45	0.9		0		0			2.883	1.05	1.66426	NA	NA	NA	NA	NA	NA
24	16	2020-06-04	loam	Test	0-6 mm	1	4	38	1	45	0.9		0		0			2.471	0.866	0.970303	NA	NA	NA	NA	NA	NA
24	16	2020-06-04	loam	Test	0-6 mm	1	4	39	1	45	0.9		0		0			2.774	0.99	1.42356	NA	NA	NA	NA	NA	NA
24	16	2020-06-04	loam	Test	0-6 mm	1	4	40	1	45	0.9	0	1		0			2.666	0.914	1.16614	NA	NA	NA	NA	NA	NA
24	16	2020-06-04	loam	Test	0-6 mm	1	4	41	1	45	0.9		0		0			2.679	0.932	1.21844	NA	NA	NA	NA	NA	NA
24	16	2020-06-04	loam	Test	0-6 mm	1	4	42	1	45	0.9	0	1		0			2.915	1.05	1.68274	NA	NA	NA	NA	NA	NA
24	16	2020-06-04	loam	Test	0-6 mm	1	4	43	1	45	0.9		0		0			2.802	0.988	1.43212	NA	NA	NA	NA	NA	NA
24	16	2020-06-04	loam	Test	0-6 mm	1	4	44	1	45	0.9		0		0			2.709	0.933	1.23473	NA	NA	NA	NA	NA	NA
24	16	2020-06-04	loam	Test	0-6 mm	1	4	45	1	45	0.9	0	1		0			2.617	0.899	1.10744	NA	NA	NA	NA	NA	NA
24	16	2020-06-04	loam	Test	7-12 mm	0	4	46	1	5	0.1	0	1	4	0		0	3.013	1.147	2.07551	NA	NA	NA	NA	NA	NA
24	16	2020-06-04	loam	Test	7-12 mm	0	4	47	1	5	0.1		0		0			2.693	0.842	0.999676	NA	NA	NA	NA	NA	NA
24	16	2020-06-04	loam	Test	7-12 mm	0	4	48	1	5	0.1	0	1		0			2.789	1.062	1.64701	NA	NA	NA	NA	NA	NA
24	16	2020-06-04	loam	Test	7-12 mm	0	4	49	1	5	0.1	0	1		0			2.672	0.982	1.34914	NA	NA	NA	NA	NA	NA
24	16	2020-06-04	loam	Test	7-12 mm	0	4	50	1	5	0.1	0	1		0			2.925	1.071	1.75672	NA	NA	NA	NA	NA	NA
24	17	2020-06-04	clay	control	0-6 mm	1		1	1	32	0.711111	0	1	24	0		0	2.76	1.036	1.55106	NA	NA	NA	NA	NA	NA
24	17	2020-06-04	clay	control	0-6 mm	1		2	1	32	0.711111	0	1		0			3.029	1.042	1.722	NA	NA	NA	NA	NA	NA
24	17	2020-06-04	clay	control	0-6 mm	1		3	1	32	0.711111	0	1		0			2.845	1.043	1.6205	NA	NA	NA	NA	NA	NA
24	17	2020-06-04	clay	control	0-6 mm	1		4	1	32	0.711111		0		0			2.896	1.133	1.94651	NA	NA	NA	NA	NA	NA
24	17	2020-06-04	clay	control	0-6 mm	1		5	1	32	0.711111	0	1		0			3.175	1.114	2.06306	NA	NA	NA	NA	NA	NA
24	17	2020-06-04	clay	control	0-6 mm	1		6	1	32	0.711111	0	1		0			3.049	1.078	1.85521	NA	NA	NA	NA	NA	NA
24	17	2020-06-04	clay	control	0-6 mm	1		7	1	32	0.711111	0	1		0			2.992	1.085	1.84425	NA	NA	NA	NA	NA	NA
24	17	2020-06-04	clay	control	0-6 mm	1		8	1	32	0.711111	0	1		0			2.747	0.964	1.33663	NA	NA	NA	NA	NA	NA
24	17	2020-06-04	clay	control	0-6 mm	1		9	1	32	0.711111	0	1		0			2.71	0.984	1.37391	NA	NA	NA	NA	NA	NA
24	17	2020-06-04	clay	control	0-6 mm	1		10	1	32	0.711111	0	1		0			3.145	1.173	2.26577	NA	NA	NA	NA	NA	NA
24	17	2020-06-04	clay	control	0-6 mm	1		11	1	32	0.711111		0		0			2.97	1.036	1.66907	NA	NA	NA	NA	NA	NA
24	17	2020-06-04	clay	control	0-6 mm	1		12	1	32	0.711111		0		0			2.711	0.98	1.36327	NA	NA	NA	NA	NA	NA
24	17	2020-06-04	clay	control	0-6 mm	1		13	1	32	0.711111	0	1		0			2.783	0.983	1.40805	NA	NA	NA	NA	NA	NA
24	17	2020-06-04	clay	control	0-6 mm	1		14	1	32	0.711111	0	1		0			2.83	1.154	1.97332	NA	NA	NA	NA	NA	NA
24	17	2020-06-04	clay	control	0-6 mm	1		15	1	32	0.711111	0	1		0			3.136	1.109	2.01947	NA	NA	NA	NA	NA	NA
24	17	2020-06-04	clay	control	0-6 mm	1		16	1	32	0.711111	0	1		0			2.737	0.884	1.1199	NA	NA	NA	NA	NA	NA
24	17	2020-06-04	clay	control	0-6 mm	1		17	1	32	0.711111		0		0			2.647	0.963	1.2853	NA	NA	NA	NA	NA	NA
24	17	2020-06-04	clay	control	0-6 mm	1		18	1	32	0.711111		0		0			2.72	0.894	1.13826	NA	NA	NA	NA	NA	NA
24	17	2020-06-04	clay	control	0-6 mm	1		19	1	32	0.711111		0		0			2.985	1.135	2.01342	NA	NA	NA	NA	NA	NA
24	17	2020-06-04	clay	control	0-6 mm	1		20	1	32	0.711111	0	1		0			3.01	1.109	1.93833	NA	NA	NA	NA	NA	NA
24	17	2020-06-04	clay	control	0-6 mm	1		21	1	32	0.711111		0		0			3.025	1.068	1.80662	NA	NA	NA	NA	NA	NA
24	17	2020-06-04	clay	control	0-6 mm	1		22	1	32	0.711111	0	1		0			2.899	1.038	1.63547	NA	NA	NA	NA	NA	NA
24	17	2020-06-04	clay	control	0-6 mm	1		23	1	32	0.711111	0	1		0			2.745	1.088	1.70137	NA	NA	NA	NA	NA	NA
24	17	2020-06-04	clay	control	0-6 mm	1		24	1	32	0.711111		0		0			2.683	1.013	1.44158	NA	NA	NA	NA	NA	NA
24	17	2020-06-04	clay	control	0-6 mm	1		25	1	32	0.711111	0	1		0			2.83	1.147	1.94945	NA	NA	NA	NA	NA	NA
24	17	2020-06-04	clay	control	0-6 mm	1		26	1	32	0.711111	0	1		0			2.58	0.985	1.31066	NA	NA	NA	NA	NA	NA
24	17	2020-06-04	clay	control	0-6 mm	1		27	1	32	0.711111	0	1		0			2.787	1.054	1.62113	NA	NA	NA	NA	NA	NA
24	17	2020-06-04	clay	control	0-6 mm	1		28	1	32	0.711111	0	1		0			2.454	0.952	1.16452	NA	NA	NA	NA	NA	NA
24	17	2020-06-04	clay	control	0-6 mm	1		29	1	32	0.711111	0	1		0			2.804	1.131	1.87803	NA	NA	NA	NA	NA	NA
24	17	2020-06-04	clay	control	0-6 mm	1		30	1	32	0.711111	0	1		0			2.684	0.936	1.23121	NA	NA	NA	NA	NA	NA
24	17	2020-06-04	clay	control	0-6 mm	1		31	1	32	0.711111	0	1		0			2.787	1.01	1.4886	NA	NA	NA	NA	NA	NA
24	17	2020-06-04	clay	control	0-6 mm	1		32	1	32	0.711111	0	1		0			2.975	1.088	1.84393	NA	NA	NA	NA	NA	NA
24	17	2020-06-04	clay	control	7-12 mm	0		33	1	13	0.288889	0	1	8	0		0	2.686	0.914	1.17489	NA	NA	NA	NA	NA	NA
24	17	2020-06-04	clay	control	7-12 mm	0		34	1	13	0.288889		0		0			2.854	1.052	1.6538	NA	NA	NA	NA	NA	NA
24	17	2020-06-04	clay	control	7-12 mm	0		35	1	13	0.288889	0	1		0			2.716	1.089	1.68649	NA	NA	NA	NA	NA	NA
24	17	2020-06-04	clay	control	7-12 mm	0		36	1	13	0.288889	0	1		0			2.741	0.983	1.3868	NA	NA	NA	NA	NA	NA
24	17	2020-06-04	clay	control	7-12 mm	0		37	1	13	0.288889	0	1		0			2.746	1.013	1.47543	NA	NA	NA	NA	NA	NA
24	17	2020-06-04	clay	control	7-12 mm	0		38	1	13	0.288889	0	1		0			2.72	1.072	1.63665	NA	NA	NA	NA	NA	NA
24	17	2020-06-04	clay	control	7-12 mm	0		39	1	13	0.288889		0		0			2.946	1.153	2.05064	NA	NA	NA	NA	NA	NA
24	17	2020-06-04	clay	control	7-12 mm	0		40	1	13	0.288889		0		0			3.023	1.025	1.66297	NA	NA	NA	NA	NA	NA
24	17	2020-06-04	clay	control	7-12 mm	0		41	1	13	0.288889	0	1		0			2.744	1.011	1.46854	NA	NA	NA	NA	NA	NA
24	17	2020-06-04	clay	control	7-12 mm	0		42	1	13	0.288889	0	1		0			2.652	1.032	1.47888	NA	NA	NA	NA	NA	NA
24	17	2020-06-04	clay	control	7-12 mm	0		43	1	13	0.288889		0		0			2.742	1.024	1.50545	NA	NA	NA	NA	NA	NA
24	17	2020-06-04	clay	control	7-12 mm	0		44	1	13	0.288889		0		0			2.711	1.066	1.61303	NA	NA	NA	NA	NA	NA
24	17	2020-06-04	clay	control	7-12 mm	0		45	1	13	0.288889	0	1		0			2.849	0.963	1.38339	NA	NA	NA	NA	NA	NA
24	18	2020-06-04	clay	Test	0-6 mm	1	5	1	1	32	0.695652	1	0	12	1		14	2.583	1.019	1.40434	NA	NA	NA	NA	NA	NA
24	18	2020-06-04	clay	Test	0-6 mm	1	5	2	1	32	0.695652	1	0		1			2.637	0.95	1.24611	NA	NA	NA	NA	NA	NA
24	18	2020-06-04	clay	Test	0-6 mm	1	5	3	1	32	0.695652	0	1		0			3.104	1.143	2.12331	NA	NA	NA	NA	NA	NA
24	18	2020-06-04	clay	Test	0-6 mm	1	5	4	1	32	0.695652		0		0			2.716	1.083	1.66796	NA	NA	NA	NA	NA	NA
24	18	2020-06-04	clay	Test	0-6 mm	1	5	5	1	32	0.695652	1	0		1			2.975	1.017	1.61112	NA	NA	NA	NA	NA	NA
24	18	2020-06-04	clay	Test	0-6 mm	1	5	6	1	32	0.695652	1	0		1			2.869	1.064	1.70064	NA	NA	NA	NA	NA	NA
24	18	2020-06-04	clay	Test	0-6 mm	1	5	7	1	32	0.695652	1	0		1			2.903	0.957	1.3921	NA	NA	NA	NA	NA	NA
24	18	2020-06-04	clay	Test	0-6 mm	1	5	8	1	32	0.695652	1	0		1			2.67	0.928	1.20394	NA	NA	NA	NA	NA	NA
24	18	2020-06-04	clay	Test	0-6 mm	1	5	9	1	32	0.695652	1	0		1			2.726	0.928	1.22919	NA	NA	NA	NA	NA	NA
24	18	2020-06-04	clay	Test	0-6 mm	1	5	10	1	32	0.695652	0	1		0			3.027	1.073	1.82478	NA	NA	NA	NA	NA	NA
24	18	2020-06-04	clay	Test	0-6 mm	1	5	11	1	32	0.695652		0		0			3.003	1.119	1.96886	NA	NA	NA	NA	NA	NA
24	18	2020-06-04	clay	Test	0-6 mm	1	5	12	1	32	0.695652	0	1		0			2.953	1.108	1.8982	NA	NA	NA	NA	NA	NA
24	18	2020-06-04	clay	Test	0-6 mm	1	5	13	1	32	0.695652	0	1		0			2.801	0.96	1.35162	NA	NA	NA	NA	NA	NA
24	18	2020-06-04	clay	Test	0-6 mm	1	5	14	1	32	0.695652		0		0			2.694	0.935	1.23316	NA	NA	NA	NA	NA	NA
24	18	2020-06-04	clay	Test	0-6 mm	1	5	15	1	32	0.695652	1	0		1			2.738	0.986	1.39375	NA	NA	NA	NA	NA	NA
24	18	2020-06-04	clay	Test	0-6 mm	1	5	16	1	32	0.695652	1	0		1			2.723	0.96	1.31398	NA	NA	NA	NA	NA	NA
24	18	2020-06-04	clay	Test	0-6 mm	1	5	17	1	32	0.695652	1	0		1			2.927	1.07	1.75464	NA	NA	NA	NA	NA	NA
24	18	2020-06-04	clay	Test	0-6 mm	1	5	18	1	32	0.695652		0		0			2.985	1.05	1.72314	NA	NA	NA	NA	NA	NA
24	18	2020-06-04	clay	Test	0-6 mm	1	5	19	1	32	0.695652	1	0		1			2.765	1.009	1.47393	NA	NA	NA	NA	NA	NA
24	18	2020-06-04	clay	Test	0-6 mm	1	5	20	1	32	0.695652	0	1		0			2.789	0.988	1.42548	NA	NA	NA	NA	NA	NA
24	18	2020-06-04	clay	Test	0-6 mm	1	5	21	1	32	0.695652	0	1		0			2.879	0.973	1.42714	NA	NA	NA	NA	NA	NA
24	18	2020-06-04	clay	Test	0-6 mm	1	5	22	1	32	0.695652	0	1		0			2.818	0.951	1.33444	NA	NA	NA	NA	NA	NA
24	18	2020-06-04	clay	Test	0-6 mm	1	5	23	1	32	0.695652	0	1		0			2.784	1.017	1.50768	NA	NA	NA	NA	NA	NA
24	18	2020-06-04	clay	Test	0-6 mm	1	5	24	1	32	0.695652	0	1		0			2.511	0.882	1.02278	NA	NA	NA	NA	NA	NA
24	18	2020-06-04	clay	Test	0-6 mm	1	5	25	1	32	0.695652	0	1		0			2.679	0.98	1.34717	NA	NA	NA	NA	NA	NA
24	18	2020-06-04	clay	Test	0-6 mm	1	5	26	1	32	0.695652	1	0		1			2.389	0.967	1.16968	NA	NA	NA	NA	NA	NA
24	18	2020-06-04	clay	Test	0-6 mm	1	5	27	1	32	0.695652	1	0		1			2.758	0.993	1.42394	NA	NA	NA	NA	NA	NA
24	18	2020-06-04	clay	Test	0-6 mm	1	5	28	1	32	0.695652	0	1		0			3.138	1.157	2.19947	NA	NA	NA	NA	NA	NA
24	18	2020-06-04	clay	Test	0-6 mm	1	5	29	1	32	0.695652		0		0			2.708	1.105	1.7313	NA	NA	NA	NA	NA	NA
24	18	2020-06-04	clay	Test	0-6 mm	1	5	30	1	32	0.695652		0		0			2.771	1.023	1.5184	NA	NA	NA	NA	NA	NA
24	18	2020-06-04	clay	Test	0-6 mm	1	5	31	1	32	0.695652	1	0		1			2.482	0.944	1.1581	NA	NA	NA	NA	NA	NA
24	18	2020-06-04	clay	Test	0-6 mm	1	5	32	1	32	0.695652	0	1		0			2.932	1.001	1.53826	NA	NA	NA	NA	NA	NA
24	18	2020-06-04	clay	Test	7-12 mm	0	5	33	1	14	0.304348	0	1	9	0		1	2.747	1.144	1.88239	NA	NA	NA	NA	NA	NA
24	18	2020-06-04	clay	Test	7-12 mm	0	5	34	1	14	0.304348	0	1		0			2.914	1.099	1.84282	NA	NA	NA	NA	NA	NA
24	18	2020-06-04	clay	Test	7-12 mm	0	5	35	1	14	0.304348	0	1		0			2.51	0.953	1.1936	NA	NA	NA	NA	NA	NA
24	18	2020-06-04	clay	Test	7-12 mm	0	5	36	1	14	0.304348		0		0			2.567	0.858	0.989462	NA	NA	NA	NA	NA	NA
24	18	2020-06-04	clay	Test	7-12 mm	0	5	37	1	14	0.304348	0	1		0			2.786	0.991	1.43261	NA	NA	NA	NA	NA	NA
24	18	2020-06-04	clay	Test	7-12 mm	0	5	38	1	14	0.304348	0	1		0			2.807	1.156	1.96407	NA	NA	NA	NA	NA	NA
24	18	2020-06-04	clay	Test	7-12 mm	0	5	39	1	14	0.304348		0		0			2.86	1.019	1.55494	NA	NA	NA	NA	NA	NA
24	18	2020-06-04	clay	Test	7-12 mm	0	5	40	1	14	0.304348	0	1		0			2.695	0.916	1.18399	NA	NA	NA	NA	NA	NA
24	18	2020-06-04	clay	Test	7-12 mm	0	5	41	1	14	0.304348	0	1		0			2.721	0.953	1.29394	NA	NA	NA	NA	NA	NA
24	18	2020-06-04	clay	Test	7-12 mm	0	5	42	1	14	0.304348	1	0		1			2.583	0.994	1.33627	NA	NA	NA	NA	NA	NA
24	18	2020-06-04	clay	Test	7-12 mm	0	5	43	1	14	0.304348	0	1		0			2.937	1.103	1.87091	NA	NA	NA	NA	NA	NA
24	18	2020-06-04	clay	Test	7-12 mm	0	5	44	1	14	0.304348	0	1		0			2.642	1.016	1.42797	NA	NA	NA	NA	NA	NA
24	18	2020-06-04	clay	Test	7-12 mm	0	5	45	1	14	0.304348		0		0			2.965	1.086	1.83098	NA	NA	NA	NA	NA	NA
24	18	2020-06-04	clay	Test	7-12 mm	0	5	46	1	14	0.304348		0		0			2.755	0.931	1.25032	NA	NA	NA	NA	NA	NA
24	19	2020-06-08	sandy	control	0-6 mm	1		1	1	48	1		0	21	0		0	3.106	1.016	1.67876	NA	NA	NA	NA	NA	NA
24	19	2020-06-08	sandy	control	0-6 mm	1		2	1	48	1		0		0			3.323	1.234	2.64947	NA	NA	NA	NA	NA	NA
24	19	2020-06-08	sandy	control	0-6 mm	1		3	1	48	1		0		0			3.111	1.176	2.25275	NA	NA	NA	NA	NA	NA
24	19	2020-06-08	sandy	control	0-6 mm	1		4	1	48	1	0	1		0			3.109	1.106	1.99127	NA	NA	NA	NA	NA	NA
24	19	2020-06-08	sandy	control	0-6 mm	1		5	1	48	1		0		0			2.808	1.081	1.71809	NA	NA	NA	NA	NA	NA
24	19	2020-06-08	sandy	control	0-6 mm	1		6	1	48	1	0	1		0			2.775	1.092	1.73263	NA	NA	NA	NA	NA	NA
24	19	2020-06-08	sandy	control	0-6 mm	1		7	1	48	1		0		0			2.96	1.024	1.62514	NA	NA	NA	NA	NA	NA
24	19	2020-06-08	sandy	control	0-6 mm	1		8	1	48	1	0	1		0			3.016	1.205	2.293	NA	NA	NA	NA	NA	NA
24	19	2020-06-08	sandy	control	0-6 mm	1		9	1	48	1	0	1		0			2.994	1.116	1.95244	NA	NA	NA	NA	NA	NA
24	19	2020-06-08	sandy	control	0-6 mm	1		10	1	48	1	0	1		0			2.981	1.24	2.39996	NA	NA	NA	NA	NA	NA
24	19	2020-06-08	sandy	control	0-6 mm	1		11	1	48	1		0		0			2.995	1.199	2.25441	NA	NA	NA	NA	NA	NA
24	19	2020-06-08	sandy	control	0-6 mm	1		12	1	48	1	0	1		0			2.904	1.128	1.9347	NA	NA	NA	NA	NA	NA
24	19	2020-06-08	sandy	control	0-6 mm	1		13	1	48	1	0	1		0			2.807	1.092	1.75261	NA	NA	NA	NA	NA	NA
24	19	2020-06-08	sandy	control	0-6 mm	1		14	1	48	1		0		0			2.577	0.952	1.22289	NA	NA	NA	NA	NA	NA
24	19	2020-06-08	sandy	control	0-6 mm	1		15	1	48	1	0	1		0			2.614	1.094	1.63809	NA	NA	NA	NA	NA	NA
24	19	2020-06-08	sandy	control	0-6 mm	1		16	1	48	1		0		0			2.977	1.157	2.08662	NA	NA	NA	NA	NA	NA
24	19	2020-06-08	sandy	control	0-6 mm	1		17	1	48	1		0		0			3.268	1.18	2.38256	NA	NA	NA	NA	NA	NA
24	19	2020-06-08	sandy	control	0-6 mm	1		18	1	48	1		0		0			2.957	1.135	1.99454	NA	NA	NA	NA	NA	NA
24	19	2020-06-08	sandy	control	0-6 mm	1		19	1	48	1		0		0			3.279	1.269	2.7648	NA	NA	NA	NA	NA	NA
24	19	2020-06-08	sandy	control	0-6 mm	1		20	1	48	1		0		0			2.951	1.133	1.98348	NA	NA	NA	NA	NA	NA
24	19	2020-06-08	sandy	control	0-6 mm	1		21	1	48	1		0		0			2.979	1.118	1.94963	NA	NA	NA	NA	NA	NA
24	19	2020-06-08	sandy	control	0-6 mm	1		22	1	48	1	0	1		0			3.11	1.132	2.08666	NA	NA	NA	NA	NA	NA
24	19	2020-06-08	sandy	control	0-6 mm	1		23	1	48	1		0		0			3.317	1.211	2.54702	NA	NA	NA	NA	NA	NA
24	19	2020-06-08	sandy	control	0-6 mm	1		24	1	48	1	0	1		0			3.167	1.146	2.17779	NA	NA	NA	NA	NA	NA
24	19	2020-06-08	sandy	control	0-6 mm	1		25	1	48	1		0		0			3.104	1.229	2.45485	NA	NA	NA	NA	NA	NA
24	19	2020-06-08	sandy	control	0-6 mm	1		26	1	48	1		0		0			2.987	1.027	1.64959	NA	NA	NA	NA	NA	NA
24	19	2020-06-08	sandy	control	0-6 mm	1		27	1	48	1	0	1		0			2.955	1.1	1.87215	NA	NA	NA	NA	NA	NA
24	19	2020-06-08	sandy	control	0-6 mm	1		28	1	48	1		0		0			2.829	1.062	1.67063	NA	NA	NA	NA	NA	NA
24	19	2020-06-08	sandy	control	0-6 mm	1		29	1	48	1	0	1		0			3.05	1.053	1.77074	NA	NA	NA	NA	NA	NA
24	19	2020-06-08	sandy	control	0-6 mm	1		30	1	48	1		0		0			2.848	0.952	1.35149	NA	NA	NA	NA	NA	NA
24	19	2020-06-08	sandy	control	0-6 mm	1		31	1	48	1		0		0			2.994	1.087	1.85229	NA	NA	NA	NA	NA	NA
24	19	2020-06-08	sandy	control	0-6 mm	1		32	1	48	1		0		0			3.193	1.283	2.75202	NA	NA	NA	NA	NA	NA
24	19	2020-06-08	sandy	control	0-6 mm	1		33	1	48	1		0		0			3.319	1.218	2.5781	NA	NA	NA	NA	NA	NA
24	19	2020-06-08	sandy	control	0-6 mm	1		34	1	48	1	0	1		0			3.196	1.118	2.09165	NA	NA	NA	NA	NA	NA
24	19	2020-06-08	sandy	control	0-6 mm	1		35	1	48	1	0	1		0			3.295	1.185	2.42265	NA	NA	NA	NA	NA	NA
24	19	2020-06-08	sandy	control	0-6 mm	1		36	1	48	1		0		0			3.111	1.041	1.76523	NA	NA	NA	NA	NA	NA
24	19	2020-06-08	sandy	control	0-6 mm	1		37	1	48	1	0	1		0			2.74	0.967	1.34154	NA	NA	NA	NA	NA	NA
24	19	2020-06-08	sandy	control	0-6 mm	1		38	1	48	1		0		0			2.954	1.093	1.84778	NA	NA	NA	NA	NA	NA
24	19	2020-06-08	sandy	control	0-6 mm	1		39	1	48	1	0	1		0			3.092	1.211	2.37425	NA	NA	NA	NA	NA	NA
24	19	2020-06-08	sandy	control	0-6 mm	1		40	1	48	1	0	1		0			2.856	1.147	1.96736	NA	NA	NA	NA	NA	NA
24	19	2020-06-08	sandy	control	0-6 mm	1		41	1	48	1		0		0			3.069	1.17	2.19972	NA	NA	NA	NA	NA	NA
24	19	2020-06-08	sandy	control	0-6 mm	1		42	1	48	1	0	1		0			2.758	1.103	1.75689	NA	NA	NA	NA	NA	NA
24	19	2020-06-08	sandy	control	0-6 mm	1		43	1	48	1		0		0			2.782	1.162	1.96684	NA	NA	NA	NA	NA	NA
24	19	2020-06-08	sandy	control	0-6 mm	1		44	1	48	1		0		0			3.207	1.181	2.34206	NA	NA	NA	NA	NA	NA
24	19	2020-06-08	sandy	control	0-6 mm	1		45	1	48	1	0	1		0			3.008	1.065	1.78639	NA	NA	NA	NA	NA	NA
24	19	2020-06-08	sandy	control	0-6 mm	1		46	1	48	1	0	1		0			2.898	1.104	1.84942	NA	NA	NA	NA	NA	NA
24	19	2020-06-08	sandy	control	0-6 mm	1		47	1	48	1		0		0			2.908	1.192	2.16344	NA	NA	NA	NA	NA	NA
24	19	2020-06-08	sandy	control	0-6 mm	1		48	1	48	1	0	1		0			3.38	1.238	2.71242	NA	NA	NA	NA	NA	NA
24	20	2020-06-08	sandy	Test	0-6 mm	1	4	1	1	42	0.913043	0	1	31	0		0	3.018	1.116	1.9681	NA	NA	NA	NA	NA	NA
24	20	2020-06-08	sandy	Test	0-6 mm	1	4	2	1	42	0.913043		0		0			3.228	1.137	2.18501	NA	NA	NA	NA	NA	NA
24	20	2020-06-08	sandy	Test	0-6 mm	1	4	3	1	42	0.913043		0		0			3.133	1.177	2.27254	NA	NA	NA	NA	NA	NA
24	20	2020-06-08	sandy	Test	0-6 mm	1	4	4	1	42	0.913043		0		0			3.095	1.101	1.96442	NA	NA	NA	NA	NA	NA
24	20	2020-06-08	sandy	Test	0-6 mm	1	4	5	1	42	0.913043	0	1		0			3.167	1.139	2.15127	NA	NA	NA	NA	NA	NA
24	20	2020-06-08	sandy	Test	0-6 mm	1	4	6	1	42	0.913043	0	1		0			2.835	1.078	1.725	NA	NA	NA	NA	NA	NA
24	20	2020-06-08	sandy	Test	0-6 mm	1	4	7	1	42	0.913043		0		0			2.922	1.192	2.17386	NA	NA	NA	NA	NA	NA
24	20	2020-06-08	sandy	Test	0-6 mm	1	4	8	1	42	0.913043	0	1		0			2.844	1.137	1.92508	NA	NA	NA	NA	NA	NA
24	20	2020-06-08	sandy	Test	0-6 mm	1	4	9	1	42	0.913043		0		0			3.143	1.177	2.2798	NA	NA	NA	NA	NA	NA
24	20	2020-06-08	sandy	Test	0-6 mm	1	4	10	1	42	0.913043		0		0			2.909	0.945	1.36021	NA	NA	NA	NA	NA	NA
24	20	2020-06-08	sandy	Test	0-6 mm	1	4	11	1	42	0.913043		0		0			3.162	1.256	2.6118	NA	NA	NA	NA	NA	NA
24	20	2020-06-08	sandy	Test	0-6 mm	1	4	12	1	42	0.913043		0		0			2.706	1.141	1.84458	NA	NA	NA	NA	NA	NA
24	20	2020-06-08	sandy	Test	0-6 mm	1	4	13	1	42	0.913043	0	1		0			3.209	1.246	2.60858	NA	NA	NA	NA	NA	NA
24	20	2020-06-08	sandy	Test	0-6 mm	1	4	14	1	42	0.913043	0	1		0			2.989	1.12	1.96318	NA	NA	NA	NA	NA	NA
24	20	2020-06-08	sandy	Test	0-6 mm	1	4	15	1	42	0.913043		0		0			2.929	1.137	1.98262	NA	NA	NA	NA	NA	NA
24	20	2020-06-08	sandy	Test	0-6 mm	1	4	16	1	42	0.913043	0	1		0			2.947	1.072	1.77324	NA	NA	NA	NA	NA	NA
24	20	2020-06-08	sandy	Test	0-6 mm	1	4	17	1	42	0.913043	0	1		0			3.195	1.057	1.86904	NA	NA	NA	NA	NA	NA
24	20	2020-06-08	sandy	Test	0-6 mm	1	4	18	1	42	0.913043	0	1		0			2.961	1.062	1.74858	NA	NA	NA	NA	NA	NA
24	20	2020-06-08	sandy	Test	0-6 mm	1	4	19	1	42	0.913043	0	1		0			2.98	1.117	1.9468	NA	NA	NA	NA	NA	NA
24	20	2020-06-08	sandy	Test	0-6 mm	1	4	20	1	42	0.913043	0	1		0			3.035	1.133	2.03994	NA	NA	NA	NA	NA	NA
24	20	2020-06-08	sandy	Test	0-6 mm	1	4	21	1	42	0.913043	0	1		0			3.008	1.211	2.30975	NA	NA	NA	NA	NA	NA
24	20	2020-06-08	sandy	Test	0-6 mm	1	4	22	1	42	0.913043	0	1		0			2.962	1.052	1.71639	NA	NA	NA	NA	NA	NA
24	20	2020-06-08	sandy	Test	0-6 mm	1	4	23	1	42	0.913043	0	1		0			2.904	1.12	1.90735	NA	NA	NA	NA	NA	NA
24	20	2020-06-08	sandy	Test	0-6 mm	1	4	24	1	42	0.913043		0		0			2.853	0.998	1.48786	NA	NA	NA	NA	NA	NA
24	20	2020-06-08	sandy	Test	0-6 mm	1	4	25	1	42	0.913043	0	1		0			2.983	1.161	2.10531	NA	NA	NA	NA	NA	NA
24	20	2020-06-08	sandy	Test	0-6 mm	1	4	26	1	42	0.913043	0	1		0			2.909	0.972	1.43905	NA	NA	NA	NA	NA	NA
24	20	2020-06-08	sandy	Test	0-6 mm	1	4	27	1	42	0.913043	0	1		0			2.808	1.148	1.93767	NA	NA	NA	NA	NA	NA
24	20	2020-06-08	sandy	Test	0-6 mm	1	4	28	1	42	0.913043	0	1		0			2.977	1.072	1.79129	NA	NA	NA	NA	NA	NA
24	20	2020-06-08	sandy	Test	0-6 mm	1	4	29	1	42	0.913043	0	1		0			2.989	1.381	2.98478	NA	NA	NA	NA	NA	NA
24	20	2020-06-08	sandy	Test	0-6 mm	1	4	30	1	42	0.913043	0	1		0			2.946	1.082	1.80587	NA	NA	NA	NA	NA	NA
24	20	2020-06-08	sandy	Test	0-6 mm	1	4	31	1	42	0.913043	0	1		0			2.942	1.156	2.05853	NA	NA	NA	NA	NA	NA
24	20	2020-06-08	sandy	Test	0-6 mm	1	4	32	1	42	0.913043	0	1		0			2.693	1.094	1.6876	NA	NA	NA	NA	NA	NA
24	20	2020-06-08	sandy	Test	0-6 mm	1	4	33	1	42	0.913043	0	1		0			3.035	1.174	2.19025	NA	NA	NA	NA	NA	NA
24	20	2020-06-08	sandy	Test	0-6 mm	1	4	34	1	42	0.913043		0		0			3.09	1.177	2.24135	NA	NA	NA	NA	NA	NA
24	20	2020-06-08	sandy	Test	0-6 mm	1	4	35	1	42	0.913043	0	1		0			2.899	1.161	2.04603	NA	NA	NA	NA	NA	NA
24	20	2020-06-08	sandy	Test	0-6 mm	1	4	36	1	42	0.913043	0	1		0			3.2	1.204	2.42885	NA	NA	NA	NA	NA	NA
24	20	2020-06-08	sandy	Test	0-6 mm	1	4	37	1	42	0.913043	0	1		0			2.989	1.083	1.83561	NA	NA	NA	NA	NA	NA
24	20	2020-06-08	sandy	Test	0-6 mm	1	4	38	1	42	0.913043	0	1		0			3.041	1.018	1.6501	NA	NA	NA	NA	NA	NA
24	20	2020-06-08	sandy	Test	0-6 mm	1	4	39	1	42	0.913043	0	1		0			2.723	1.047	1.56293	NA	NA	NA	NA	NA	NA
24	20	2020-06-08	sandy	Test	0-6 mm	1	4	40	1	42	0.913043	0	1		0			3.308	1.358	3.19421	NA	NA	NA	NA	NA	NA
24	20	2020-06-08	sandy	Test	0-6 mm	1	4	41	1	42	0.913043	0	1		0			3.109	1.048	1.78789	NA	NA	NA	NA	NA	NA
24	20	2020-06-08	sandy	Test	0-6 mm	1	4	42	1	42	0.913043	0	1		0			2.997	1.086	1.85074	NA	NA	NA	NA	NA	NA
24	20	2020-06-08	sandy	Test	7-12 mm	0	4	43	1	4	0.0869565		0	1	0		0	2.861	1.118	1.87241	NA	NA	NA	NA	NA	NA
24	20	2020-06-08	sandy	Test	7-12 mm	0	4	44	1	4	0.0869565	0	1		0			3.024	1.011	1.61839	NA	NA	NA	NA	NA	NA
24	20	2020-06-08	sandy	Test	7-12 mm	0	4	45	1	4	0.0869565		0		0			3.157	1.002	1.65962	NA	NA	NA	NA	NA	NA
24	20	2020-06-08	sandy	Test	7-12 mm	0	4	46	1	4	0.0869565		0		0			3.08	1.194	2.2991	NA	NA	NA	NA	NA	NA
24	21	2020-06-08	loam	control	0-6 mm	1		1	1	36	0.72		0	28	0		0	2.981	1.162	2.10753	NA	NA	NA	NA	NA	NA
24	21	2020-06-08	loam	control	0-6 mm	1		2	1	36	0.72	0	1		0			2.547	1.248	2.0771	NA	NA	NA	NA	NA	NA
24	21	2020-06-08	loam	control	0-6 mm	1		3	1	36	0.72		0		0			2.844	1.187	2.09812	NA	NA	NA	NA	NA	NA
24	21	2020-06-08	loam	control	0-6 mm	1		4	1	36	0.72	0	1		0			2.854	1.201	2.15545	NA	NA	NA	NA	NA	NA
24	21	2020-06-08	loam	control	0-6 mm	1		5	1	36	0.72	0	1		0			2.656	0.991	1.36576	NA	NA	NA	NA	NA	NA
24	21	2020-06-08	loam	control	0-6 mm	1		6	1	36	0.72	0	1		0			2.989	1.135	2.01612	NA	NA	NA	NA	NA	NA
24	21	2020-06-08	loam	control	0-6 mm	1		7	1	36	0.72		0		0			2.863	0.97	1.41047	NA	NA	NA	NA	NA	NA
24	21	2020-06-08	loam	control	0-6 mm	1		8	1	36	0.72	0	1		0			2.999	1.07	1.79781	NA	NA	NA	NA	NA	NA
24	21	2020-06-08	loam	control	0-6 mm	1		9	1	36	0.72	0	1		0			3.058	1.037	1.72184	NA	NA	NA	NA	NA	NA
24	21	2020-06-08	loam	control	0-6 mm	1		10	1	36	0.72	0	1		0			2.878	1.216	2.22821	NA	NA	NA	NA	NA	NA
24	21	2020-06-08	loam	control	0-6 mm	1		11	1	36	0.72	0	1		0			2.97	1.201	2.24306	NA	NA	NA	NA	NA	NA
24	21	2020-06-08	loam	control	0-6 mm	1		12	1	36	0.72		0		0			2.724	1.122	1.79552	NA	NA	NA	NA	NA	NA
24	21	2020-06-08	loam	control	0-6 mm	1		13	1	36	0.72	0	1		0			2.719	1.309	2.43942	NA	NA	NA	NA	NA	NA
24	21	2020-06-08	loam	control	0-6 mm	1		14	1	36	0.72	0	1		0			3.072	1.02	1.67348	NA	NA	NA	NA	NA	NA
24	21	2020-06-08	loam	control	0-6 mm	1		15	1	36	0.72	0	1		0			2.881	1.075	1.74325	NA	NA	NA	NA	NA	NA
24	21	2020-06-08	loam	control	0-6 mm	1		16	1	36	0.72		0		0			2.912	1.04	1.64914	NA	NA	NA	NA	NA	NA
24	21	2020-06-08	loam	control	0-6 mm	1		17	1	36	0.72	0	1		0			3.054	1.232	2.42711	NA	NA	NA	NA	NA	NA
24	21	2020-06-08	loam	control	0-6 mm	1		18	1	36	0.72	0	1		0			3.131	1.194	2.33717	NA	NA	NA	NA	NA	NA
24	21	2020-06-08	loam	control	0-6 mm	1		19	1	36	0.72	0	1		0			3.293	1.075	1.99254	NA	NA	NA	NA	NA	NA
24	21	2020-06-08	loam	control	0-6 mm	1		20	1	36	0.72	0	1		0			3.023	1.114	1.9643	NA	NA	NA	NA	NA	NA
24	21	2020-06-08	loam	control	0-6 mm	1		21	1	36	0.72	0	1		0			2.936	1.097	1.84998	NA	NA	NA	NA	NA	NA
24	21	2020-06-08	loam	control	0-6 mm	1		22	1	36	0.72	0	1		0			3.111	1.066	1.85103	NA	NA	NA	NA	NA	NA
24	21	2020-06-08	loam	control	0-6 mm	1		23	1	36	0.72		0		0			2.685	0.97	1.32278	NA	NA	NA	NA	NA	NA
24	21	2020-06-08	loam	control	0-6 mm	1		24	1	36	0.72	0	1		0			3.01	1.258	2.49417	NA	NA	NA	NA	NA	NA
24	21	2020-06-08	loam	control	0-6 mm	1		25	1	36	0.72		0		0			2.815	0.959	1.35555	NA	NA	NA	NA	NA	NA
24	21	2020-06-08	loam	control	0-6 mm	1		26	1	36	0.72	0	1		0			2.945	0.98	1.48094	NA	NA	NA	NA	NA	NA
24	21	2020-06-08	loam	control	0-6 mm	1		27	1	36	0.72	0	1		0			3	1.071	1.80177	NA	NA	NA	NA	NA	NA
24	21	2020-06-08	loam	control	0-6 mm	1		28	1	36	0.72	0	1		0			3.004	0.997	1.56347	NA	NA	NA	NA	NA	NA
24	21	2020-06-08	loam	control	0-6 mm	1		29	1	36	0.72	0	1		0			2.719	1.027	1.50158	NA	NA	NA	NA	NA	NA
24	21	2020-06-08	loam	control	0-6 mm	1		30	1	36	0.72	0	1		0			2.667	0.972	1.31933	NA	NA	NA	NA	NA	NA
24	21	2020-06-08	loam	control	0-6 mm	1		31	1	36	0.72	0	1		0			2.956	1.084	1.8187	NA	NA	NA	NA	NA	NA
24	21	2020-06-08	loam	control	0-6 mm	1		32	1	36	0.72	0	1		0			2.814	1.012	1.50898	NA	NA	NA	NA	NA	NA
24	21	2020-06-08	loam	control	0-6 mm	1		33	1	36	0.72	0	1		0			3.032	1.001	1.59073	NA	NA	NA	NA	NA	NA
24	21	2020-06-08	loam	control	0-6 mm	1		34	1	36	0.72	0	1		0			2.839	1.042	1.61398	NA	NA	NA	NA	NA	NA
24	21	2020-06-08	loam	control	0-6 mm	1		35	1	36	0.72	0	1		0			2.605	0.994	1.34766	NA	NA	NA	NA	NA	NA
24	21	2020-06-08	loam	control	0-6 mm	1		36	1	36	0.72		0		0			2.886	1.013	1.55065	NA	NA	NA	NA	NA	NA
24	21	2020-06-08	loam	control	7-12 mm	0		37	1	14	0.28		0	8	0		0	2.719	1.066	1.61779	NA	NA	NA	NA	NA	NA
24	21	2020-06-08	loam	control	7-12 mm	0		38	1	14	0.28	0	1		0			3.185	1.262	2.65599	NA	NA	NA	NA	NA	NA
24	21	2020-06-08	loam	control	7-12 mm	0		39	1	14	0.28	0	1		0			3.114	1.14	2.11898	NA	NA	NA	NA	NA	NA
24	21	2020-06-08	loam	control	7-12 mm	0		40	1	14	0.28	0	1		0			3.104	1.123	2.04965	NA	NA	NA	NA	NA	NA
24	21	2020-06-08	loam	control	7-12 mm	0		41	1	14	0.28		0		0			2.996	1.124	1.98186	NA	NA	NA	NA	NA	NA
24	21	2020-06-08	loam	control	7-12 mm	0		42	1	14	0.28	0	1		0			3.052	1.191	2.26677	NA	NA	NA	NA	NA	NA
24	21	2020-06-08	loam	control	7-12 mm	0		43	1	14	0.28	0	1		0			2.908	1.066	1.73024	NA	NA	NA	NA	NA	NA
24	21	2020-06-08	loam	control	7-12 mm	0		44	1	14	0.28		0		0			2.773	1.056	1.61911	NA	NA	NA	NA	NA	NA
24	21	2020-06-08	loam	control	7-12 mm	0		45	1	14	0.28	0	1		0			2.804	1.104	1.78943	NA	NA	NA	NA	NA	NA
24	21	2020-06-08	loam	control	7-12 mm	0		46	1	14	0.28		0		0			2.737	0.952	1.29882	NA	NA	NA	NA	NA	NA
24	21	2020-06-08	loam	control	7-12 mm	0		47	1	14	0.28		0		0			2.985	1.178	2.16887	NA	NA	NA	NA	NA	NA
24	21	2020-06-08	loam	control	7-12 mm	0		48	1	14	0.28	0	1		0			3.053	1.147	2.10306	NA	NA	NA	NA	NA	NA
24	21	2020-06-08	loam	control	7-12 mm	0		49	1	14	0.28	0	1		0			3.064	1.072	1.84364	NA	NA	NA	NA	NA	NA
24	21	2020-06-08	loam	control	7-12 mm	0		50	1	14	0.28		0		0			2.851	1.044	1.62703	NA	NA	NA	NA	NA	NA
24	22	2020-06-08	loam	Test	0-6 mm	1	5	1	1	35	0.7	0	1	21	0		0	3.029	1.149	2.09381	NA	NA	NA	NA	NA	NA
24	22	2020-06-08	loam	Test	0-6 mm	1	5	2	1	35	0.7	0	1		0			2.865	1.155	2.00118	NA	NA	NA	NA	NA	NA
24	22	2020-06-08	loam	Test	0-6 mm	1	5	3	1	35	0.7	0	1		0			2.754	1.122	1.8153	NA	NA	NA	NA	NA	NA
24	22	2020-06-08	loam	Test	0-6 mm	1	5	4	1	35	0.7		0		0			3.045	1.122	2.00711	NA	NA	NA	NA	NA	NA
24	22	2020-06-08	loam	Test	0-6 mm	1	5	5	1	35	0.7	0	1		0			2.725	1.033	1.52253	NA	NA	NA	NA	NA	NA
24	22	2020-06-08	loam	Test	0-6 mm	1	5	6	1	35	0.7		0		0			3.131	1.195	2.34109	NA	NA	NA	NA	NA	NA
24	22	2020-06-08	loam	Test	0-6 mm	1	5	7	1	35	0.7	0	1		0			2.779	1.105	1.77669	NA	NA	NA	NA	NA	NA
24	22	2020-06-08	loam	Test	0-6 mm	1	5	8	1	35	0.7	0	1		0			3.12	1.23	2.47152	NA	NA	NA	NA	NA	NA
24	22	2020-06-08	loam	Test	0-6 mm	1	5	9	1	35	0.7		0		0			3.098	1.28	2.65766	NA	NA	NA	NA	NA	NA
24	22	2020-06-08	loam	Test	0-6 mm	1	5	10	1	35	0.7	0	1		0			2.794	1.037	1.57319	NA	NA	NA	NA	NA	NA
24	22	2020-06-08	loam	Test	0-6 mm	1	5	11	1	35	0.7	0	1		0			2.766	1.097	1.74287	NA	NA	NA	NA	NA	NA
24	22	2020-06-08	loam	Test	0-6 mm	1	5	12	1	35	0.7	0	1		0			2.867	1.136	1.93724	NA	NA	NA	NA	NA	NA
24	22	2020-06-08	loam	Test	0-6 mm	1	5	13	1	35	0.7	0	1		0			3.196	1.366	3.12253	NA	NA	NA	NA	NA	NA
24	22	2020-06-08	loam	Test	0-6 mm	1	5	14	1	35	0.7	0	1		0			3.083	1.21	2.36343	NA	NA	NA	NA	NA	NA
24	22	2020-06-08	loam	Test	0-6 mm	1	5	15	1	35	0.7		0		0			3	1.211	2.30361	NA	NA	NA	NA	NA	NA
24	22	2020-06-08	loam	Test	0-6 mm	1	5	16	1	35	0.7	0	1		0			2.979	1.081	1.82272	NA	NA	NA	NA	NA	NA
24	22	2020-06-08	loam	Test	0-6 mm	1	5	17	1	35	0.7		0		0			3.298	1.242	2.66374	NA	NA	NA	NA	NA	NA
24	22	2020-06-08	loam	Test	0-6 mm	1	5	18	1	35	0.7	0	1		0			3.157	1.226	2.48459	NA	NA	NA	NA	NA	NA
24	22	2020-06-08	loam	Test	0-6 mm	1	5	19	1	35	0.7	0	1		0			3.1	1.264	2.59331	NA	NA	NA	NA	NA	NA
24	22	2020-06-08	loam	Test	0-6 mm	1	5	20	1	35	0.7	0	1		0			3.141	1.124	2.07778	NA	NA	NA	NA	NA	NA
24	22	2020-06-08	loam	Test	0-6 mm	1	5	21	1	35	0.7	0	1		0			3.031	1.169	2.16877	NA	NA	NA	NA	NA	NA
24	22	2020-06-08	loam	Test	0-6 mm	1	5	22	1	35	0.7		0		0			2.891	1.091	1.80176	NA	NA	NA	NA	NA	NA
24	22	2020-06-08	loam	Test	0-6 mm	1	5	23	1	35	0.7		0		0			2.888	1.087	1.78671	NA	NA	NA	NA	NA	NA
24	22	2020-06-08	loam	Test	0-6 mm	1	5	24	1	35	0.7		0		0			2.759	1.036	1.55049	NA	NA	NA	NA	NA	NA
24	22	2020-06-08	loam	Test	0-6 mm	1	5	25	1	35	0.7		0		0			3.073	1.136	2.07643	NA	NA	NA	NA	NA	NA
24	22	2020-06-08	loam	Test	0-6 mm	1	5	26	1	35	0.7		0		0			2.788	1.059	1.63713	NA	NA	NA	NA	NA	NA
24	22	2020-06-08	loam	Test	0-6 mm	1	5	27	1	35	0.7	0	1		0			3.051	1.137	2.0652	NA	NA	NA	NA	NA	NA
24	22	2020-06-08	loam	Test	0-6 mm	1	5	28	1	35	0.7		0		0			3.043	1.137	2.05978	NA	NA	NA	NA	NA	NA
24	22	2020-06-08	loam	Test	0-6 mm	1	5	29	1	35	0.7		0		0			2.744	0.953	1.30487	NA	NA	NA	NA	NA	NA
24	22	2020-06-08	loam	Test	0-6 mm	1	5	30	1	35	0.7	0	1		0			2.991	1.285	2.58596	NA	NA	NA	NA	NA	NA
24	22	2020-06-08	loam	Test	0-6 mm	1	5	31	1	35	0.7		0		0			2.899	1.179	2.10996	NA	NA	NA	NA	NA	NA
24	22	2020-06-08	loam	Test	0-6 mm	1	5	32	1	35	0.7	0	1		0			2.901	1.097	1.82793	NA	NA	NA	NA	NA	NA
24	22	2020-06-08	loam	Test	0-6 mm	1	5	33	1	35	0.7		0		0			3.091	1.088	1.91582	NA	NA	NA	NA	NA	NA
24	22	2020-06-08	loam	Test	0-6 mm	1	5	34	1	35	0.7	0	1		0			3.284	1.203	2.48847	NA	NA	NA	NA	NA	NA
24	22	2020-06-08	loam	Test	0-6 mm	1	5	35	1	35	0.7	0	1		0			3.095	1.232	2.45969	NA	NA	NA	NA	NA	NA
24	22	2020-06-08	loam	Test	7-12 mm	0	5	36	1	15	0.3	0	1	10	0		0	3.015	1.145	2.06965	NA	NA	NA	NA	NA	NA
24	22	2020-06-08	loam	Test	7-12 mm	0	5	37	1	15	0.3		0		0			3.299	1.078	2.00733	NA	NA	NA	NA	NA	NA
24	22	2020-06-08	loam	Test	7-12 mm	0	5	38	1	15	0.3	0	1		0			3.231	1.004	1.70531	NA	NA	NA	NA	NA	NA
24	22	2020-06-08	loam	Test	7-12 mm	0	5	39	1	15	0.3		0		0			3.059	0.979	1.53512	NA	NA	NA	NA	NA	NA
24	22	2020-06-08	loam	Test	7-12 mm	0	5	40	1	15	0.3		0		0			2.473	0.993	1.2768	NA	NA	NA	NA	NA	NA
24	22	2020-06-08	loam	Test	7-12 mm	0	5	41	1	15	0.3	0	1		0			2.943	1.102	1.87134	NA	NA	NA	NA	NA	NA
24	22	2020-06-08	loam	Test	7-12 mm	0	5	42	1	15	0.3	0	1		0			2.888	0.935	1.32196	NA	NA	NA	NA	NA	NA
24	22	2020-06-08	loam	Test	7-12 mm	0	5	43	1	15	0.3		0		0			2.495	1.021	1.36182	NA	NA	NA	NA	NA	NA
24	22	2020-06-08	loam	Test	7-12 mm	0	5	44	1	15	0.3	0	1		0			2.716	1.077	1.64953	NA	NA	NA	NA	NA	NA
24	22	2020-06-08	loam	Test	7-12 mm	0	5	45	1	15	0.3	0	1		0			3.11	1.185	2.28663	NA	NA	NA	NA	NA	NA
24	22	2020-06-08	loam	Test	7-12 mm	0	5	46	1	15	0.3	0	1		0			2.826	0.965	1.37792	NA	NA	NA	NA	NA	NA
24	22	2020-06-08	loam	Test	7-12 mm	0	5	47	1	15	0.3	0	1		0			3.086	1.162	2.18176	NA	NA	NA	NA	NA	NA
24	22	2020-06-08	loam	Test	7-12 mm	0	5	48	1	15	0.3	0	1		0			2.98	1.088	1.84702	NA	NA	NA	NA	NA	NA
24	22	2020-06-08	loam	Test	7-12 mm	0	5	49	1	15	0.3	0	1		0			2.668	1.064	1.58149	NA	NA	NA	NA	NA	NA
24	22	2020-06-08	loam	Test	7-12 mm	0	5	50	1	15	0.3		0		0			2.65	0.964	1.28943	NA	NA	NA	NA	NA	NA
24	23	2020-06-08	clay	control	0-6 mm	1		1	1	26	0.577778		0	14	0		0	3.149	1.12	2.06827	NA	NA	NA	NA	NA	NA
24	23	2020-06-08	clay	control	0-6 mm	1		2	1	26	0.577778	0	1		0			2.864	1.006	1.51764	NA	NA	NA	NA	NA	NA
24	23	2020-06-08	clay	control	0-6 mm	1		3	1	26	0.577778	0	1		0			3.074	1.126	2.0407	NA	NA	NA	NA	NA	NA
24	23	2020-06-08	clay	control	0-6 mm	1		4	1	26	0.577778		0		0			3.195	1.045	1.82685	NA	NA	NA	NA	NA	NA
24	23	2020-06-08	clay	control	0-6 mm	1		5	1	26	0.577778		0		0			2.642	0.95	1.24847	NA	NA	NA	NA	NA	NA
24	23	2020-06-08	clay	control	0-6 mm	1		6	1	26	0.577778		0		0			2.624	0.99	1.34658	NA	NA	NA	NA	NA	NA
24	23	2020-06-08	clay	control	0-6 mm	1		7	1	26	0.577778		0		0			2.719	1.074	1.64216	NA	NA	NA	NA	NA	NA
24	23	2020-06-08	clay	control	0-6 mm	1		8	1	26	0.577778	0	1		0			2.864	1.011	1.53276	NA	NA	NA	NA	NA	NA
24	23	2020-06-08	clay	control	0-6 mm	1		9	1	26	0.577778		0		0			2.923	1.206	2.22598	NA	NA	NA	NA	NA	NA
24	23	2020-06-08	clay	control	0-6 mm	1		10	1	26	0.577778		0		0			2.962	1.103	1.88684	NA	NA	NA	NA	NA	NA
24	23	2020-06-08	clay	control	0-6 mm	1		11	1	26	0.577778		0		0			2.621	0.931	1.1895	NA	NA	NA	NA	NA	NA
24	23	2020-06-08	clay	control	0-6 mm	1		12	1	26	0.577778		0		0			3.04	0.99	1.56006	NA	NA	NA	NA	NA	NA
24	23	2020-06-08	clay	control	0-6 mm	1		13	1	26	0.577778	0	1		0			2.703	1.06	1.59022	NA	NA	NA	NA	NA	NA
24	23	2020-06-08	clay	control	0-6 mm	1		14	1	26	0.577778	0	1		0			2.885	0.964	1.40378	NA	NA	NA	NA	NA	NA
24	23	2020-06-08	clay	control	0-6 mm	1		15	1	26	0.577778		0		0			2.86	1.016	1.5458	NA	NA	NA	NA	NA	NA
24	23	2020-06-08	clay	control	0-6 mm	1		16	1	26	0.577778		0		0			2.649	1.011	1.4177	NA	NA	NA	NA	NA	NA
24	23	2020-06-08	clay	control	0-6 mm	1		17	1	26	0.577778	0	1		0			2.808	1.045	1.60557	NA	NA	NA	NA	NA	NA
24	23	2020-06-08	clay	control	0-6 mm	1		18	1	26	0.577778	0	1		0			2.881	1.144	1.97421	NA	NA	NA	NA	NA	NA
24	23	2020-06-08	clay	control	0-6 mm	1		19	1	26	0.577778	0	1		0			2.689	1.002	1.41359	NA	NA	NA	NA	NA	NA
24	23	2020-06-08	clay	control	0-6 mm	1		20	1	26	0.577778	0	1		0			2.927	1.151	2.03036	NA	NA	NA	NA	NA	NA
24	23	2020-06-08	clay	control	0-6 mm	1		21	1	26	0.577778	0	1		0			2.963	1.116	1.93223	NA	NA	NA	NA	NA	NA
24	23	2020-06-08	clay	control	0-6 mm	1		22	1	26	0.577778	0	1		0			2.61	0.997	1.35841	NA	NA	NA	NA	NA	NA
24	23	2020-06-08	clay	control	0-6 mm	1		23	1	26	0.577778	0	1		0			2.571	0.922	1.14436	NA	NA	NA	NA	NA	NA
24	23	2020-06-08	clay	control	0-6 mm	1		24	1	26	0.577778	0	1		0			2.871	1.155	2.00538	NA	NA	NA	NA	NA	NA
24	23	2020-06-08	clay	control	0-6 mm	1		25	1	26	0.577778	0	1		0			2.793	0.989	1.43042	NA	NA	NA	NA	NA	NA
24	23	2020-06-08	clay	control	0-6 mm	1		26	1	26	0.577778		0		0			2.659	0.987	1.35629	NA	NA	NA	NA	NA	NA
24	23	2020-06-08	clay	control	7-12 mm	0		27	1	19	0.422222	0	1	9	0		0	2.883	1.114	1.87333	NA	NA	NA	NA	NA	NA
24	23	2020-06-08	clay	control	7-12 mm	0		28	1	19	0.422222	0	1		0			2.96	0.977	1.47938	NA	NA	NA	NA	NA	NA
24	23	2020-06-08	clay	control	7-12 mm	0		29	1	19	0.422222		0		0			2.814	0.964	1.36923	NA	NA	NA	NA	NA	NA
24	23	2020-06-08	clay	control	7-12 mm	0		30	1	19	0.422222		0		0			2.805	1.105	1.79331	NA	NA	NA	NA	NA	NA
24	23	2020-06-08	clay	control	7-12 mm	0		31	1	19	0.422222	0	1		0			2.911	1.175	2.10434	NA	NA	NA	NA	NA	NA
24	23	2020-06-08	clay	control	7-12 mm	0		32	1	19	0.422222	0	1		0			2.957	1.055	1.72328	NA	NA	NA	NA	NA	NA
24	23	2020-06-08	clay	control	7-12 mm	0		33	1	19	0.422222	0	1		0			2.86	1.002	1.50349	NA	NA	NA	NA	NA	NA
24	23	2020-06-08	clay	control	7-12 mm	0		34	1	19	0.422222		0		0			2.905	0.975	1.44595	NA	NA	NA	NA	NA	NA
24	23	2020-06-08	clay	control	7-12 mm	0		35	1	19	0.422222		0		0			2.992	1.11	1.93022	NA	NA	NA	NA	NA	NA
24	23	2020-06-08	clay	control	7-12 mm	0		36	1	19	0.422222		0		0			2.999	1.092	1.87249	NA	NA	NA	NA	NA	NA
24	23	2020-06-08	clay	control	7-12 mm	0		37	1	19	0.422222	0	1		0			2.882	1.034	1.61337	NA	NA	NA	NA	NA	NA
24	23	2020-06-08	clay	control	7-12 mm	0		38	1	19	0.422222		0		0			3.081	1.019	1.67509	NA	NA	NA	NA	NA	NA
24	23	2020-06-08	clay	control	7-12 mm	0		39	1	19	0.422222		0		0			3.215	1.174	2.32015	NA	NA	NA	NA	NA	NA
24	23	2020-06-08	clay	control	7-12 mm	0		40	1	19	0.422222		0		0			2.935	1.055	1.71045	NA	NA	NA	NA	NA	NA
24	23	2020-06-08	clay	control	7-12 mm	0		41	1	19	0.422222	0	1		0			2.668	0.988	1.36364	NA	NA	NA	NA	NA	NA
24	23	2020-06-08	clay	control	7-12 mm	0		42	1	19	0.422222	0	1		0			2.842	0.968	1.39436	NA	NA	NA	NA	NA	NA
24	23	2020-06-08	clay	control	7-12 mm	0		43	1	19	0.422222		0		0			2.982	1.1	1.88926	NA	NA	NA	NA	NA	NA
24	23	2020-06-08	clay	control	7-12 mm	0		44	1	19	0.422222	0	1		0			2.721	1.136	1.83859	NA	NA	NA	NA	NA	NA
24	23	2020-06-08	clay	control	7-12 mm	0		45	1	19	0.422222		0		0			3.093	0.943	1.44013	NA	NA	NA	NA	NA	NA
24	24	2020-06-08	clay	Test	0-6 mm	1	5	1	1	23	0.5		0	12	0		0	3.103	1.229	2.45405	NA	NA	NA	NA	NA	NA
24	24	2020-06-08	clay	Test	0-6 mm	1	5	2	1	23	0.5	0	1		0			2.801	1.11	1.807	NA	NA	NA	NA	NA	NA
24	24	2020-06-08	clay	Test	0-6 mm	1	5	3	1	23	0.5	0	1		0			2.9	1.075	1.75474	NA	NA	NA	NA	NA	NA
24	24	2020-06-08	clay	Test	0-6 mm	1	5	4	1	23	0.5		0		0			2.85	1.104	1.81879	NA	NA	NA	NA	NA	NA
24	24	2020-06-08	clay	Test	0-6 mm	1	5	5	1	23	0.5		0		0			2.68	0.909	1.15947	NA	NA	NA	NA	NA	NA
24	24	2020-06-08	clay	Test	0-6 mm	1	5	6	1	23	0.5	0	1		0			3.17	1.139	2.1533	NA	NA	NA	NA	NA	NA
24	24	2020-06-08	clay	Test	0-6 mm	1	5	7	1	23	0.5	0	1		0			2.825	1.158	1.98351	NA	NA	NA	NA	NA	NA
24	24	2020-06-08	clay	Test	0-6 mm	1	5	8	1	23	0.5		0		0			2.82	1.143	1.92904	NA	NA	NA	NA	NA	NA
24	24	2020-06-08	clay	Test	0-6 mm	1	5	9	1	23	0.5	0	1		0			2.864	1.204	2.17383	NA	NA	NA	NA	NA	NA
24	24	2020-06-08	clay	Test	0-6 mm	1	5	10	1	23	0.5	0	1		0			2.926	1.107	1.87745	NA	NA	NA	NA	NA	NA
24	24	2020-06-08	clay	Test	0-6 mm	1	5	11	1	23	0.5	0	1		0			2.878	0.966	1.40619	NA	NA	NA	NA	NA	NA
24	24	2020-06-08	clay	Test	0-6 mm	1	5	12	1	23	0.5	0	1		0			3.176	1.134	2.13848	NA	NA	NA	NA	NA	NA
24	24	2020-06-08	clay	Test	0-6 mm	1	5	13	1	23	0.5	0	1		0			2.852	1.03	1.58425	NA	NA	NA	NA	NA	NA
24	24	2020-06-08	clay	Test	0-6 mm	1	5	14	1	23	0.5		0		0			3.07	1.158	2.15553	NA	NA	NA	NA	NA	NA
24	24	2020-06-08	clay	Test	0-6 mm	1	5	15	1	23	0.5	0	1		0			2.978	1.146	2.04782	NA	NA	NA	NA	NA	NA
24	24	2020-06-08	clay	Test	0-6 mm	1	5	16	1	23	0.5	0	1		0			2.925	1.134	1.96948	NA	NA	NA	NA	NA	NA
24	24	2020-06-08	clay	Test	0-6 mm	1	5	17	1	23	0.5		0		0			3.021	1.199	2.27399	NA	NA	NA	NA	NA	NA
24	24	2020-06-08	clay	Test	0-6 mm	1	5	18	1	23	0.5		0		0			2.726	1.11	1.75861	NA	NA	NA	NA	NA	NA
24	24	2020-06-08	clay	Test	0-6 mm	1	5	19	1	23	0.5		0		0			2.746	0.968	1.34726	NA	NA	NA	NA	NA	NA
24	24	2020-06-08	clay	Test	0-6 mm	1	5	20	1	23	0.5	0	1		0			3.191	1.202	2.41398	NA	NA	NA	NA	NA	NA
24	24	2020-06-08	clay	Test	0-6 mm	1	5	21	1	23	0.5		0		0			2.782	0.957	1.33407	NA	NA	NA	NA	NA	NA
24	24	2020-06-08	clay	Test	0-6 mm	1	5	22	1	23	0.5		0		0			3.101	1.031	1.72591	NA	NA	NA	NA	NA	NA
24	24	2020-06-08	clay	Test	0-6 mm	1	5	23	1	23	0.5		0		0			3.012	1.08	1.83951	NA	NA	NA	NA	NA	NA
24	24	2020-06-08	clay	Test	7-12 mm	0	5	24	1	23	0.5		0	14	0		0	3.17	1.025	1.74384	NA	NA	NA	NA	NA	NA
24	24	2020-06-08	clay	Test	7-12 mm	0	5	25	1	23	0.5		0		0			3.018	1.091	1.88091	NA	NA	NA	NA	NA	NA
24	24	2020-06-08	clay	Test	7-12 mm	0	5	26	1	23	0.5	0	1		0			2.926	0.986	1.48945	NA	NA	NA	NA	NA	NA
24	24	2020-06-08	clay	Test	7-12 mm	0	5	27	1	23	0.5	0	1		0			2.581	0.929	1.16632	NA	NA	NA	NA	NA	NA
24	24	2020-06-08	clay	Test	7-12 mm	0	5	28	1	23	0.5		0		0			2.986	1.044	1.70408	NA	NA	NA	NA	NA	NA
24	24	2020-06-08	clay	Test	7-12 mm	0	5	29	1	23	0.5		0		0			2.955	1.103	1.88238	NA	NA	NA	NA	NA	NA
24	24	2020-06-08	clay	Test	7-12 mm	0	5	30	1	23	0.5	0	1		0			2.952	1.042	1.67823	NA	NA	NA	NA	NA	NA
24	24	2020-06-08	clay	Test	7-12 mm	0	5	31	1	23	0.5	0	1		0			2.893	1.163	2.04883	NA	NA	NA	NA	NA	NA
24	24	2020-06-08	clay	Test	7-12 mm	0	5	32	1	23	0.5	0	1		0			2.978	1.112	1.92811	NA	NA	NA	NA	NA	NA
24	24	2020-06-08	clay	Test	7-12 mm	0	5	33	1	23	0.5	0	1		0			3.237	1.226	2.54755	NA	NA	NA	NA	NA	NA
24	24	2020-06-08	clay	Test	7-12 mm	0	5	34	1	23	0.5	0	1		0			2.882	1.147	1.98527	NA	NA	NA	NA	NA	NA
24	24	2020-06-08	clay	Test	7-12 mm	0	5	35	1	23	0.5	0	1		0			2.966	1.139	2.01473	NA	NA	NA	NA	NA	NA
24	24	2020-06-08	clay	Test	7-12 mm	0	5	36	1	23	0.5		0		0			2.784	0.922	1.23917	NA	NA	NA	NA	NA	NA
24	24	2020-06-08	clay	Test	7-12 mm	0	5	37	1	23	0.5	0	1		0			2.663	1.06	1.56668	NA	NA	NA	NA	NA	NA
24	24	2020-06-08	clay	Test	7-12 mm	0	5	38	1	23	0.5	0	1		0			2.754	1.01	1.47098	NA	NA	NA	NA	NA	NA
24	24	2020-06-08	clay	Test	7-12 mm	0	5	39	1	23	0.5		0		0			2.388	0.908	1.03087	NA	NA	NA	NA	NA	NA
24	24	2020-06-08	clay	Test	7-12 mm	0	5	40	1	23	0.5	0	1		0			3.144	1.176	2.27665	NA	NA	NA	NA	NA	NA
24	24	2020-06-08	clay	Test	7-12 mm	0	5	41	1	23	0.5	0	1		0			2.788	1.099	1.76314	NA	NA	NA	NA	NA	NA
24	24	2020-06-08	clay	Test	7-12 mm	0	5	42	1	23	0.5		0		0			2.731	0.93	1.23676	NA	NA	NA	NA	NA	NA
24	24	2020-06-08	clay	Test	7-12 mm	0	5	43	1	23	0.5	0	1		0			2.691	0.96	1.29854	NA	NA	NA	NA	NA	NA
24	24	2020-06-08	clay	Test	7-12 mm	0	5	44	1	23	0.5		0		0			2.67	0.966	1.30456	NA	NA	NA	NA	NA	NA
24	24	2020-06-08	clay	Test	7-12 mm	0	5	45	1	23	0.5		0		0			2.763	1.05	1.59499	NA	NA	NA	NA	NA	NA
24	24	2020-06-08	clay	Test	7-12 mm	0	5	46	1	23	0.5	0	1		0			2.758	0.91	1.19585	NA	NA	NA	NA	NA	NA
24	25	2020-06-09	sandy	control	0-6 mm	1		1	1	45	1		0	13	0		0	2.707	0.924	1.21013	NA	NA	NA	NA	NA	NA
24	25	2020-06-09	sandy	control	0-6 mm	1		2	1	45	1		0		0			2.607	0.798	0.869251	NA	NA	NA	NA	NA	NA
24	25	2020-06-09	sandy	control	0-6 mm	1		3	1	45	1		0		0			2.582	0.988	1.31968	NA	NA	NA	NA	NA	NA
24	25	2020-06-09	sandy	control	0-6 mm	1		4	1	45	1		0		0			2.635	1.018	1.4298	NA	NA	NA	NA	NA	NA
24	25	2020-06-09	sandy	control	0-6 mm	1		5	1	45	1		0		0			2.707	0.945	1.26576	NA	NA	NA	NA	NA	NA
24	25	2020-06-09	sandy	control	0-6 mm	1		6	1	45	1		0		0			2.546	0.966	1.24397	NA	NA	NA	NA	NA	NA
24	25	2020-06-09	sandy	control	0-6 mm	1		7	1	45	1	0	1		0			2.691	0.996	1.39775	NA	NA	NA	NA	NA	NA
24	25	2020-06-09	sandy	control	0-6 mm	1		8	1	45	1	0	1		0			2.918	1.004	1.54011	NA	NA	NA	NA	NA	NA
24	25	2020-06-09	sandy	control	0-6 mm	1		9	1	45	1	0	1		0			2.792	0.988	1.42701	NA	NA	NA	NA	NA	NA
24	25	2020-06-09	sandy	control	0-6 mm	1		10	1	45	1	0	1		0			2.664	0.929	1.20383	NA	NA	NA	NA	NA	NA
24	25	2020-06-09	sandy	control	0-6 mm	1		11	1	45	1	0	1		0			2.663	0.958	1.27968	NA	NA	NA	NA	NA	NA
24	25	2020-06-09	sandy	control	0-6 mm	1		12	1	45	1	0	1		0			2.54	1.019	1.38096	NA	NA	NA	NA	NA	NA
24	25	2020-06-09	sandy	control	0-6 mm	1		13	1	45	1		0		0			2.7	0.935	1.23591	NA	NA	NA	NA	NA	NA
24	25	2020-06-09	sandy	control	0-6 mm	1		14	1	45	1		0		0			2.843	0.905	1.21919	NA	NA	NA	NA	NA	NA
24	25	2020-06-09	sandy	control	0-6 mm	1		15	1	45	1		0		0			2.633	1.009	1.40356	NA	NA	NA	NA	NA	NA
24	25	2020-06-09	sandy	control	0-6 mm	1		16	1	45	1	0	1		0			2.49	0.912	1.0844	NA	NA	NA	NA	NA	NA
24	25	2020-06-09	sandy	control	0-6 mm	1		17	1	45	1	0	1		0			2.615	0.966	1.27769	NA	NA	NA	NA	NA	NA
24	25	2020-06-09	sandy	control	0-6 mm	1		18	1	45	1		0		0			2.539	1.019	1.38042	NA	NA	NA	NA	NA	NA
24	25	2020-06-09	sandy	control	0-6 mm	1		19	1	45	1		0		0			2.526	0.937	1.16121	NA	NA	NA	NA	NA	NA
24	25	2020-06-09	sandy	control	0-6 mm	1		20	1	45	1		0		0			2.77	0.948	1.30345	NA	NA	NA	NA	NA	NA
24	25	2020-06-09	sandy	control	0-6 mm	1		21	1	45	1	0	1		0			2.421	0.922	1.07759	NA	NA	NA	NA	NA	NA
24	25	2020-06-09	sandy	control	0-6 mm	1		22	1	45	1		0		0			2.635	0.898	1.11258	NA	NA	NA	NA	NA	NA
24	25	2020-06-09	sandy	control	0-6 mm	1		23	1	45	1		0		0			2.55	0.986	1.29805	NA	NA	NA	NA	NA	NA
24	25	2020-06-09	sandy	control	0-6 mm	1		24	1	45	1		0		0			2.797	1.105	1.7882	NA	NA	NA	NA	NA	NA
24	25	2020-06-09	sandy	control	0-6 mm	1		25	1	45	1		0		0			2.61	0.838	0.959682	NA	NA	NA	NA	NA	NA
24	25	2020-06-09	sandy	control	0-6 mm	1		26	1	45	1	0	1		0			2.586	1.014	1.3922	NA	NA	NA	NA	NA	NA
24	25	2020-06-09	sandy	control	0-6 mm	1		27	1	45	1		0		0			2.456	0.875	0.984562	NA	NA	NA	NA	NA	NA
24	25	2020-06-09	sandy	control	0-6 mm	1		28	1	45	1		0		0			2.642	0.992	1.3613	NA	NA	NA	NA	NA	NA
24	25	2020-06-09	sandy	control	0-6 mm	1		29	1	45	1		0		0			2.479	0.937	1.1396	NA	NA	NA	NA	NA	NA
24	25	2020-06-09	sandy	control	0-6 mm	1		30	1	45	1		0		0			2.637	0.952	1.25136	NA	NA	NA	NA	NA	NA
24	25	2020-06-09	sandy	control	0-6 mm	1		31	1	45	1		0		0			2.789	0.958	1.34023	NA	NA	NA	NA	NA	NA
24	25	2020-06-09	sandy	control	0-6 mm	1		32	1	45	1		0		0			2.576	0.868	1.01621	NA	NA	NA	NA	NA	NA
24	25	2020-06-09	sandy	control	0-6 mm	1		33	1	45	1		0		0			2.638	0.796	0.875184	NA	NA	NA	NA	NA	NA
24	25	2020-06-09	sandy	control	0-6 mm	1		34	1	45	1	0	1		0			2.615	0.94	1.20983	NA	NA	NA	NA	NA	NA
24	25	2020-06-09	sandy	control	0-6 mm	1		35	1	45	1	0	1		0			2.782	1.068	1.66149	NA	NA	NA	NA	NA	NA
24	25	2020-06-09	sandy	control	0-6 mm	1		36	1	45	1		0		0			2.664	0.9	1.12984	NA	NA	NA	NA	NA	NA
24	25	2020-06-09	sandy	control	0-6 mm	1		37	1	45	1	0	1		0			2.979	0.951	1.41069	NA	NA	NA	NA	NA	NA
24	25	2020-06-09	sandy	control	0-6 mm	1		38	1	45	1		0		0			2.621	0.764	0.801037	NA	NA	NA	NA	NA	NA
24	25	2020-06-09	sandy	control	0-6 mm	1		39	1	45	1		0		0			2.485	0.878	1.00303	NA	NA	NA	NA	NA	NA
24	25	2020-06-09	sandy	control	0-6 mm	1		40	1	45	1		0		0			2.906	1.257	2.40417	NA	NA	NA	NA	NA	NA
24	25	2020-06-09	sandy	control	0-6 mm	1		41	1	45	1		0		0			2.784	0.913	1.21509	NA	NA	NA	NA	NA	NA
24	25	2020-06-09	sandy	control	0-6 mm	1		42	1	45	1		0		0			2.948	1.048	1.69531	NA	NA	NA	NA	NA	NA
24	25	2020-06-09	sandy	control	0-6 mm	1		43	1	45	1		0		0			2.606	0.88	1.05667	NA	NA	NA	NA	NA	NA
24	25	2020-06-09	sandy	control	0-6 mm	1		44	1	45	1		0		0			2.824	1.019	1.53537	NA	NA	NA	NA	NA	NA
24	25	2020-06-09	sandy	control	0-6 mm	1		45	1	45	1		0		0			2.732	1.004	1.44194	NA	NA	NA	NA	NA	NA
24	26	2020-06-09	sandy	Test	0-6 mm	1	5	1	1	46	0.978723	1	0	10	1		6	2.235	0.881	0.908297	NA	NA	NA	NA	NA	NA
24	26	2020-06-09	sandy	Test	0-6 mm	1	5	2	1	46	0.978723		0		0			2.702	0.835	0.986409	NA	NA	NA	NA	NA	NA
24	26	2020-06-09	sandy	Test	0-6 mm	1	5	3	1	46	0.978723	1	0		1			2.56	0.878	1.0333	NA	NA	NA	NA	NA	NA
24	26	2020-06-09	sandy	Test	0-6 mm	1	5	4	1	46	0.978723		0		0			2.467	0.935	1.12925	NA	NA	NA	NA	NA	NA
24	26	2020-06-09	sandy	Test	0-6 mm	1	5	5	1	46	0.978723		0		0			2.319	0.83	0.83648	NA	NA	NA	NA	NA	NA
24	26	2020-06-09	sandy	Test	0-6 mm	1	5	6	1	46	0.978723	1	0		1			2.654	1.082	1.62687	NA	NA	NA	NA	NA	NA
24	26	2020-06-09	sandy	Test	0-6 mm	1	5	7	1	46	0.978723		0		0			2.292	0.841	0.8488	NA	NA	NA	NA	NA	NA
24	26	2020-06-09	sandy	Test	0-6 mm	1	5	8	1	46	0.978723		0		0			2.835	0.937	1.30326	NA	NA	NA	NA	NA	NA
24	26	2020-06-09	sandy	Test	0-6 mm	1	5	9	1	46	0.978723	0	1		0			2.688	0.985	1.36553	NA	NA	NA	NA	NA	NA
24	26	2020-06-09	sandy	Test	0-6 mm	1	5	10	1	46	0.978723	1	0		1			2.471	0.849	0.932581	NA	NA	NA	NA	NA	NA
24	26	2020-06-09	sandy	Test	0-6 mm	1	5	11	1	46	0.978723	0	1		0			2.869	1.078	1.74569	NA	NA	NA	NA	NA	NA
24	26	2020-06-09	sandy	Test	0-6 mm	1	5	12	1	46	0.978723	1	0		1			2.433	0.924	1.08764	NA	NA	NA	NA	NA	NA
24	26	2020-06-09	sandy	Test	0-6 mm	1	5	13	1	46	0.978723		0		0			2.695	0.852	1.02432	NA	NA	NA	NA	NA	NA
24	26	2020-06-09	sandy	Test	0-6 mm	1	5	14	1	46	0.978723	0	1		0			2.883	0.949	1.35949	NA	NA	NA	NA	NA	NA
24	26	2020-06-09	sandy	Test	0-6 mm	1	5	15	1	46	0.978723	0	1		0			2.405	0.94	1.11268	NA	NA	NA	NA	NA	NA
24	26	2020-06-09	sandy	Test	0-6 mm	1	5	16	1	46	0.978723	0	1		0			2.784	0.935	1.27436	NA	NA	NA	NA	NA	NA
24	26	2020-06-09	sandy	Test	0-6 mm	1	5	17	1	46	0.978723		0		0			2.428	0.859	0.938067	NA	NA	NA	NA	NA	NA
24	26	2020-06-09	sandy	Test	0-6 mm	1	5	18	1	46	0.978723	1	0		1			2.79	1.04	1.58005	NA	NA	NA	NA	NA	NA
24	26	2020-06-09	sandy	Test	0-6 mm	1	5	19	1	46	0.978723		0		0			2.726	0.905	1.16902	NA	NA	NA	NA	NA	NA
24	26	2020-06-09	sandy	Test	0-6 mm	1	5	20	1	46	0.978723	0	1		0			2.399	0.774	0.752507	NA	NA	NA	NA	NA	NA
24	26	2020-06-09	sandy	Test	0-6 mm	1	5	21	1	46	0.978723		0		0			2.862	0.919	1.26561	NA	NA	NA	NA	NA	NA
24	26	2020-06-09	sandy	Test	0-6 mm	1	5	22	1	46	0.978723		0		0			2.757	0.975	1.37229	NA	NA	NA	NA	NA	NA
24	26	2020-06-09	sandy	Test	0-6 mm	1	5	23	1	46	0.978723	0	1		0			2.655	0.938	1.22312	NA	NA	NA	NA	NA	NA
24	26	2020-06-09	sandy	Test	0-6 mm	1	5	24	1	46	0.978723		0		0			2.714	0.961	1.31237	NA	NA	NA	NA	NA	NA
24	26	2020-06-09	sandy	Test	0-6 mm	1	5	25	1	46	0.978723		0		0			2.453	0.746	0.714782	NA	NA	NA	NA	NA	NA
24	26	2020-06-09	sandy	Test	0-6 mm	1	5	26	1	46	0.978723		0		0			2.741	0.965	1.33648	NA	NA	NA	NA	NA	NA
24	26	2020-06-09	sandy	Test	0-6 mm	1	5	27	1	46	0.978723	0	1		0			2.496	0.893	1.04219	NA	NA	NA	NA	NA	NA
24	26	2020-06-09	sandy	Test	0-6 mm	1	5	28	1	46	0.978723	0	1		0			2.839	0.905	1.21748	NA	NA	NA	NA	NA	NA
24	26	2020-06-09	sandy	Test	0-6 mm	1	5	29	1	46	0.978723		0		0			2.694	0.99	1.3825	NA	NA	NA	NA	NA	NA
24	26	2020-06-09	sandy	Test	0-6 mm	1	5	30	1	46	0.978723		0		0			2.629	0.925	1.1778	NA	NA	NA	NA	NA	NA
24	26	2020-06-09	sandy	Test	0-6 mm	1	5	31	1	46	0.978723		0		0			2.694	0.982	1.36025	NA	NA	NA	NA	NA	NA
24	26	2020-06-09	sandy	Test	0-6 mm	1	5	32	1	46	0.978723		0		0			2.668	0.906	1.14668	NA	NA	NA	NA	NA	NA
24	26	2020-06-09	sandy	Test	0-6 mm	1	5	33	1	46	0.978723		0		0			2.819	0.939	1.30144	NA	NA	NA	NA	NA	NA
24	26	2020-06-09	sandy	Test	0-6 mm	1	5	34	1	46	0.978723		0		0			2.819	0.934	1.28762	NA	NA	NA	NA	NA	NA
24	26	2020-06-09	sandy	Test	0-6 mm	1	5	35	1	46	0.978723		0		0			2.49	0.978	1.24703	NA	NA	NA	NA	NA	NA
24	26	2020-06-09	sandy	Test	0-6 mm	1	5	36	1	46	0.978723		0		0			2.568	0.772	0.801361	NA	NA	NA	NA	NA	NA
24	26	2020-06-09	sandy	Test	0-6 mm	1	5	37	1	46	0.978723		0		0			2.765	0.93	1.25216	NA	NA	NA	NA	NA	NA
24	26	2020-06-09	sandy	Test	0-6 mm	1	5	38	1	46	0.978723		0		0			2.679	0.865	1.04955	NA	NA	NA	NA	NA	NA
24	26	2020-06-09	sandy	Test	0-6 mm	1	5	39	1	46	0.978723		0		0			2.677	1.012	1.43552	NA	NA	NA	NA	NA	NA
24	26	2020-06-09	sandy	Test	0-6 mm	1	5	40	1	46	0.978723		0		0			2.675	1.067	1.5946	NA	NA	NA	NA	NA	NA
24	26	2020-06-09	sandy	Test	0-6 mm	1	5	41	1	46	0.978723		0		0			2.741	0.895	1.14962	NA	NA	NA	NA	NA	NA
24	26	2020-06-09	sandy	Test	0-6 mm	1	5	42	1	46	0.978723		0		0			2.568	0.932	1.16795	NA	NA	NA	NA	NA	NA
24	26	2020-06-09	sandy	Test	0-6 mm	1	5	43	1	46	0.978723		0		0			2.466	0.786	0.797695	NA	NA	NA	NA	NA	NA
24	26	2020-06-09	sandy	Test	0-6 mm	1	5	44	1	46	0.978723		0		0			2.43	0.852	0.9236	NA	NA	NA	NA	NA	NA
24	26	2020-06-09	sandy	Test	0-6 mm	1	5	45	1	46	0.978723		0		0			2.599	0.941	1.20499	NA	NA	NA	NA	NA	NA
24	26	2020-06-09	sandy	Test	0-6 mm	1	5	46	1	46	0.978723	0	1		0			2.486	0.888	1.02642	NA	NA	NA	NA	NA	NA
24	26	2020-06-09	sandy	Test	7-12 mm	0	5	47	1	1	0.55		0	0	0		0	3.032	1.096	1.90699	NA	NA	NA	NA	NA	NA
24	27	2020-06-09	loam	control	0-6 mm	1		1	1	44	0.956522		0	7	0		0	2.694	1.018	1.46181	NA	NA	NA	NA	NA	NA
24	27	2020-06-09	loam	control	0-6 mm	1		2	1	44	0.956522		0		0			2.437	0.836	0.891798	NA	NA	NA	NA	NA	NA
24	27	2020-06-09	loam	control	0-6 mm	1		3	1	44	0.956522		0		0			2.868	0.93	1.2988	NA	NA	NA	NA	NA	NA
24	27	2020-06-09	loam	control	0-6 mm	1		4	1	44	0.956522		0		0			2.521	0.85	0.953695	NA	NA	NA	NA	NA	NA
24	27	2020-06-09	loam	control	0-6 mm	1		5	1	44	0.956522		0		0			2.392	0.757	0.717714	NA	NA	NA	NA	NA	NA
24	27	2020-06-09	loam	control	0-6 mm	1		6	1	44	0.956522		0		0			2.714	0.782	0.869004	NA	NA	NA	NA	NA	NA
24	27	2020-06-09	loam	control	0-6 mm	1		7	1	44	0.956522		0		0			2.471	0.934	1.12867	NA	NA	NA	NA	NA	NA
24	27	2020-06-09	loam	control	0-6 mm	1		8	1	44	0.956522		0		0			2.45	0.77	0.760582	NA	NA	NA	NA	NA	NA
24	27	2020-06-09	loam	control	0-6 mm	1		9	1	44	0.956522		0		0			2.559	0.964	1.24515	NA	NA	NA	NA	NA	NA
24	27	2020-06-09	loam	control	0-6 mm	1		10	1	44	0.956522		0		0			2.682	0.981	1.35144	NA	NA	NA	NA	NA	NA
24	27	2020-06-09	loam	control	0-6 mm	1		11	1	44	0.956522		0		0			2.497	0.795	0.826326	NA	NA	NA	NA	NA	NA
24	27	2020-06-09	loam	control	0-6 mm	1		12	1	44	0.956522		0		0			2.643	0.911	1.1485	NA	NA	NA	NA	NA	NA
24	27	2020-06-09	loam	control	0-6 mm	1		13	1	44	0.956522		0		0			2.71	0.89	1.12395	NA	NA	NA	NA	NA	NA
24	27	2020-06-09	loam	control	0-6 mm	1		14	1	44	0.956522		0		0			2.651	0.922	1.17997	NA	NA	NA	NA	NA	NA
24	27	2020-06-09	loam	control	0-6 mm	1		15	1	44	0.956522		0		0			2.649	0.99	1.35941	NA	NA	NA	NA	NA	NA
24	27	2020-06-09	loam	control	0-6 mm	1		16	1	44	0.956522		0		0			2.537	0.827	0.908511	NA	NA	NA	NA	NA	NA
24	27	2020-06-09	loam	control	0-6 mm	1		17	1	44	0.956522		0		0			2.803	0.96	1.35258	NA	NA	NA	NA	NA	NA
24	27	2020-06-09	loam	control	0-6 mm	1		18	1	44	0.956522	0	1		0			2.716	0.901	1.15446	NA	NA	NA	NA	NA	NA
24	27	2020-06-09	loam	control	0-6 mm	1		19	1	44	0.956522		0		0			2.674	0.875	1.07195	NA	NA	NA	NA	NA	NA
24	27	2020-06-09	loam	control	0-6 mm	1		20	1	44	0.956522		0		0			2.669	0.999	1.39469	NA	NA	NA	NA	NA	NA
24	27	2020-06-09	loam	control	0-6 mm	1		21	1	44	0.956522		0		0			2.434	0.991	1.2516	NA	NA	NA	NA	NA	NA
24	27	2020-06-09	loam	control	0-6 mm	1		22	1	44	0.956522		0		0			2.669	0.934	1.2191	NA	NA	NA	NA	NA	NA
24	27	2020-06-09	loam	control	0-6 mm	1		23	1	44	0.956522		0		0			2.603	0.858	1.00334	NA	NA	NA	NA	NA	NA
24	27	2020-06-09	loam	control	0-6 mm	1		24	1	44	0.956522		0		0			2.558	0.887	1.05377	NA	NA	NA	NA	NA	NA
24	27	2020-06-09	loam	control	0-6 mm	1		25	1	44	0.956522		0		0			2.476	0.896	1.0408	NA	NA	NA	NA	NA	NA
24	27	2020-06-09	loam	control	0-6 mm	1		26	1	44	0.956522		0		0			2.63	0.867	1.03512	NA	NA	NA	NA	NA	NA
24	27	2020-06-09	loam	control	0-6 mm	1		27	1	44	0.956522	0	1		0			2.691	1.059	1.58017	NA	NA	NA	NA	NA	NA
24	27	2020-06-09	loam	control	0-6 mm	1		28	1	44	0.956522		0		0			2.568	0.889	1.06267	NA	NA	NA	NA	NA	NA
24	27	2020-06-09	loam	control	0-6 mm	1		29	1	44	0.956522		0		0			2.458	0.927	1.10596	NA	NA	NA	NA	NA	NA
24	27	2020-06-09	loam	control	0-6 mm	1		30	1	44	0.956522		0		0			2.535	0.969	1.2463	NA	NA	NA	NA	NA	NA
24	27	2020-06-09	loam	control	0-6 mm	1		31	1	44	0.956522		0		0			2.699	0.82	0.950231	NA	NA	NA	NA	NA	NA
24	27	2020-06-09	loam	control	0-6 mm	1		32	1	44	0.956522		0		0			2.581	0.901	1.09707	NA	NA	NA	NA	NA	NA
24	27	2020-06-09	loam	control	0-6 mm	1		33	1	44	0.956522		0		0			2.585	0.91	1.12084	NA	NA	NA	NA	NA	NA
24	27	2020-06-09	loam	control	0-6 mm	1		34	1	44	0.956522		0		0			2.416	0.866	0.948705	NA	NA	NA	NA	NA	NA
24	27	2020-06-09	loam	control	0-6 mm	1		35	1	44	0.956522	0	1		0			2.688	0.943	1.25156	NA	NA	NA	NA	NA	NA
24	27	2020-06-09	loam	control	0-6 mm	1		36	1	44	0.956522		0		0			2.704	0.995	1.40169	NA	NA	NA	NA	NA	NA
24	27	2020-06-09	loam	control	0-6 mm	1		37	1	44	0.956522	0	1		0			2.791	1.014	1.50257	NA	NA	NA	NA	NA	NA
24	27	2020-06-09	loam	control	0-6 mm	1		38	1	44	0.956522		0		0			2.769	0.904	1.18484	NA	NA	NA	NA	NA	NA
24	27	2020-06-09	loam	control	0-6 mm	1		39	1	44	0.956522	0	1		0			2.668	0.915	1.16957	NA	NA	NA	NA	NA	NA
24	27	2020-06-09	loam	control	0-6 mm	1		40	1	44	0.956522		0		0			2.947	0.847	1.10699	NA	NA	NA	NA	NA	NA
24	27	2020-06-09	loam	control	0-6 mm	1		41	1	44	0.956522	0	1		0			2.787	0.968	1.36737	NA	NA	NA	NA	NA	NA
24	27	2020-06-09	loam	control	0-6 mm	1		42	1	44	0.956522		0		0			2.537	0.836	0.928393	NA	NA	NA	NA	NA	NA
24	27	2020-06-09	loam	control	0-6 mm	1		43	1	44	0.956522		0		0			2.501	0.78	0.796712	NA	NA	NA	NA	NA	NA
24	27	2020-06-09	loam	control	0-6 mm	1		44	1	44	0.956522	0	1		0			2.83	1.021	1.54467	NA	NA	NA	NA	NA	NA
24	27	2020-06-09	loam	control	7-12 mm	0		45	1	2	0.0434783		0	0	0		0	2.858	0.961	1.382	NA	NA	NA	NA	NA	NA
24	27	2020-06-09	loam	control	7-12 mm	0		46	1	2	0.0434783		0		0			2.643	0.866	1.03784	NA	NA	NA	NA	NA	NA
24	28	2020-06-09	loam	Test	0-6 mm	1	5	1	1	22	0.55		0	1	0		0	2.767	0.965	1.34916	NA	NA	NA	NA	NA	NA
24	28	2020-06-09	loam	Test	0-6 mm	1	5	2	1	22	0.55		0		0			2.774	0.957	1.33024	NA	NA	NA	NA	NA	NA
24	28	2020-06-09	loam	Test	0-6 mm	1	5	3	1	22	0.55		0		0			2.684	0.854	1.02494	NA	NA	NA	NA	NA	NA
24	28	2020-06-09	loam	Test	0-6 mm	1	5	4	1	22	0.55		0		0			2.736	1.028	1.51391	NA	NA	NA	NA	NA	NA
24	28	2020-06-09	loam	Test	0-6 mm	1	5	5	1	22	0.55		0		0			2.319	0.792	0.76164	NA	NA	NA	NA	NA	NA
24	28	2020-06-09	loam	Test	0-6 mm	1	5	6	1	22	0.55		0		0			2.296	0.816	0.800481	NA	NA	NA	NA	NA	NA
24	28	2020-06-09	loam	Test	0-6 mm	1	5	7	1	22	0.55		0		0			2.677	0.834	0.974943	NA	NA	NA	NA	NA	NA
24	28	2020-06-09	loam	Test	0-6 mm	1	5	8	1	22	0.55		0		0			2.631	0.892	1.0961	NA	NA	NA	NA	NA	NA
24	28	2020-06-09	loam	Test	0-6 mm	1	5	9	1	22	0.55		0		0			2.625	0.819	0.921925	NA	NA	NA	NA	NA	NA
24	28	2020-06-09	loam	Test	0-6 mm	1	5	10	1	22	0.55		0		0			2.67	0.989	1.36742	NA	NA	NA	NA	NA	NA
24	28	2020-06-09	loam	Test	0-6 mm	1	5	11	1	22	0.55		0		0			2.768	0.937	1.27246	NA	NA	NA	NA	NA	NA
24	28	2020-06-09	loam	Test	0-6 mm	1	5	12	1	22	0.55		0		0			2.72	1.103	1.73268	NA	NA	NA	NA	NA	NA
24	28	2020-06-09	loam	Test	0-6 mm	1	5	13	1	22	0.55		0		0			2.819	1.003	1.48489	NA	NA	NA	NA	NA	NA
24	28	2020-06-09	loam	Test	0-6 mm	1	5	14	1	22	0.55	0	1		0			2.839	0.994	1.46871	NA	NA	NA	NA	NA	NA
24	28	2020-06-09	loam	Test	0-6 mm	1	5	15	1	22	0.55		0		0			2.755	0.879	1.11455	NA	NA	NA	NA	NA	NA
24	28	2020-06-09	loam	Test	0-6 mm	1	5	16	1	22	0.55		0		0			2.775	0.931	1.25939	NA	NA	NA	NA	NA	NA
24	28	2020-06-09	loam	Test	0-6 mm	1	5	17	1	22	0.55		0		0			2.569	0.854	0.981021	NA	NA	NA	NA	NA	NA
24	28	2020-06-09	loam	Test	0-6 mm	1	5	18	1	22	0.55		0		0			2.637	1.007	1.40013	NA	NA	NA	NA	NA	NA
24	28	2020-06-09	loam	Test	0-6 mm	1	5	19	1	22	0.55		0		0			2.841	0.907	1.22373	NA	NA	NA	NA	NA	NA
24	28	2020-06-09	loam	Test	0-6 mm	1	5	20	1	22	0.55		0		0			2.348	0.88	0.952055	NA	NA	NA	NA	NA	NA
24	28	2020-06-09	loam	Test	0-6 mm	1	5	21	1	22	0.55		0		0			2.48	0.92	1.09907	NA	NA	NA	NA	NA	NA
24	28	2020-06-09	loam	Test	0-6 mm	1	5	22	1	22	0.55		0		0			2.401	0.809	0.822788	NA	NA	NA	NA	NA	NA
24	28	2020-06-09	loam	Test	7-12 mm	0	5	23	1	18	0.45		0	2	0		0	2.575	1.008	1.36993	NA	NA	NA	NA	NA	NA
24	28	2020-06-09	loam	Test	7-12 mm	0	5	24	1	18	0.45		0		0			2.797	0.952	1.32729	NA	NA	NA	NA	NA	NA
24	28	2020-06-09	loam	Test	7-12 mm	0	5	25	1	18	0.45		0		0			2.727	0.969	1.3407	NA	NA	NA	NA	NA	NA
24	28	2020-06-09	loam	Test	7-12 mm	0	5	26	1	18	0.45		0		0			2.724	0.909	1.17851	NA	NA	NA	NA	NA	NA
24	28	2020-06-09	loam	Test	7-12 mm	0	5	27	1	18	0.45		0		0			2.743	0.913	1.1972	NA	NA	NA	NA	NA	NA
24	28	2020-06-09	loam	Test	7-12 mm	0	5	28	1	18	0.45		0		0			2.425	0.907	1.04454	NA	NA	NA	NA	NA	NA
24	28	2020-06-09	loam	Test	7-12 mm	0	5	29	1	18	0.45		0		0			2.312	0.897	0.974028	NA	NA	NA	NA	NA	NA
24	28	2020-06-09	loam	Test	7-12 mm	0	5	30	1	18	0.45		0		0			2.43	0.772	0.758297	NA	NA	NA	NA	NA	NA
24	28	2020-06-09	loam	Test	7-12 mm	0	5	31	1	18	0.45		0		0			2.703	0.974	1.34265	NA	NA	NA	NA	NA	NA
24	28	2020-06-09	loam	Test	7-12 mm	0	5	32	1	18	0.45	0	1		0			2.762	0.916	1.21343	NA	NA	NA	NA	NA	NA
24	28	2020-06-09	loam	Test	7-12 mm	0	5	33	1	18	0.45		0		0			2.359	0.838	0.86739	NA	NA	NA	NA	NA	NA
24	28	2020-06-09	loam	Test	7-12 mm	0	5	34	1	18	0.45		0		0			2.37	0.884	0.969731	NA	NA	NA	NA	NA	NA
24	28	2020-06-09	loam	Test	7-12 mm	0	5	35	1	18	0.45		0		0			2.983	0.905	1.27923	NA	NA	NA	NA	NA	NA
24	28	2020-06-09	loam	Test	7-12 mm	0	5	36	1	18	0.45		0		0			2.709	0.873	1.08103	NA	NA	NA	NA	NA	NA
24	28	2020-06-09	loam	Test	7-12 mm	0	5	37	1	18	0.45		0		0			2.45	0.888	1.01156	NA	NA	NA	NA	NA	NA
24	28	2020-06-09	loam	Test	7-12 mm	0	5	38	1	18	0.45		0		0			2.606	0.922	1.15994	NA	NA	NA	NA	NA	NA
24	28	2020-06-09	loam	Test	7-12 mm	0	5	39	1	18	0.45		0		0			2.62	1.099	1.6569	NA	NA	NA	NA	NA	NA
24	28	2020-06-09	loam	Test	7-12 mm	0	5	40	1	18	0.45	0	1		0			2.48	0.951	1.17439	NA	NA	NA	NA	NA	NA
24	29	2020-06-09	clay	control	0-6 mm	1		1	1	30	0.638298	0	1	18	0		0	3.369	1.165	2.39415	NA	NA	NA	NA	NA	NA
24	29	2020-06-09	clay	control	0-6 mm	1		2	1	30	0.638298	0	1		0			3.268	1.122	2.1541	NA	NA	NA	NA	NA	NA
24	29	2020-06-09	clay	control	0-6 mm	1		3	1	30	0.638298	0	1		0			2.912	1.077	1.76857	NA	NA	NA	NA	NA	NA
24	29	2020-06-09	clay	control	0-6 mm	1		4	1	30	0.638298	0	1		0			3.117	1.14	2.12102	NA	NA	NA	NA	NA	NA
24	29	2020-06-09	clay	control	0-6 mm	1		5	1	30	0.638298	0	1		0			2.844	0.916	1.24945	NA	NA	NA	NA	NA	NA
24	29	2020-06-09	clay	control	0-6 mm	1		6	1	30	0.638298		0		0			3.104	1.239	2.49496	NA	NA	NA	NA	NA	NA
24	29	2020-06-09	clay	control	0-6 mm	1		7	1	30	0.638298		0		0			2.87	0.982	1.44912	NA	NA	NA	NA	NA	NA
24	29	2020-06-09	clay	control	0-6 mm	1		8	1	30	0.638298	0	1		0			3.205	1.052	1.8572	NA	NA	NA	NA	NA	NA
24	29	2020-06-09	clay	control	0-6 mm	1		9	1	30	0.638298		0		0			3.126	1.127	2.07891	NA	NA	NA	NA	NA	NA
24	29	2020-06-09	clay	control	0-6 mm	1		10	1	30	0.638298		0		0			3.052	1.08	1.86393	NA	NA	NA	NA	NA	NA
24	29	2020-06-09	clay	control	0-6 mm	1		11	1	30	0.638298		0		0			2.66	0.913	1.16097	NA	NA	NA	NA	NA	NA
24	29	2020-06-09	clay	control	0-6 mm	1		12	1	30	0.638298	0	1		0			3.073	1.234	2.45014	NA	NA	NA	NA	NA	NA
24	29	2020-06-09	clay	control	0-6 mm	1		13	1	30	0.638298	0	1		0			3.055	1.11	1.97086	NA	NA	NA	NA	NA	NA
24	29	2020-06-09	clay	control	0-6 mm	1		14	1	30	0.638298	0	1		0			3.151	1.182	2.30506	NA	NA	NA	NA	NA	NA
24	29	2020-06-09	clay	control	0-6 mm	1		15	1	30	0.638298		0		0			2.705	0.998	1.41068	NA	NA	NA	NA	NA	NA
24	29	2020-06-09	clay	control	0-6 mm	1		16	1	30	0.638298	0	1		0			2.856	1.112	1.84913	NA	NA	NA	NA	NA	NA
24	29	2020-06-09	clay	control	0-6 mm	1		17	1	30	0.638298		0		0			2.787	1.053	1.61805	NA	NA	NA	NA	NA	NA
24	29	2020-06-09	clay	control	0-6 mm	1		18	1	30	0.638298	0	1		0			2.745	0.989	1.40583	NA	NA	NA	NA	NA	NA
24	29	2020-06-09	clay	control	0-6 mm	1		19	1	30	0.638298		0		0			2.884	1.035	1.61761	NA	NA	NA	NA	NA	NA
24	29	2020-06-09	clay	control	0-6 mm	1		20	1	30	0.638298	0	1		0			2.968	1.021	1.62	NA	NA	NA	NA	NA	NA
24	29	2020-06-09	clay	control	0-6 mm	1		21	1	30	0.638298	0	1		0			2.74	0.963	1.33046	NA	NA	NA	NA	NA	NA
24	29	2020-06-09	clay	control	0-6 mm	1		22	1	30	0.638298		0		0			3.067	1.087	1.89746	NA	NA	NA	NA	NA	NA
24	29	2020-06-09	clay	control	0-6 mm	1		23	1	30	0.638298	0	1		0			3.144	1.089	1.95226	NA	NA	NA	NA	NA	NA
24	29	2020-06-09	clay	control	0-6 mm	1		24	1	30	0.638298	0	1		0			3.054	1.061	1.80011	NA	NA	NA	NA	NA	NA
24	29	2020-06-09	clay	control	0-6 mm	1		25	1	30	0.638298	0	1		0			3.106	1.165	2.20725	NA	NA	NA	NA	NA	NA
24	29	2020-06-09	clay	control	0-6 mm	1		26	1	30	0.638298		0		0			2.53	0.86	0.979752	NA	NA	NA	NA	NA	NA
24	29	2020-06-09	clay	control	0-6 mm	1		27	1	30	0.638298		0		0			3.214	1.151	2.22944	NA	NA	NA	NA	NA	NA
24	29	2020-06-09	clay	control	0-6 mm	1		28	1	30	0.638298		0		0			2.938	1.142	2.00624	NA	NA	NA	NA	NA	NA
24	29	2020-06-09	clay	control	0-6 mm	1		29	1	30	0.638298	0	1		0			3.167	1.227	2.49652	NA	NA	NA	NA	NA	NA
24	29	2020-06-09	clay	control	0-6 mm	1		30	1	30	0.638298	0	1		0			2.791	1.025	1.53535	NA	NA	NA	NA	NA	NA
24	29	2020-06-09	clay	control	7-12 mm	0		31	1	17	0.361702		0	4	0		0	2.915	1.236	2.33171	NA	NA	NA	NA	NA	NA
24	29	2020-06-09	clay	control	7-12 mm	0		32	1	17	0.361702	0	1		0			3.082	1.226	2.42556	NA	NA	NA	NA	NA	NA
24	29	2020-06-09	clay	control	7-12 mm	0		33	1	17	0.361702		0		0			3.025	1.038	1.70655	NA	NA	NA	NA	NA	NA
24	29	2020-06-09	clay	control	7-12 mm	0		34	1	17	0.361702		0		0			3.284	1.282	2.82604	NA	NA	NA	NA	NA	NA
24	29	2020-06-09	clay	control	7-12 mm	0		35	1	17	0.361702		0		0			2.84	1.203	2.15203	NA	NA	NA	NA	NA	NA
24	29	2020-06-09	clay	control	7-12 mm	0		36	1	17	0.361702	0	1		0			2.954	1.08	1.80408	NA	NA	NA	NA	NA	NA
24	29	2020-06-09	clay	control	7-12 mm	0		37	1	17	0.361702		0		0			2.987	1.191	2.21849	NA	NA	NA	NA	NA	NA
24	29	2020-06-09	clay	control	7-12 mm	0		38	1	17	0.361702		0		0			2.964	1.175	2.14266	NA	NA	NA	NA	NA	NA
24	29	2020-06-09	clay	control	7-12 mm	0		39	1	17	0.361702		0		0			2.849	1.033	1.59181	NA	NA	NA	NA	NA	NA
24	29	2020-06-09	clay	control	7-12 mm	0		40	1	17	0.361702	0	1		0			2.766	1.021	1.50974	NA	NA	NA	NA	NA	NA
24	29	2020-06-09	clay	control	7-12 mm	0		41	1	17	0.361702		0		0			2.942	1.145	2.01954	NA	NA	NA	NA	NA	NA
24	29	2020-06-09	clay	control	7-12 mm	0		42	1	17	0.361702		0		0			2.887	0.97	1.42229	NA	NA	NA	NA	NA	NA
24	29	2020-06-09	clay	control	7-12 mm	0		43	1	17	0.361702		0		0			2.625	0.954	1.25091	NA	NA	NA	NA	NA	NA
24	29	2020-06-09	clay	control	7-12 mm	0		44	1	17	0.361702		0		0			2.894	1.174	2.08849	NA	NA	NA	NA	NA	NA
24	29	2020-06-09	clay	control	7-12 mm	0		45	1	17	0.361702		0		0			2.739	1.099	1.73215	NA	NA	NA	NA	NA	NA
24	29	2020-06-09	clay	control	7-12 mm	0		46	1	17	0.361702		0		0			2.678	0.978	1.34118	NA	NA	NA	NA	NA	NA
24	29	2020-06-09	clay	control	7-12 mm	0		47	1	17	0.361702	0	1		0			2.581	0.984	1.30851	NA	NA	NA	NA	NA	NA
24	30	2020-06-09	clay	Test	0-6 mm	1	5	1	1	48	1		0	18	0		0	2.982	0.968	1.46304	NA	NA	NA	NA	NA	NA
24	30	2020-06-09	clay	Test	0-6 mm	1	5	2	1	48	1		0		0			3.338	1.252	2.73964	NA	NA	NA	NA	NA	NA
24	30	2020-06-09	clay	Test	0-6 mm	1	5	3	1	48	1		0		0			3.088	1.215	2.38687	NA	NA	NA	NA	NA	NA
24	30	2020-06-09	clay	Test	0-6 mm	1	5	4	1	48	1		0		0			2.851	1.051	1.64893	NA	NA	NA	NA	NA	NA
24	30	2020-06-09	clay	Test	0-6 mm	1	5	5	1	48	1	0	1		0			2.859	1.19	2.11986	NA	NA	NA	NA	NA	NA
24	30	2020-06-09	clay	Test	0-6 mm	1	5	6	1	48	1	0	1		0			2.856	1.279	2.44623	NA	NA	NA	NA	NA	NA
24	30	2020-06-09	clay	Test	0-6 mm	1	5	7	1	48	1		0		0			3.107	1.271	2.62803	NA	NA	NA	NA	NA	NA
24	30	2020-06-09	clay	Test	0-6 mm	1	5	8	1	48	1	0	1		0			3.094	1.19	2.2941	NA	NA	NA	NA	NA	NA
24	30	2020-06-09	clay	Test	0-6 mm	1	5	9	1	48	1	0	1		0			2.987	1.097	1.88212	NA	NA	NA	NA	NA	NA
24	30	2020-06-09	clay	Test	0-6 mm	1	5	10	1	48	1	0	1		0			2.952	1.208	2.25553	NA	NA	NA	NA	NA	NA
24	30	2020-06-09	clay	Test	0-6 mm	1	5	11	1	48	1		0		0			2.861	1.013	1.53722	NA	NA	NA	NA	NA	NA
24	30	2020-06-09	clay	Test	0-6 mm	1	5	12	1	48	1		0		0			2.714	1.16	1.91216	NA	NA	NA	NA	NA	NA
24	30	2020-06-09	clay	Test	0-6 mm	1	5	13	1	48	1		0		0			2.941	1.238	2.36012	NA	NA	NA	NA	NA	NA
24	30	2020-06-09	clay	Test	0-6 mm	1	5	14	1	48	1		0		0			2.975	1.155	2.07802	NA	NA	NA	NA	NA	NA
24	30	2020-06-09	clay	Test	0-6 mm	1	5	15	1	48	1		0		0			3.03	1.136	2.04738	NA	NA	NA	NA	NA	NA
24	30	2020-06-09	clay	Test	0-6 mm	1	5	16	1	48	1	0	1		0			2.984	1.199	2.24613	NA	NA	NA	NA	NA	NA
24	30	2020-06-09	clay	Test	0-6 mm	1	5	17	1	48	1		0		0			2.926	1.169	2.09364	NA	NA	NA	NA	NA	NA
24	30	2020-06-09	clay	Test	0-6 mm	1	5	18	1	48	1	0	1		0			3.04	1.066	1.80878	NA	NA	NA	NA	NA	NA
24	30	2020-06-09	clay	Test	0-6 mm	1	5	19	1	48	1		0		0			2.961	1.083	1.81842	NA	NA	NA	NA	NA	NA
24	30	2020-06-09	clay	Test	0-6 mm	1	5	20	1	48	1	0	1		0			2.982	1.29	2.59828	NA	NA	NA	NA	NA	NA
24	30	2020-06-09	clay	Test	0-6 mm	1	5	21	1	48	1	0	1		0			2.974	1.171	2.13527	NA	NA	NA	NA	NA	NA
24	30	2020-06-09	clay	Test	0-6 mm	1	5	22	1	48	1		0		0			3.251	0.989	1.66498	NA	NA	NA	NA	NA	NA
24	30	2020-06-09	clay	Test	0-6 mm	1	5	23	1	48	1		0		0			3.121	1.086	1.92731	NA	NA	NA	NA	NA	NA
24	30	2020-06-09	clay	Test	0-6 mm	1	5	24	1	48	1	0	1		0			2.949	1.258	2.44363	NA	NA	NA	NA	NA	NA
24	30	2020-06-09	clay	Test	0-6 mm	1	5	25	1	48	1		0		0			2.95	1.072	1.77505	NA	NA	NA	NA	NA	NA
24	30	2020-06-09	clay	Test	0-6 mm	1	5	26	1	48	1		0		0			2.967	1.045	1.69648	NA	NA	NA	NA	NA	NA
24	30	2020-06-09	clay	Test	0-6 mm	1	5	27	1	48	1	0	1		0			3.011	1.107	1.93199	NA	NA	NA	NA	NA	NA
24	30	2020-06-09	clay	Test	0-6 mm	1	5	28	1	48	1		0		0			2.746	0.968	1.34726	NA	NA	NA	NA	NA	NA
24	30	2020-06-09	clay	Test	0-6 mm	1	5	29	1	48	1		0		0			2.635	1.172	1.89511	NA	NA	NA	NA	NA	NA
24	30	2020-06-09	clay	Test	0-6 mm	1	5	30	1	48	1		0		0			2.973	1.035	1.66753	NA	NA	NA	NA	NA	NA
24	30	2020-06-09	clay	Test	0-6 mm	1	5	31	1	48	1	0	1		0			3.136	1.148	2.16401	NA	NA	NA	NA	NA	NA
24	30	2020-06-09	clay	Test	0-6 mm	1	5	32	1	48	1		0		0			3.016	1.036	1.69492	NA	NA	NA	NA	NA	NA
24	30	2020-06-09	clay	Test	0-6 mm	1	5	33	1	48	1		0		0			3.156	1.205	2.39944	NA	NA	NA	NA	NA	NA
24	30	2020-06-09	clay	Test	0-6 mm	1	5	34	1	48	1	0	1		0			3.046	1.177	2.20944	NA	NA	NA	NA	NA	NA
24	30	2020-06-09	clay	Test	0-6 mm	1	5	35	1	48	1		0		0			2.994	1.14	2.03732	NA	NA	NA	NA	NA	NA
24	30	2020-06-09	clay	Test	0-6 mm	1	5	36	1	48	1		0		0			3.039	1.226	2.39172	NA	NA	NA	NA	NA	NA
24	30	2020-06-09	clay	Test	0-6 mm	1	5	37	1	48	1	0	1		0			2.794	1.066	1.66241	NA	NA	NA	NA	NA	NA
24	30	2020-06-09	clay	Test	0-6 mm	1	5	38	1	48	1	0	1		0			2.727	1.155	1.90479	NA	NA	NA	NA	NA	NA
24	30	2020-06-09	clay	Test	0-6 mm	1	5	39	1	48	1		0		0			3.081	1.296	2.70957	NA	NA	NA	NA	NA	NA
24	30	2020-06-09	clay	Test	0-6 mm	1	5	40	1	48	1		0		0			2.946	1.033	1.64601	NA	NA	NA	NA	NA	NA
24	30	2020-06-09	clay	Test	0-6 mm	1	5	41	1	48	1	0	1		0			2.768	0.989	1.41761	NA	NA	NA	NA	NA	NA
24	30	2020-06-09	clay	Test	0-6 mm	1	5	42	1	48	1		0		0			3.008	1.17	2.156	NA	NA	NA	NA	NA	NA
24	30	2020-06-09	clay	Test	0-6 mm	1	5	43	1	48	1		0		0			2.801	0.978	1.40278	NA	NA	NA	NA	NA	NA
24	30	2020-06-09	clay	Test	0-6 mm	1	5	44	1	48	1		0		0			2.683	1.011	1.43589	NA	NA	NA	NA	NA	NA
24	30	2020-06-09	clay	Test	0-6 mm	1	5	45	1	48	1	0	1		0			2.997	1.01	1.60077	NA	NA	NA	NA	NA	NA
24	30	2020-06-09	clay	Test	0-6 mm	1	5	46	1	48	1		0		0			2.82	1.097	1.77689	NA	NA	NA	NA	NA	NA
24	30	2020-06-09	clay	Test	0-6 mm	1	5	47	1	48	1	0	1		0			3.064	1.042	1.7419	NA	NA	NA	NA	NA	NA
24	30	2020-06-09	clay	Test	0-6 mm	1	5	48	1	48	1		0		0			2.981	1.172	2.14396	NA	NA	NA	NA	NA	NA
24	31	2020-06-15	sandy	control	0-6 mm	1		1	1	41	0.891304		0	19	0		0	2.726	0.994	1.41025	NA	NA	NA	NA	NA	NA
24	31	2020-06-15	sandy	control	0-6 mm	1		2	1	41	0.891304		0		0			2.451	0.802	0.82545	NA	NA	NA	NA	NA	NA
24	31	2020-06-15	sandy	control	0-6 mm	1		3	1	41	0.891304		0		0			2.874	0.921	1.27645	NA	NA	NA	NA	NA	NA
24	31	2020-06-15	sandy	control	0-6 mm	1		4	1	41	0.891304	0	1		0			2.701	0.988	1.3805	NA	NA	NA	NA	NA	NA
24	31	2020-06-15	sandy	control	0-6 mm	1		5	1	41	0.891304		0		0			2.791	1.039	1.57757	NA	NA	NA	NA	NA	NA
24	31	2020-06-15	sandy	control	0-6 mm	1		6	1	41	0.891304		0		0			3.05	1.057	1.78422	NA	NA	NA	NA	NA	NA
24	31	2020-06-15	sandy	control	0-6 mm	1		7	1	41	0.891304		0		0			2.636	1.093	1.64886	NA	NA	NA	NA	NA	NA
24	31	2020-06-15	sandy	control	0-6 mm	1		8	1	41	0.891304	0	1		0			2.589	0.985	1.31523	NA	NA	NA	NA	NA	NA
24	31	2020-06-15	sandy	control	0-6 mm	1		9	1	41	0.891304	0	1		0			2.952	1.05	1.70409	NA	NA	NA	NA	NA	NA
24	31	2020-06-15	sandy	control	0-6 mm	1		10	1	41	0.891304		0		0			2.748	0.977	1.37342	NA	NA	NA	NA	NA	NA
24	31	2020-06-15	sandy	control	0-6 mm	1		11	1	41	0.891304		0		0			2.96	1.097	1.86511	NA	NA	NA	NA	NA	NA
24	31	2020-06-15	sandy	control	0-6 mm	1		12	1	41	0.891304	0	1		0			3.063	1.158	2.15062	NA	NA	NA	NA	NA	NA
24	31	2020-06-15	sandy	control	0-6 mm	1		13	1	41	0.891304	0	1		0			3.248	1.267	2.73003	NA	NA	NA	NA	NA	NA
24	31	2020-06-15	sandy	control	0-6 mm	1		14	1	41	0.891304	0	1		0			2.74	1.118	1.79322	NA	NA	NA	NA	NA	NA
24	31	2020-06-15	sandy	control	0-6 mm	1		15	1	41	0.891304		0		0			2.806	1.044	1.60135	NA	NA	NA	NA	NA	NA
24	31	2020-06-15	sandy	control	0-6 mm	1		16	1	41	0.891304	0	1		0			2.92	1.044	1.66641	NA	NA	NA	NA	NA	NA
24	31	2020-06-15	sandy	control	0-6 mm	1		17	1	41	0.891304	0	1		0			2.677	1.013	1.43835	NA	NA	NA	NA	NA	NA
24	31	2020-06-15	sandy	control	0-6 mm	1		18	1	41	0.891304	0	1		0			2.808	1.069	1.68016	NA	NA	NA	NA	NA	NA
24	31	2020-06-15	sandy	control	0-6 mm	1		19	1	41	0.891304	0	1		0			3.095	1.218	2.40411	NA	NA	NA	NA	NA	NA
24	31	2020-06-15	sandy	control	0-6 mm	1		20	1	41	0.891304	0	1		0			2.714	1.013	1.45823	NA	NA	NA	NA	NA	NA
24	31	2020-06-15	sandy	control	0-6 mm	1		21	1	41	0.891304	0	1		0			2.514	1.084	1.54676	NA	NA	NA	NA	NA	NA
24	31	2020-06-15	sandy	control	0-6 mm	1		22	1	41	0.891304		0		0			2.927	1.167	2.0872	NA	NA	NA	NA	NA	NA
24	31	2020-06-15	sandy	control	0-6 mm	1		23	1	41	0.891304		0		0			2.632	1.179	1.91563	NA	NA	NA	NA	NA	NA
24	31	2020-06-15	sandy	control	0-6 mm	1		24	1	41	0.891304		0		0			2.907	1.081	1.77867	NA	NA	NA	NA	NA	NA
24	31	2020-06-15	sandy	control	0-6 mm	1		25	1	41	0.891304		0		0			2.92	1.169	2.08935	NA	NA	NA	NA	NA	NA
24	31	2020-06-15	sandy	control	0-6 mm	1		26	1	41	0.891304		0		0			2.857	1.218	2.21924	NA	NA	NA	NA	NA	NA
24	31	2020-06-15	sandy	control	0-6 mm	1		27	1	41	0.891304		0		0			2.608	1.14	1.77466	NA	NA	NA	NA	NA	NA
24	31	2020-06-15	sandy	control	0-6 mm	1		28	1	41	0.891304	0	1		0			2.837	1.043	1.61594	NA	NA	NA	NA	NA	NA
24	31	2020-06-15	sandy	control	0-6 mm	1		29	1	41	0.891304	0	1		0			2.713	1.081	1.65997	NA	NA	NA	NA	NA	NA
24	31	2020-06-15	sandy	control	0-6 mm	1		30	1	41	0.891304		0		0			2.839	1.087	1.7564	NA	NA	NA	NA	NA	NA
24	31	2020-06-15	sandy	control	0-6 mm	1		31	1	41	0.891304		0		0			2.955	1.229	2.33701	NA	NA	NA	NA	NA	NA
24	31	2020-06-15	sandy	control	0-6 mm	1		32	1	41	0.891304		0		0			2.522	0.973	1.25017	NA	NA	NA	NA	NA	NA
24	31	2020-06-15	sandy	control	0-6 mm	1		33	1	41	0.891304	0	1		0			2.498	0.927	1.12396	NA	NA	NA	NA	NA	NA
24	31	2020-06-15	sandy	control	0-6 mm	1		34	1	41	0.891304	0	1		0			3.036	1.228	2.39716	NA	NA	NA	NA	NA	NA
24	31	2020-06-15	sandy	control	0-6 mm	1		35	1	41	0.891304	0	1		0			3.005	1.104	1.9177	NA	NA	NA	NA	NA	NA
24	31	2020-06-15	sandy	control	0-6 mm	1		36	1	41	0.891304	0	1		0			2.788	1.093	1.74394	NA	NA	NA	NA	NA	NA
24	31	2020-06-15	sandy	control	0-6 mm	1		37	1	41	0.891304	0	1		0			2.864	0.996	1.48761	NA	NA	NA	NA	NA	NA
24	31	2020-06-15	sandy	control	0-6 mm	1		38	1	41	0.891304		0		0			2.808	1.258	2.32679	NA	NA	NA	NA	NA	NA
24	31	2020-06-15	sandy	control	0-6 mm	1		39	1	41	0.891304		0		0			3.009	1.298	2.65442	NA	NA	NA	NA	NA	NA
24	31	2020-06-15	sandy	control	0-6 mm	1		40	1	41	0.891304		0		0			3.014	1.235	2.407	NA	NA	NA	NA	NA	NA
24	31	2020-06-15	sandy	control	0-6 mm	1		41	1	41	0.891304		0		0			2.907	0.966	1.42036	NA	NA	NA	NA	NA	NA
24	31	2020-06-15	sandy	control	7-12 mm	0		42	1	5	0.108696		0	2	0		0	3.107	1.119	2.03704	NA	NA	NA	NA	NA	NA
24	31	2020-06-15	sandy	control	7-12 mm	0		43	1	5	0.108696	0	1		0			2.928	1.022	1.6013	NA	NA	NA	NA	NA	NA
24	31	2020-06-15	sandy	control	7-12 mm	0		44	1	5	0.108696		0		0			2.514	0.882	1.024	NA	NA	NA	NA	NA	NA
24	31	2020-06-15	sandy	control	7-12 mm	0		45	1	5	0.108696	0	1		0			2.972	1.015	1.60317	NA	NA	NA	NA	NA	NA
24	31	2020-06-15	sandy	control	7-12 mm	0		46	1	5	0.108696		0		0			2.8	1.118	1.83248	NA	NA	NA	NA	NA	NA
24	32	2020-06-15	sandy	Test	0-6 mm	1	4	1	1	46	1		0	20	0		0	2.376	0.903	1.01443	NA	NA	NA	NA	NA	NA
24	32	2020-06-15	sandy	Test	0-6 mm	1	4	2	1	46	1	0	1		0			2.743	1.067	1.63513	NA	NA	NA	NA	NA	NA
24	32	2020-06-15	sandy	Test	0-6 mm	1	4	3	1	46	1	0	1		0			2.657	1.148	1.83347	NA	NA	NA	NA	NA	NA
24	32	2020-06-15	sandy	Test	0-6 mm	1	4	4	1	46	1	0	1		0			2.656	1.099	1.67966	NA	NA	NA	NA	NA	NA
24	32	2020-06-15	sandy	Test	0-6 mm	1	4	5	1	46	1		0		0			2.639	1.134	1.7769	NA	NA	NA	NA	NA	NA
24	32	2020-06-15	sandy	Test	0-6 mm	1	4	6	1	46	1		0		0			2.646	1.069	1.58323	NA	NA	NA	NA	NA	NA
24	32	2020-06-15	sandy	Test	0-6 mm	1	4	7	1	46	1		0		0			2.295	0.945	1.07311	NA	NA	NA	NA	NA	NA
24	32	2020-06-15	sandy	Test	0-6 mm	1	4	8	1	46	1		0		0			2.598	1.02	1.41527	NA	NA	NA	NA	NA	NA
24	32	2020-06-15	sandy	Test	0-6 mm	1	4	9	1	46	1		0		0			2.983	1.189	2.20808	NA	NA	NA	NA	NA	NA
24	32	2020-06-15	sandy	Test	0-6 mm	1	4	10	1	46	1		0		0			2.62	1.109	1.68719	NA	NA	NA	NA	NA	NA
24	32	2020-06-15	sandy	Test	0-6 mm	1	4	11	1	46	1		0		0			2.738	1.001	1.43648	NA	NA	NA	NA	NA	NA
24	32	2020-06-15	sandy	Test	0-6 mm	1	4	12	1	46	1	0	1		0			2.579	1.014	1.38844	NA	NA	NA	NA	NA	NA
24	32	2020-06-15	sandy	Test	0-6 mm	1	4	13	1	46	1	0	1		0			2.915	1.149	2.01501	NA	NA	NA	NA	NA	NA
24	32	2020-06-15	sandy	Test	0-6 mm	1	4	14	1	46	1	0	1		0			2.799	1.117	1.82855	NA	NA	NA	NA	NA	NA
24	32	2020-06-15	sandy	Test	0-6 mm	1	4	15	1	46	1		0		0			2.77	1.144	1.89815	NA	NA	NA	NA	NA	NA
24	32	2020-06-15	sandy	Test	0-6 mm	1	4	16	1	46	1		0		0			2.807	1.024	1.54114	NA	NA	NA	NA	NA	NA
24	32	2020-06-15	sandy	Test	0-6 mm	1	4	17	1	46	1		0		0			2.812	1.122	1.85353	NA	NA	NA	NA	NA	NA
24	32	2020-06-15	sandy	Test	0-6 mm	1	4	18	1	46	1		0		0			2.629	1.03	1.46037	NA	NA	NA	NA	NA	NA
24	32	2020-06-15	sandy	Test	0-6 mm	1	4	19	1	46	1		0		0			2.955	1.099	1.86875	NA	NA	NA	NA	NA	NA
24	32	2020-06-15	sandy	Test	0-6 mm	1	4	20	1	46	1		0		0			2.723	1.047	1.56293	NA	NA	NA	NA	NA	NA
24	32	2020-06-15	sandy	Test	0-6 mm	1	4	21	1	46	1		0		0			2.571	0.914	1.12459	NA	NA	NA	NA	NA	NA
24	32	2020-06-15	sandy	Test	0-6 mm	1	4	22	1	46	1		0		0			2.745	0.973	1.36071	NA	NA	NA	NA	NA	NA
24	32	2020-06-15	sandy	Test	0-6 mm	1	4	23	1	46	1		0		0			2.673	1.05	1.54304	NA	NA	NA	NA	NA	NA
24	32	2020-06-15	sandy	Test	0-6 mm	1	4	24	1	46	1	0	1		0			2.859	1.188	2.11274	NA	NA	NA	NA	NA	NA
24	32	2020-06-15	sandy	Test	0-6 mm	1	4	25	1	46	1	0	1		0			3.335	1.292	2.91487	NA	NA	NA	NA	NA	NA
24	32	2020-06-15	sandy	Test	0-6 mm	1	4	26	1	46	1	0	1		0			2.815	1.091	1.75439	NA	NA	NA	NA	NA	NA
24	32	2020-06-15	sandy	Test	0-6 mm	1	4	27	1	46	1	0	1		0			2.896	1.103	1.8448	NA	NA	NA	NA	NA	NA
24	32	2020-06-15	sandy	Test	0-6 mm	1	4	28	1	46	1	0	1		0			2.549	1.03	1.41593	NA	NA	NA	NA	NA	NA
24	32	2020-06-15	sandy	Test	0-6 mm	1	4	29	1	46	1	0	1		0			2.852	0.954	1.35908	NA	NA	NA	NA	NA	NA
24	32	2020-06-15	sandy	Test	0-6 mm	1	4	30	1	46	1		0		0			2.758	1.019	1.49948	NA	NA	NA	NA	NA	NA
24	32	2020-06-15	sandy	Test	0-6 mm	1	4	31	1	46	1		0		0			2.736	0.963	1.32852	NA	NA	NA	NA	NA	NA
24	32	2020-06-15	sandy	Test	0-6 mm	1	4	32	1	46	1	0	1		0			2.667	0.99	1.36865	NA	NA	NA	NA	NA	NA
24	32	2020-06-15	sandy	Test	0-6 mm	1	4	33	1	46	1		0		0			2.782	1.109	1.79151	NA	NA	NA	NA	NA	NA
24	32	2020-06-15	sandy	Test	0-6 mm	1	4	34	1	46	1	0	1		0			2.687	0.889	1.11191	NA	NA	NA	NA	NA	NA
24	32	2020-06-15	sandy	Test	0-6 mm	1	4	35	1	46	1		0		0			2.494	1.078	1.51751	NA	NA	NA	NA	NA	NA
24	32	2020-06-15	sandy	Test	0-6 mm	1	4	36	1	46	1	0	1		0			2.924	1.06	1.72023	NA	NA	NA	NA	NA	NA
24	32	2020-06-15	sandy	Test	0-6 mm	1	4	37	1	46	1	0	1		0			2.81	1.053	1.6314	NA	NA	NA	NA	NA	NA
24	32	2020-06-15	sandy	Test	0-6 mm	1	4	38	1	46	1	0	1		0			2.922	1.094	1.83111	NA	NA	NA	NA	NA	NA
24	32	2020-06-15	sandy	Test	0-6 mm	1	4	39	1	46	1		0		0			2.833	1.102	1.80139	NA	NA	NA	NA	NA	NA
24	32	2020-06-15	sandy	Test	0-6 mm	1	4	40	1	46	1	0	1		0			2.709	0.999	1.41559	NA	NA	NA	NA	NA	NA
24	32	2020-06-15	sandy	Test	0-6 mm	1	4	41	1	46	1		0		0			2.788	1.099	1.76314	NA	NA	NA	NA	NA	NA
24	32	2020-06-15	sandy	Test	0-6 mm	1	4	42	1	46	1	0	1		0			2.854	1.149	1.97284	NA	NA	NA	NA	NA	NA
24	32	2020-06-15	sandy	Test	0-6 mm	1	4	43	1	46	1	0	1		0			3.05	1.07	1.82838	NA	NA	NA	NA	NA	NA
24	32	2020-06-15	sandy	Test	0-6 mm	1	4	44	1	46	1		0		0			3.143	1.138	2.13122	NA	NA	NA	NA	NA	NA
24	32	2020-06-15	sandy	Test	0-6 mm	1	4	45	1	46	1		0		0			2.462	0.916	1.08163	NA	NA	NA	NA	NA	NA
24	32	2020-06-15	sandy	Test	0-6 mm	1	4	46	1	46	1		0		0			2.657	1.03	1.47593	NA	NA	NA	NA	NA	NA
24	33	2020-06-15	loam	control	0-6 mm	1		1	1	47	0.959184	0	1	22	0		0	3.002	1.019	1.63214	NA	NA	NA	NA	NA	NA
24	33	2020-06-15	loam	control	0-6 mm	1		2	1	47	0.959184		0		0			3.174	1.081	1.94203	NA	NA	NA	NA	NA	NA
24	33	2020-06-15	loam	control	0-6 mm	1		3	1	47	0.959184	0	1		0			2.929	1.113	1.8998	NA	NA	NA	NA	NA	NA
24	33	2020-06-15	loam	control	0-6 mm	1		4	1	47	0.959184		0		0			2.452	0.737	0.697355	NA	NA	NA	NA	NA	NA
24	33	2020-06-15	loam	control	0-6 mm	1		5	1	47	0.959184	0	1		0			2.763	1.111	1.7857	NA	NA	NA	NA	NA	NA
24	33	2020-06-15	loam	control	0-6 mm	1		6	1	47	0.959184		0		0			2.763	1.077	1.67807	NA	NA	NA	NA	NA	NA
24	33	2020-06-15	loam	control	0-6 mm	1		7	1	47	0.959184	0	1		0			2.99	1.127	1.98846	NA	NA	NA	NA	NA	NA
24	33	2020-06-15	loam	control	0-6 mm	1		8	1	47	0.959184		0		0			2.914	1.049	1.67896	NA	NA	NA	NA	NA	NA
24	33	2020-06-15	loam	control	0-6 mm	1		9	1	47	0.959184		0		0			2.483	1.002	1.3053	NA	NA	NA	NA	NA	NA
24	33	2020-06-15	loam	control	0-6 mm	1		10	1	47	0.959184		0		0			2.523	0.974	1.25324	NA	NA	NA	NA	NA	NA
24	33	2020-06-15	loam	control	0-6 mm	1		11	1	47	0.959184		0		0			2.939	1.207	2.24188	NA	NA	NA	NA	NA	NA
24	33	2020-06-15	loam	control	0-6 mm	1		12	1	47	0.959184		0		0			3.07	0.98	1.54379	NA	NA	NA	NA	NA	NA
24	33	2020-06-15	loam	control	0-6 mm	1		13	1	47	0.959184	0	1		0			2.872	1.215	2.21991	NA	NA	NA	NA	NA	NA
24	33	2020-06-15	loam	control	0-6 mm	1		14	1	47	0.959184	0	1		0			3.007	1.01	1.60611	NA	NA	NA	NA	NA	NA
24	33	2020-06-15	loam	control	0-6 mm	1		15	1	47	0.959184	0	1		0			2.87	1.128	1.91205	NA	NA	NA	NA	NA	NA
24	33	2020-06-15	loam	control	0-6 mm	1		16	1	47	0.959184		0		0			3.004	1.234	2.39513	NA	NA	NA	NA	NA	NA
24	33	2020-06-15	loam	control	0-6 mm	1		17	1	47	0.959184	0	1		0			2.872	1.013	1.54313	NA	NA	NA	NA	NA	NA
24	33	2020-06-15	loam	control	0-6 mm	1		18	1	47	0.959184	0	1		0			2.747	1.083	1.687	NA	NA	NA	NA	NA	NA
24	33	2020-06-15	loam	control	0-6 mm	1		19	1	47	0.959184	0	1		0			2.922	1.167	2.08363	NA	NA	NA	NA	NA	NA
24	33	2020-06-15	loam	control	0-6 mm	1		20	1	47	0.959184		0		0			3.233	1.248	2.63653	NA	NA	NA	NA	NA	NA
24	33	2020-06-15	loam	control	0-6 mm	1		21	1	47	0.959184		0		0			2.63	1.059	1.54435	NA	NA	NA	NA	NA	NA
24	33	2020-06-15	loam	control	0-6 mm	1		22	1	47	0.959184	0	1		0			2.906	1.136	1.96359	NA	NA	NA	NA	NA	NA
24	33	2020-06-15	loam	control	0-6 mm	1		23	1	47	0.959184	0	1		0			3.017	1.081	1.84597	NA	NA	NA	NA	NA	NA
24	33	2020-06-15	loam	control	0-6 mm	1		24	1	47	0.959184		0		0			2.989	1.043	1.70252	NA	NA	NA	NA	NA	NA
24	33	2020-06-15	loam	control	0-6 mm	1		25	1	47	0.959184	0	1		0			2.817	0.969	1.38495	NA	NA	NA	NA	NA	NA
24	33	2020-06-15	loam	control	0-6 mm	1		26	1	47	0.959184	0	1		0			3.118	1.108	2.00426	NA	NA	NA	NA	NA	NA
24	33	2020-06-15	loam	control	0-6 mm	1		27	1	47	0.959184		0		0			2.791	0.968	1.36933	NA	NA	NA	NA	NA	NA
24	33	2020-06-15	loam	control	0-6 mm	1		28	1	47	0.959184	0	1		0			2.992	1.196	2.2409	NA	NA	NA	NA	NA	NA
24	33	2020-06-15	loam	control	0-6 mm	1		29	1	47	0.959184	0	1		0			2.919	0.963	1.41738	NA	NA	NA	NA	NA	NA
24	33	2020-06-15	loam	control	0-6 mm	1		30	1	47	0.959184		0		0			2.466	0.917	1.08575	NA	NA	NA	NA	NA	NA
24	33	2020-06-15	loam	control	0-6 mm	1		31	1	47	0.959184		0		0			2.845	0.951	1.34723	NA	NA	NA	NA	NA	NA
24	33	2020-06-15	loam	control	0-6 mm	1		32	1	47	0.959184	0	1		0			2.953	1.125	1.95689	NA	NA	NA	NA	NA	NA
24	33	2020-06-15	loam	control	0-6 mm	1		33	1	47	0.959184	0	1		0			2.865	0.971	1.41437	NA	NA	NA	NA	NA	NA
24	33	2020-06-15	loam	control	0-6 mm	1		34	1	47	0.959184	0	1		0			2.931	1.138	1.98746	NA	NA	NA	NA	NA	NA
24	33	2020-06-15	loam	control	0-6 mm	1		35	1	47	0.959184		0		0			2.96	1.053	1.71849	NA	NA	NA	NA	NA	NA
24	33	2020-06-15	loam	control	0-6 mm	1		36	1	47	0.959184		0		0			2.761	0.942	1.28282	NA	NA	NA	NA	NA	NA
24	33	2020-06-15	loam	control	0-6 mm	1		37	1	47	0.959184		0		0			2.865	1.038	1.61629	NA	NA	NA	NA	NA	NA
24	33	2020-06-15	loam	control	0-6 mm	1		38	1	47	0.959184		0		0			2.943	1.121	1.93642	NA	NA	NA	NA	NA	NA
24	33	2020-06-15	loam	control	0-6 mm	1		39	1	47	0.959184		0		0			2.746	1.026	1.51354	NA	NA	NA	NA	NA	NA
24	33	2020-06-15	loam	control	0-6 mm	1		40	1	47	0.959184	0	1		0			2.901	1.031	1.6146	NA	NA	NA	NA	NA	NA
24	33	2020-06-15	loam	control	0-6 mm	1		41	1	47	0.959184		0		0			2.802	1.087	1.73351	NA	NA	NA	NA	NA	NA
24	33	2020-06-15	loam	control	0-6 mm	1		42	1	47	0.959184	0	1		0			2.827	1.044	1.61334	NA	NA	NA	NA	NA	NA
24	33	2020-06-15	loam	control	0-6 mm	1		43	1	47	0.959184	0	1		0			3.039	1.066	1.80819	NA	NA	NA	NA	NA	NA
24	33	2020-06-15	loam	control	0-6 mm	1		44	1	47	0.959184		0		0			2.927	1.232	2.32618	NA	NA	NA	NA	NA	NA
24	33	2020-06-15	loam	control	0-6 mm	1		45	1	47	0.959184		0		0			2.934	1.062	1.73264	NA	NA	NA	NA	NA	NA
24	33	2020-06-15	loam	control	0-6 mm	1		46	1	47	0.959184		0		0			2.484	0.911	1.07941	NA	NA	NA	NA	NA	NA
24	33	2020-06-15	loam	control	0-6 mm	1		47	1	47	0.959184		0		0			2.903	1.054	1.6886	NA	NA	NA	NA	NA	NA
24	33	2020-06-15	loam	control	7-12 mm	0		48	1	2	0.0408163	0	1	1	0		0	3.192	1.113	2.07039	NA	NA	NA	NA	NA	NA
24	33	2020-06-15	loam	control	7-12 mm	0		49	1	2	0.0408163		0		0			3.034	1.072	1.82559	NA	NA	NA	NA	NA	NA
24	34	2020-06-15	loam	Test	0-6 mm	1	5	1	1	47	1	0	1	22	0		2	3.162	1.081	1.93469	NA	NA	NA	NA	NA	NA
24	34	2020-06-15	loam	Test	0-6 mm	1	5	2	1	47	1		0		0			2.961	1.054	1.72234	NA	NA	NA	NA	NA	NA
24	34	2020-06-15	loam	Test	0-6 mm	1	5	3	1	47	1		0		0			2.904	1.138	1.96915	NA	NA	NA	NA	NA	NA
24	34	2020-06-15	loam	Test	0-6 mm	1	5	4	1	47	1	1	0		1			3.052	1.028	1.68877	NA	NA	NA	NA	NA	NA
24	34	2020-06-15	loam	Test	0-6 mm	1	5	5	1	47	1		0		0			2.703	1.109	1.74064	NA	NA	NA	NA	NA	NA
24	34	2020-06-15	loam	Test	0-6 mm	1	5	6	1	47	1	0	1		0			2.858	1.043	1.62791	NA	NA	NA	NA	NA	NA
24	34	2020-06-15	loam	Test	0-6 mm	1	5	7	1	47	1		0		0			2.817	0.939	1.30052	NA	NA	NA	NA	NA	NA
24	34	2020-06-15	loam	Test	0-6 mm	1	5	8	1	47	1		0		0			2.512	0.883	1.02551	NA	NA	NA	NA	NA	NA
24	34	2020-06-15	loam	Test	0-6 mm	1	5	9	1	47	1		0		0			2.742	0.942	1.274	NA	NA	NA	NA	NA	NA
24	34	2020-06-15	loam	Test	0-6 mm	1	5	10	1	47	1	0	1		0			3.066	1.108	1.97084	NA	NA	NA	NA	NA	NA
24	34	2020-06-15	loam	Test	0-6 mm	1	5	11	1	47	1		0		0			2.85	1.087	1.7632	NA	NA	NA	NA	NA	NA
24	34	2020-06-15	loam	Test	0-6 mm	1	5	12	1	47	1	0	1		0			2.962	1.056	1.72946	NA	NA	NA	NA	NA	NA
24	34	2020-06-15	loam	Test	0-6 mm	1	5	13	1	47	1	0	1		0			2.555	0.842	0.948448	NA	NA	NA	NA	NA	NA
24	34	2020-06-15	loam	Test	0-6 mm	1	5	14	1	47	1		0		0			3.031	0.96	1.4626	NA	NA	NA	NA	NA	NA
24	34	2020-06-15	loam	Test	0-6 mm	1	5	15	1	47	1	1	0		1			2.812	1.028	1.55597	NA	NA	NA	NA	NA	NA
24	34	2020-06-15	loam	Test	0-6 mm	1	5	16	1	47	1		0		0			2.716	1.009	1.44781	NA	NA	NA	NA	NA	NA
24	34	2020-06-15	loam	Test	0-6 mm	1	5	17	1	47	1		0		0			2.925	1.125	1.93834	NA	NA	NA	NA	NA	NA
24	34	2020-06-15	loam	Test	0-6 mm	1	5	18	1	47	1	0	1		0			2.848	1.033	1.59125	NA	NA	NA	NA	NA	NA
24	34	2020-06-15	loam	Test	0-6 mm	1	5	19	1	47	1	0	1		0			3.176	1.145	2.18017	NA	NA	NA	NA	NA	NA
24	34	2020-06-15	loam	Test	0-6 mm	1	5	20	1	47	1	0	1		0			2.935	1.126	1.94842	NA	NA	NA	NA	NA	NA
24	34	2020-06-15	loam	Test	0-6 mm	1	5	21	1	47	1		0		0			3.019	1.01	1.61252	NA	NA	NA	NA	NA	NA
24	34	2020-06-15	loam	Test	0-6 mm	1	5	22	1	47	1		0		0			2.458	0.94	1.1372	NA	NA	NA	NA	NA	NA
24	34	2020-06-15	loam	Test	0-6 mm	1	5	23	1	47	1	0	1		0			2.717	0.961	1.31382	NA	NA	NA	NA	NA	NA
24	34	2020-06-15	loam	Test	0-6 mm	1	5	24	1	47	1	0	1		0			2.762	1.073	1.66503	NA	NA	NA	NA	NA	NA
24	34	2020-06-15	loam	Test	0-6 mm	1	5	25	1	47	1	0	1		0			3.029	1.115	1.97173	NA	NA	NA	NA	NA	NA
24	34	2020-06-15	loam	Test	0-6 mm	1	5	26	1	47	1	0	1		0			3.232	1.044	1.84447	NA	NA	NA	NA	NA	NA
24	34	2020-06-15	loam	Test	0-6 mm	1	5	27	1	47	1		0		0			2.998	0.926	1.34602	NA	NA	NA	NA	NA	NA
24	34	2020-06-15	loam	Test	0-6 mm	1	5	28	1	47	1		0		0			2.914	1.049	1.67896	NA	NA	NA	NA	NA	NA
24	34	2020-06-15	loam	Test	0-6 mm	1	5	29	1	47	1	0	1		0			2.789	0.911	1.21195	NA	NA	NA	NA	NA	NA
24	34	2020-06-15	loam	Test	0-6 mm	1	5	30	1	47	1	0	1		0			2.641	0.881	1.07329	NA	NA	NA	NA	NA	NA
24	34	2020-06-15	loam	Test	0-6 mm	1	5	31	1	47	1		0		0			2.793	0.997	1.45365	NA	NA	NA	NA	NA	NA
24	34	2020-06-15	loam	Test	0-6 mm	1	5	32	1	47	1	0	1		0			3.073	1.087	1.90117	NA	NA	NA	NA	NA	NA
24	34	2020-06-15	loam	Test	0-6 mm	1	5	33	1	47	1		0		0			2.921	1.036	1.64153	NA	NA	NA	NA	NA	NA
24	34	2020-06-15	loam	Test	0-6 mm	1	5	34	1	47	1		0		0			3.052	1.108	1.96184	NA	NA	NA	NA	NA	NA
24	34	2020-06-15	loam	Test	0-6 mm	1	5	35	1	47	1	0	1		0			2.802	0.867	1.10282	NA	NA	NA	NA	NA	NA
24	34	2020-06-15	loam	Test	0-6 mm	1	5	36	1	47	1		0		0			2.937	1.071	1.76393	NA	NA	NA	NA	NA	NA
24	34	2020-06-15	loam	Test	0-6 mm	1	5	37	1	47	1	0	1		0			2.985	0.988	1.52566	NA	NA	NA	NA	NA	NA
24	34	2020-06-15	loam	Test	0-6 mm	1	5	38	1	47	1	0	1		0			2.843	1.083	1.74595	NA	NA	NA	NA	NA	NA
24	34	2020-06-15	loam	Test	0-6 mm	1	5	39	1	47	1	0	1		0			2.621	0.882	1.06759	NA	NA	NA	NA	NA	NA
24	34	2020-06-15	loam	Test	0-6 mm	1	5	40	1	47	1	0	1		0			3.191	1.216	2.47054	NA	NA	NA	NA	NA	NA
24	34	2020-06-15	loam	Test	0-6 mm	1	5	41	1	47	1		0		0			2.827	1.071	1.69787	NA	NA	NA	NA	NA	NA
24	34	2020-06-15	loam	Test	0-6 mm	1	5	42	1	47	1	0	1		0			3.204	1.151	2.2225	NA	NA	NA	NA	NA	NA
24	34	2020-06-15	loam	Test	0-6 mm	1	5	43	1	47	1		0		0			2.816	1.09	1.7518	NA	NA	NA	NA	NA	NA
24	34	2020-06-15	loam	Test	0-6 mm	1	5	44	1	47	1	0	1		0			2.96	1.111	1.91302	NA	NA	NA	NA	NA	NA
24	34	2020-06-15	loam	Test	0-6 mm	1	5	45	1	47	1		0		0			2.743	1.026	1.51189	NA	NA	NA	NA	NA	NA
24	34	2020-06-15	loam	Test	0-6 mm	1	5	46	1	47	1		0		0			2.864	1.008	1.52368	NA	NA	NA	NA	NA	NA
24	34	2020-06-15	loam	Test	0-6 mm	1	5	47	1	47	1		0		0			2.815	1.008	1.49761	NA	NA	NA	NA	NA	NA
24	35	2020-06-15	clay	control	0-6 mm	1		1	1	15	0.394737		0	7	0		0	2.902	1.027	1.60264	NA	NA	NA	NA	NA	NA
24	35	2020-06-15	clay	control	0-6 mm	1		2	1	15	0.394737		0		0			2.608	0.984	1.3222	NA	NA	NA	NA	NA	NA
24	35	2020-06-15	clay	control	0-6 mm	1		3	1	15	0.394737	0	1		0			3.277	1.245	2.65958	NA	NA	NA	NA	NA	NA
24	35	2020-06-15	clay	control	0-6 mm	1		4	1	15	0.394737		0		0			2.891	1.192	2.1508	NA	NA	NA	NA	NA	NA
24	35	2020-06-15	clay	control	0-6 mm	1		5	1	15	0.394737	0	1		0			2.599	0.959	1.25153	NA	NA	NA	NA	NA	NA
24	35	2020-06-15	clay	control	0-6 mm	1		6	1	15	0.394737		0		0			3.023	1.009	1.61146	NA	NA	NA	NA	NA	NA
24	35	2020-06-15	clay	control	0-6 mm	1		7	1	15	0.394737	0	1		0			2.946	1.043	1.67803	NA	NA	NA	NA	NA	NA
24	35	2020-06-15	clay	control	0-6 mm	1		8	1	15	0.394737		0		0			2.865	1.106	1.83499	NA	NA	NA	NA	NA	NA
24	35	2020-06-15	clay	control	0-6 mm	1		9	1	15	0.394737		0		0			2.786	1.045	1.59299	NA	NA	NA	NA	NA	NA
24	35	2020-06-15	clay	control	0-6 mm	1		10	1	15	0.394737		0		0			2.663	0.977	1.33094	NA	NA	NA	NA	NA	NA
24	35	2020-06-15	clay	control	0-6 mm	1		11	1	15	0.394737		0		0			3.081	1.027	1.7015	NA	NA	NA	NA	NA	NA
24	35	2020-06-15	clay	control	0-6 mm	1		12	1	15	0.394737	0	1		0			2.689	1.046	1.54047	NA	NA	NA	NA	NA	NA
24	35	2020-06-15	clay	control	0-6 mm	1		13	1	15	0.394737	0	1		0			2.877	0.959	1.3854	NA	NA	NA	NA	NA	NA
24	35	2020-06-15	clay	control	0-6 mm	1		14	1	15	0.394737	0	1		0			2.823	1.18	2.05813	NA	NA	NA	NA	NA	NA
24	35	2020-06-15	clay	control	0-6 mm	1		15	1	15	0.394737	0	1		0			3.209	1.187	2.36739	NA	NA	NA	NA	NA	NA
24	35	2020-06-15	clay	control	7-12 mm	0		16	1	23	0.605263	0	1	9	0		0	2.896	1.093	1.8115	NA	NA	NA	NA	NA	NA
24	35	2020-06-15	clay	control	7-12 mm	0		17	1	23	0.605263		0		0			2.846	1.004	1.50211	NA	NA	NA	NA	NA	NA
24	35	2020-06-15	clay	control	7-12 mm	0		18	1	23	0.605263		0		0			2.518	1.016	1.36095	NA	NA	NA	NA	NA	NA
24	35	2020-06-15	clay	control	7-12 mm	0		19	1	23	0.605263	0	1		0			2.883	1.136	1.94805	NA	NA	NA	NA	NA	NA
24	35	2020-06-15	clay	control	7-12 mm	0		20	1	23	0.605263		0		0			2.384	0.891	0.990969	NA	NA	NA	NA	NA	NA
24	35	2020-06-15	clay	control	7-12 mm	0		21	1	23	0.605263		0		0			2.98	1.143	2.03848	NA	NA	NA	NA	NA	NA
24	35	2020-06-15	clay	control	7-12 mm	0		22	1	23	0.605263	0	1		0			2.939	1.085	1.81158	NA	NA	NA	NA	NA	NA
24	35	2020-06-15	clay	control	7-12 mm	0		23	1	23	0.605263		0		0			2.403	0.941	1.11412	NA	NA	NA	NA	NA	NA
24	35	2020-06-15	clay	control	7-12 mm	0		24	1	23	0.605263	0	1		0			2.9	1.223	2.27117	NA	NA	NA	NA	NA	NA
24	35	2020-06-15	clay	control	7-12 mm	0		25	1	23	0.605263		0		0			2.902	1.048	1.66885	NA	NA	NA	NA	NA	NA
24	35	2020-06-15	clay	control	7-12 mm	0		26	1	23	0.605263		0		0			2.536	0.909	1.09717	NA	NA	NA	NA	NA	NA
24	35	2020-06-15	clay	control	7-12 mm	0		27	1	23	0.605263		0		0			2.505	0.994	1.29592	NA	NA	NA	NA	NA	NA
24	35	2020-06-15	clay	control	7-12 mm	0		28	1	23	0.605263	0	1		0			2.972	1.205	2.25955	NA	NA	NA	NA	NA	NA
24	35	2020-06-15	clay	control	7-12 mm	0		29	1	23	0.605263		0		0			3.051	1.245	2.47616	NA	NA	NA	NA	NA	NA
24	35	2020-06-15	clay	control	7-12 mm	0		30	1	23	0.605263	0	1		0			2.704	1.029	1.49912	NA	NA	NA	NA	NA	NA
24	35	2020-06-15	clay	control	7-12 mm	0		31	1	23	0.605263	0	1		0			2.706	1.056	1.57999	NA	NA	NA	NA	NA	NA
24	35	2020-06-15	clay	control	7-12 mm	0		32	1	23	0.605263	0	1		0			2.931	1.165	2.08289	NA	NA	NA	NA	NA	NA
24	35	2020-06-15	clay	control	7-12 mm	0		33	1	23	0.605263		0		0			2.798	0.992	1.44168	NA	NA	NA	NA	NA	NA
24	35	2020-06-15	clay	control	7-12 mm	0		34	1	23	0.605263		0		0			2.412	0.946	1.13021	NA	NA	NA	NA	NA	NA
24	35	2020-06-15	clay	control	7-12 mm	0		35	1	23	0.605263	0	1		0			2.494	0.93	1.12943	NA	NA	NA	NA	NA	NA
24	35	2020-06-15	clay	control	7-12 mm	0		36	1	23	0.605263		0		0			2.643	1.001	1.38664	NA	NA	NA	NA	NA	NA
24	35	2020-06-15	clay	control	7-12 mm	0		37	1	23	0.605263		0		0			2.812	1.082	1.72373	NA	NA	NA	NA	NA	NA
24	35	2020-06-15	clay	control	7-12 mm	0		38	1	23	0.605263		0		0			2.569	1.011	1.37488	NA	NA	NA	NA	NA	NA
24	36	2020-06-15	clay	Test	0-6 mm	1	5	1	1	34	1		0	16	0		0	2.485	0.859	0.960089	NA	NA	NA	NA	NA	NA
24	36	2020-06-15	clay	Test	0-6 mm	1	5	2	1	34	1	0	1		0			2.784	1.03	1.54647	NA	NA	NA	NA	NA	NA
24	36	2020-06-15	clay	Test	0-6 mm	1	5	3	1	34	1	0	1		0			2.813	1.048	1.61767	NA	NA	NA	NA	NA	NA
24	36	2020-06-15	clay	Test	0-6 mm	1	5	4	1	34	1		0		0			2.607	0.98	1.31097	NA	NA	NA	NA	NA	NA
24	36	2020-06-15	clay	Test	0-6 mm	1	5	5	1	34	1		0		0			2.694	1.048	1.54924	NA	NA	NA	NA	NA	NA
24	36	2020-06-15	clay	Test	0-6 mm	1	5	6	1	34	1	0	1		0			2.966	1.086	1.83159	NA	NA	NA	NA	NA	NA
24	36	2020-06-15	clay	Test	0-6 mm	1	5	7	1	34	1	0	1		0			2.788	1.111	1.80185	NA	NA	NA	NA	NA	NA
24	36	2020-06-15	clay	Test	0-6 mm	1	5	8	1	34	1	0	1		0			2.735	1.096	1.72019	NA	NA	NA	NA	NA	NA
24	36	2020-06-15	clay	Test	0-6 mm	1	5	9	1	34	1		0		0			2.861	1.043	1.62962	NA	NA	NA	NA	NA	NA
24	36	2020-06-15	clay	Test	0-6 mm	1	5	10	1	34	1		0		0			2.955	1.137	2.00022	NA	NA	NA	NA	NA	NA
24	36	2020-06-15	clay	Test	0-6 mm	1	5	11	1	34	1	0	1		0			2.742	0.948	1.29028	NA	NA	NA	NA	NA	NA
24	36	2020-06-15	clay	Test	0-6 mm	1	5	12	1	34	1	0	1		0			2.743	0.98	1.37936	NA	NA	NA	NA	NA	NA
24	36	2020-06-15	clay	Test	0-6 mm	1	5	13	1	34	1	0	1		0			2.6	0.966	1.27036	NA	NA	NA	NA	NA	NA
24	36	2020-06-15	clay	Test	0-6 mm	1	5	14	1	34	1		0		0			2.861	1.118	1.87241	NA	NA	NA	NA	NA	NA
24	36	2020-06-15	clay	Test	0-6 mm	1	5	15	1	34	1		0		0			2.977	1.014	1.6027	NA	NA	NA	NA	NA	NA
24	36	2020-06-15	clay	Test	0-6 mm	1	5	16	1	34	1	0	1		0			2.527	0.92	1.1199	NA	NA	NA	NA	NA	NA
24	36	2020-06-15	clay	Test	0-6 mm	1	5	17	1	34	1		0		0			2.728	1.009	1.4542	NA	NA	NA	NA	NA	NA
24	36	2020-06-15	clay	Test	0-6 mm	1	5	18	1	34	1	0	1		0			2.764	1.054	1.60775	NA	NA	NA	NA	NA	NA
24	36	2020-06-15	clay	Test	0-6 mm	1	5	19	1	34	1	0	1		0			3.013	1.027	1.66394	NA	NA	NA	NA	NA	NA
24	36	2020-06-15	clay	Test	0-6 mm	1	5	20	1	34	1		0		0			2.759	0.853	1.05111	NA	NA	NA	NA	NA	NA
24	36	2020-06-15	clay	Test	0-6 mm	1	5	21	1	34	1		0		0			3.07	1.07	1.84037	NA	NA	NA	NA	NA	NA
24	36	2020-06-15	clay	Test	0-6 mm	1	5	22	1	34	1	0	1		0			3.239	1.222	2.53251	NA	NA	NA	NA	NA	NA
24	36	2020-06-15	clay	Test	0-6 mm	1	5	23	1	34	1		0		0			2.742	1.012	1.47037	NA	NA	NA	NA	NA	NA
24	36	2020-06-15	clay	Test	0-6 mm	1	5	24	1	34	1	0	1		0			2.676	0.998	1.39555	NA	NA	NA	NA	NA	NA
24	36	2020-06-15	clay	Test	0-6 mm	1	5	25	1	34	1	0	1		0			2.657	0.864	1.03853	NA	NA	NA	NA	NA	NA
24	36	2020-06-15	clay	Test	0-6 mm	1	5	26	1	34	1		0		0			2.712	0.865	1.06248	NA	NA	NA	NA	NA	NA
24	36	2020-06-15	clay	Test	0-6 mm	1	5	27	1	34	1		0		0			3.089	1.156	2.16139	NA	NA	NA	NA	NA	NA
24	36	2020-06-15	clay	Test	0-6 mm	1	5	28	1	34	1		0		0			2.437	0.908	1.05202	NA	NA	NA	NA	NA	NA
24	36	2020-06-15	clay	Test	0-6 mm	1	5	29	1	34	1	0	1		0			2.792	0.968	1.36982	NA	NA	NA	NA	NA	NA
24	36	2020-06-15	clay	Test	0-6 mm	1	5	30	1	34	1		0		0			3.069	1.182	2.24507	NA	NA	NA	NA	NA	NA
24	36	2020-06-15	clay	Test	0-6 mm	1	5	31	1	34	1		0		0			2.486	0.966	1.21466	NA	NA	NA	NA	NA	NA
24	36	2020-06-15	clay	Test	0-6 mm	1	5	32	1	34	1		0		0			2.864	1.049	1.65015	NA	NA	NA	NA	NA	NA
24	36	2020-06-15	clay	Test	0-6 mm	1	5	33	1	34	1		0		0			2.756	0.999	1.44015	NA	NA	NA	NA	NA	NA
24	36	2020-06-15	clay	Test	0-6 mm	1	5	34	1	34	1	0	1		0			2.678	0.973	1.3275	NA	NA	NA	NA	NA	NA
24	36	2020-06-15	clay	Test	0-6 mm	1	5	35	1	34	1	0	1		0			3.058	1.181	2.23324	NA	NA	NA	NA	NA	NA
24	36	2020-06-15	clay	Test	0-6 mm	1	5	36	1	34	1	0	1		0			2.695	0.928	1.21522	NA	NA	NA	NA	NA	NA
24	36	2020-06-15	clay	Test	0-6 mm	1	5	37	1	34	1		0		0			2.634	1.065	1.56428	NA	NA	NA	NA	NA	NA
24	36	2020-06-15	clay	Test	0-6 mm	1	5	38	1	34	1	0	1		0			2.91	1.064	1.72494	NA	NA	NA	NA	NA	NA
24	36	2020-06-15	clay	Test	0-6 mm	1	5	39	1	34	1	0	1		0			2.995	1.112	1.93912	NA	NA	NA	NA	NA	NA
24	36	2020-06-15	clay	Test	0-6 mm	1	5	40	1	34	1		0		0			2.828	1.135	1.90752	NA	NA	NA	NA	NA	NA
24	36	2020-06-15	clay	Test	0-6 mm	1	5	41	1	34	1		0		0			2.991	1.175	2.16217	NA	NA	NA	NA	NA	NA
24	36	2020-06-15	clay	Test	0-6 mm	1	5	42	1	34	1		0		0			2.704	0.983	1.36808	NA	NA	NA	NA	NA	NA
24	36	2020-06-15	clay	Test	0-6 mm	1	5	43	1	34	1		0		0			2.503	0.947	1.17533	NA	NA	NA	NA	NA	NA
24	36	2020-06-15	clay	Test	0-6 mm	1	5	44	1	34	1	0	1		0			2.793	1.14	1.90055	NA	NA	NA	NA	NA	NA
24	36	2020-06-15	clay	Test	0-6 mm	1	5	45	1	34	1	0	1		0			2.593	0.934	1.18439	NA	NA	NA	NA	NA	NA
24	36	2020-06-15	clay	Test	0-6 mm	1	5	46	1	34	1	0	1		0			2.774	0.928	1.25084	NA	NA	NA	NA	NA	NA
24	37	2020-06-22	sandy	control	0-6 mm	1		1	1	48	1	0	1	23	0		0	2.801	1.119	1.83642	25.52	19.5	34	59.51	37.8	73.6
24	37	2020-06-22	sandy	control	0-6 mm	1		2	1	48	1		0		0			3.104	1.203	2.35208	25.52	19.5	34	59.51	37.8	73.6
24	37	2020-06-22	sandy	control	0-6 mm	1		3	1	48	1		0		0			2.785	1.01	1.48753	25.52	19.5	34	59.51	37.8	73.6
24	37	2020-06-22	sandy	control	0-6 mm	1		4	1	48	1		0		0			3.067	1.235	2.44932	25.52	19.5	34	59.51	37.8	73.6
24	37	2020-06-22	sandy	control	0-6 mm	1		5	1	48	1		0		0			3.018	1.141	2.05726	25.52	19.5	34	59.51	37.8	73.6
24	37	2020-06-22	sandy	control	0-6 mm	1		6	1	48	1		0		0			2.955	1.048	1.69933	25.52	19.5	34	59.51	37.8	73.6
24	37	2020-06-22	sandy	control	0-6 mm	1		7	1	48	1	0	1		0			2.825	1.078	1.71892	25.52	19.5	34	59.51	37.8	73.6
24	37	2020-06-22	sandy	control	0-6 mm	1		8	1	48	1		0		0			2.938	1.037	1.65428	25.52	19.5	34	59.51	37.8	73.6
24	37	2020-06-22	sandy	control	0-6 mm	1		9	1	48	1		0		0			3.098	1.115	2.01665	25.52	19.5	34	59.51	37.8	73.6
24	37	2020-06-22	sandy	control	0-6 mm	1		10	1	48	1	0	1		0			2.968	1.079	1.80928	25.52	19.5	34	59.51	37.8	73.6
24	37	2020-06-22	sandy	control	0-6 mm	1		11	1	48	1	0	1		0			2.998	1.118	1.96207	25.52	19.5	34	59.51	37.8	73.6
24	37	2020-06-22	sandy	control	0-6 mm	1		12	1	48	1		0		0			2.77	0.976	1.38159	25.52	19.5	34	59.51	37.8	73.6
24	37	2020-06-22	sandy	control	0-6 mm	1		13	1	48	1		0		0			2.949	1.056	1.72187	25.52	19.5	34	59.51	37.8	73.6
24	37	2020-06-22	sandy	control	0-6 mm	1		14	1	48	1		0		0			3.009	1.174	2.17149	25.52	19.5	34	59.51	37.8	73.6
24	37	2020-06-22	sandy	control	0-6 mm	1		15	1	48	1		0		0			3.011	1.259	2.49897	25.52	19.5	34	59.51	37.8	73.6
24	37	2020-06-22	sandy	control	0-6 mm	1		16	1	48	1		0		0			2.513	0.933	1.14539	25.52	19.5	34	59.51	37.8	73.6
24	37	2020-06-22	sandy	control	0-6 mm	1		17	1	48	1	0	1		0			3.313	1.162	2.34224	25.52	19.5	34	59.51	37.8	73.6
24	37	2020-06-22	sandy	control	0-6 mm	1		18	1	48	1	0	1		0			2.79	1.136	1.88521	25.52	19.5	34	59.51	37.8	73.6
24	37	2020-06-22	sandy	control	0-6 mm	1		19	1	48	1	0	1		0			3.136	1.13	2.09668	25.52	19.5	34	59.51	37.8	73.6
24	37	2020-06-22	sandy	control	0-6 mm	1		20	1	48	1		0		0			3.227	1.003	1.69981	25.52	19.5	34	59.51	37.8	73.6
24	37	2020-06-22	sandy	control	0-6 mm	1		21	1	48	1		0		0			3.012	1.164	2.13678	25.52	19.5	34	59.51	37.8	73.6
24	37	2020-06-22	sandy	control	0-6 mm	1		22	1	48	1		0		0			2.836	1.055	1.65276	25.52	19.5	34	59.51	37.8	73.6
24	37	2020-06-22	sandy	control	0-6 mm	1		23	1	48	1	0	1		0			2.289	1.058	1.34158	25.52	19.5	34	59.51	37.8	73.6
24	37	2020-06-22	sandy	control	0-6 mm	1		24	1	48	1	0	1		0			2.958	1.054	1.72059	25.52	19.5	34	59.51	37.8	73.6
24	37	2020-06-22	sandy	control	0-6 mm	1		25	1	48	1	0	1		0			2.845	1.048	1.63608	25.52	19.5	34	59.51	37.8	73.6
24	37	2020-06-22	sandy	control	0-6 mm	1		26	1	48	1		0		0			3.074	1.091	1.91581	25.52	19.5	34	59.51	37.8	73.6
24	37	2020-06-22	sandy	control	0-6 mm	1		27	1	48	1	0	1		0			2.955	1.016	1.59714	25.52	19.5	34	59.51	37.8	73.6
24	37	2020-06-22	sandy	control	0-6 mm	1		28	1	48	1	0	1		0			3.019	1.067	1.79966	25.52	19.5	34	59.51	37.8	73.6
24	37	2020-06-22	sandy	control	0-6 mm	1		29	1	48	1		0		0			2.86	1.1	1.81197	25.52	19.5	34	59.51	37.8	73.6
24	37	2020-06-22	sandy	control	0-6 mm	1		30	1	48	1	0	1		0			2.994	1.091	1.86595	25.52	19.5	34	59.51	37.8	73.6
24	37	2020-06-22	sandy	control	0-6 mm	1		31	1	48	1	0	1		0			2.977	1.09	1.85196	25.52	19.5	34	59.51	37.8	73.6
24	37	2020-06-22	sandy	control	0-6 mm	1		32	1	48	1	0	1		0			3.082	1.187	2.2737	25.52	19.5	34	59.51	37.8	73.6
24	37	2020-06-22	sandy	control	0-6 mm	1		33	1	48	1		0		0			3.032	1.111	1.95955	25.52	19.5	34	59.51	37.8	73.6
24	37	2020-06-22	sandy	control	0-6 mm	1		34	1	48	1		0		0			2.938	1.108	1.88856	25.52	19.5	34	59.51	37.8	73.6
24	37	2020-06-22	sandy	control	0-6 mm	1		35	1	48	1	0	1		0			2.967	1.125	1.96617	25.52	19.5	34	59.51	37.8	73.6
24	37	2020-06-22	sandy	control	0-6 mm	1		36	1	48	1	0	1		0			2.459	1.047	1.4114	25.52	19.5	34	59.51	37.8	73.6
24	37	2020-06-22	sandy	control	0-6 mm	1		37	1	48	1		0		0			2.782	0.961	1.34525	25.52	19.5	34	59.51	37.8	73.6
24	37	2020-06-22	sandy	control	0-6 mm	1		38	1	48	1	0	1		0			2.921	1.049	1.68299	25.52	19.5	34	59.51	37.8	73.6
24	37	2020-06-22	sandy	control	0-6 mm	1		39	1	48	1		0		0			2.973	0.961	1.43761	25.52	19.5	34	59.51	37.8	73.6
24	37	2020-06-22	sandy	control	0-6 mm	1		40	1	48	1		0		0			3.049	1.065	1.81074	25.52	19.5	34	59.51	37.8	73.6
24	37	2020-06-22	sandy	control	0-6 mm	1		41	1	48	1	0	1		0			2.825	1.001	1.48213	25.52	19.5	34	59.51	37.8	73.6
24	37	2020-06-22	sandy	control	0-6 mm	1		42	1	48	1		0		0			3.22	1.07	1.93029	25.52	19.5	34	59.51	37.8	73.6
24	37	2020-06-22	sandy	control	0-6 mm	1		43	1	48	1		0		0			2.841	0.994	1.46975	25.52	19.5	34	59.51	37.8	73.6
24	37	2020-06-22	sandy	control	0-6 mm	1		44	1	48	1	0	1		0			2.857	1.021	1.55941	25.52	19.5	34	59.51	37.8	73.6
24	37	2020-06-22	sandy	control	0-6 mm	1		45	1	48	1	0	1		0			2.678	0.933	1.2206	25.52	19.5	34	59.51	37.8	73.6
24	37	2020-06-22	sandy	control	0-6 mm	1		46	1	48	1	0	1		0			2.856	1.061	1.6834	25.52	19.5	34	59.51	37.8	73.6
24	37	2020-06-22	sandy	control	0-6 mm	1		47	1	48	1	0	1		0			2.979	1.136	2.01292	25.52	19.5	34	59.51	37.8	73.6
24	37	2020-06-22	sandy	control	0-6 mm	1		48	1	48	1		0		0			2.899	1.119	1.90067	25.52	19.5	34	59.51	37.8	73.6
24	38	2020-06-22	sandy	Test	0-6 mm	1	5	1	1	50	0.510204		0	23	0		4	3.193	1.085	1.96814	25.52	19.5	34	59.51	37.8	73.6
24	38	2020-06-22	sandy	Test	0-6 mm	1	5	2	1	50	0.510204	1	0		1			3.157	1.015	1.70296	25.52	19.5	34	59.51	37.8	73.6
24	38	2020-06-22	sandy	Test	0-6 mm	1	5	3	1	50	0.510204	0	1		0			2.736	1.068	1.63402	25.52	19.5	34	59.51	37.8	73.6
24	38	2020-06-22	sandy	Test	0-6 mm	1	5	4	1	50	0.510204		0		0			3.152	1.247	2.56636	25.52	19.5	34	59.51	37.8	73.6
24	38	2020-06-22	sandy	Test	0-6 mm	1	5	5	1	50	0.510204	0	1		0			2.784	0.895	1.16765	25.52	19.5	34	59.51	37.8	73.6
24	38	2020-06-22	sandy	Test	0-6 mm	1	5	6	1	50	0.510204	0	1		0			2.95	1.213	2.2727	25.52	19.5	34	59.51	37.8	73.6
24	38	2020-06-22	sandy	Test	0-6 mm	1	5	7	1	50	0.510204	0	1		0			2.632	1.022	1.43942	25.52	19.5	34	59.51	37.8	73.6
24	38	2020-06-22	sandy	Test	0-6 mm	1	5	8	1	50	0.510204	0	1		0			2.421	0.918	1.06826	25.52	19.5	34	59.51	37.8	73.6
24	38	2020-06-22	sandy	Test	0-6 mm	1	5	9	1	50	0.510204		0		0			2.861	1.08	1.74729	25.52	19.5	34	59.51	37.8	73.6
24	38	2020-06-22	sandy	Test	0-6 mm	1	5	10	1	50	0.510204	0	1		0			2.985	1.066	1.77606	25.52	19.5	34	59.51	37.8	73.6
24	38	2020-06-22	sandy	Test	0-6 mm	1	5	11	1	50	0.510204		0		0			3.054	1.06	1.79672	25.52	19.5	34	59.51	37.8	73.6
24	38	2020-06-22	sandy	Test	0-6 mm	1	5	12	1	50	0.510204		0		0			2.211	1.054	1.28608	25.52	19.5	34	59.51	37.8	73.6
24	38	2020-06-22	sandy	Test	0-6 mm	1	5	13	1	50	0.510204	0	1		0			2.897	1.147	1.9956	25.52	19.5	34	59.51	37.8	73.6
24	38	2020-06-22	sandy	Test	0-6 mm	1	5	14	1	50	0.510204	0	1		0			3.179	1.182	2.32554	25.52	19.5	34	59.51	37.8	73.6
24	38	2020-06-22	sandy	Test	0-6 mm	1	5	15	1	50	0.510204	0	1		0			2.807	1.132	1.88336	25.52	19.5	34	59.51	37.8	73.6
24	38	2020-06-22	sandy	Test	0-6 mm	1	5	16	1	50	0.510204	1	0		1			2.749	1.026	1.51519	25.52	19.5	34	59.51	37.8	73.6
24	38	2020-06-22	sandy	Test	0-6 mm	1	5	17	1	50	0.510204		0		0			3.035	1.166	2.1605	25.52	19.5	34	59.51	37.8	73.6
24	38	2020-06-22	sandy	Test	0-6 mm	1	5	18	1	50	0.510204	0	1		0			3.128	1.033	1.7477	25.52	19.5	34	59.51	37.8	73.6
24	38	2020-06-22	sandy	Test	0-6 mm	1	5	19	1	50	0.510204		0		0			3.01	1.1	1.907	25.52	19.5	34	59.51	37.8	73.6
24	38	2020-06-22	sandy	Test	0-6 mm	1	5	20	1	50	0.510204		0		0			2.916	1.145	2.00169	25.52	19.5	34	59.51	37.8	73.6
24	38	2020-06-22	sandy	Test	0-6 mm	1	5	21	1	50	0.510204		0		0			2.876	0.981	1.44919	25.52	19.5	34	59.51	37.8	73.6
24	38	2020-06-22	sandy	Test	0-6 mm	1	5	22	1	50	0.510204	0	1		0			2.762	1.13	1.84663	25.52	19.5	34	59.51	37.8	73.6
24	38	2020-06-22	sandy	Test	0-6 mm	1	5	23	1	50	0.510204	1	0		1			2.806	1.028	1.55265	25.52	19.5	34	59.51	37.8	73.6
24	38	2020-06-22	sandy	Test	0-6 mm	1	5	24	1	50	0.510204		0		0			2.9	0.967	1.41987	25.52	19.5	34	59.51	37.8	73.6
24	38	2020-06-22	sandy	Test	0-6 mm	1	5	25	1	50	0.510204		0		0			3.228	1.136	2.18117	25.52	19.5	34	59.51	37.8	73.6
24	38	2020-06-22	sandy	Test	0-6 mm	1	5	26	1	50	0.510204		0		0			2.928	1.117	1.91283	25.52	19.5	34	59.51	37.8	73.6
24	38	2020-06-22	sandy	Test	0-6 mm	1	5	27	1	50	0.510204	0	1		0			2.732	0.928	1.2319	25.52	19.5	34	59.51	37.8	73.6
24	38	2020-06-22	sandy	Test	0-6 mm	1	5	28	1	50	0.510204	0	1		0			2.902	1.075	1.75595	25.52	19.5	34	59.51	37.8	73.6
24	38	2020-06-22	sandy	Test	0-6 mm	1	5	29	1	50	0.510204	0	1		0			3.216	1.128	2.14256	25.52	19.5	34	59.51	37.8	73.6
24	38	2020-06-22	sandy	Test	0-6 mm	1	5	30	1	50	0.510204		0		0			3.018	1.203	2.28691	25.52	19.5	34	59.51	37.8	73.6
24	38	2020-06-22	sandy	Test	0-6 mm	1	5	31	1	50	0.510204		0		0			2.827	0.964	1.37556	25.52	19.5	34	59.51	37.8	73.6
24	38	2020-06-22	sandy	Test	0-6 mm	1	5	32	1	50	0.510204		0		0			3	1.071	1.80177	25.52	19.5	34	59.51	37.8	73.6
24	38	2020-06-22	sandy	Test	0-6 mm	1	5	33	1	50	0.510204		0		0			2.873	1.009	1.5315	25.52	19.5	34	59.51	37.8	73.6
24	38	2020-06-22	sandy	Test	0-6 mm	1	5	34	1	50	0.510204	1	0		1			3.002	1.05	1.73296	25.52	19.5	34	59.51	37.8	73.6
24	38	2020-06-22	sandy	Test	0-6 mm	1	5	35	1	50	0.510204	0	1		0			3.19	1.216	2.46977	25.52	19.5	34	59.51	37.8	73.6
24	38	2020-06-22	sandy	Test	0-6 mm	1	5	36	1	50	0.510204		0		0			2.883	1.094	1.80667	25.52	19.5	34	59.51	37.8	73.6
24	38	2020-06-22	sandy	Test	0-6 mm	1	5	37	1	50	0.510204	0	1		0			2.863	1.01	1.52919	25.52	19.5	34	59.51	37.8	73.6
24	38	2020-06-22	sandy	Test	0-6 mm	1	5	38	1	50	0.510204	0	1		0			2.964	0.935	1.35675	25.52	19.5	34	59.51	37.8	73.6
24	38	2020-06-22	sandy	Test	0-6 mm	1	5	39	1	50	0.510204	0	1		0			2.958	1.246	2.40454	25.52	19.5	34	59.51	37.8	73.6
24	38	2020-06-22	sandy	Test	0-6 mm	1	5	40	1	50	0.510204		0		0			2.987	1.07	1.79061	25.52	19.5	34	59.51	37.8	73.6
24	38	2020-06-22	sandy	Test	0-6 mm	1	5	41	1	50	0.510204		0		0			2.868	1.047	1.64616	25.52	19.5	34	59.51	37.8	73.6
24	38	2020-06-22	sandy	Test	0-6 mm	1	5	42	1	50	0.510204	0	1		0			3.129	1.105	2.00045	25.52	19.5	34	59.51	37.8	73.6
24	38	2020-06-22	sandy	Test	0-6 mm	1	5	43	1	50	0.510204		0		0			3.142	1.169	2.24819	25.52	19.5	34	59.51	37.8	73.6
24	38	2020-06-22	sandy	Test	0-6 mm	1	5	44	1	50	0.510204		0		0			3.064	1.129	2.04492	25.52	19.5	34	59.51	37.8	73.6
24	38	2020-06-22	sandy	Test	0-6 mm	1	5	45	1	50	0.510204	0	1		0			2.86	1.19	2.1206	25.52	19.5	34	59.51	37.8	73.6
24	38	2020-06-22	sandy	Test	0-6 mm	1	5	46	1	50	0.510204	0	1		0			2.386	0.969	1.17305	25.52	19.5	34	59.51	37.8	73.6
24	38	2020-06-22	sandy	Test	0-6 mm	1	5	47	1	50	0.510204	0	1		0			2.895	1.093	1.81087	25.52	19.5	34	59.51	37.8	73.6
24	38	2020-06-22	sandy	Test	0-6 mm	1	5	48	1	50	0.510204		0		0			3.042	1.123	2.00871	25.52	19.5	34	59.51	37.8	73.6
24	38	2020-06-22	sandy	Test	0-6 mm	1	5	49	1	50	0.510204	0	1		0			2.98	1.088	1.84702	25.52	19.5	34	59.51	37.8	73.6
24	38	2020-06-22	sandy	Test	0-6 mm	1	5	50	1	50	0.510204		0		0			3.025	1.157	2.12027	25.52	19.5	34	59.51	37.8	73.6
24	39	2020-06-22	loam	control	0-6 mm	1		1	1	42	0.893617	0	1	25	0		0	2.51	1.077	1.52442	25.52	19.5	34	59.51	37.8	73.6
24	39	2020-06-22	loam	control	0-6 mm	1		2	1	42	0.893617	0	1		0			2.714	1.052	1.57268	25.52	19.5	34	59.51	37.8	73.6
24	39	2020-06-22	loam	control	0-6 mm	1		3	1	42	0.893617	0	1		0			2.82	1.078	1.71587	25.52	19.5	34	59.51	37.8	73.6
24	39	2020-06-22	loam	control	0-6 mm	1		4	1	42	0.893617	0	1		0			2.778	1.021	1.51629	25.52	19.5	34	59.51	37.8	73.6
24	39	2020-06-22	loam	control	0-6 mm	1		5	1	42	0.893617		0		0			2.892	1.051	1.67264	25.52	19.5	34	59.51	37.8	73.6
24	39	2020-06-22	loam	control	0-6 mm	1		6	1	42	0.893617	0	1		0			3.052	1.163	2.16144	25.52	19.5	34	59.51	37.8	73.6
24	39	2020-06-22	loam	control	0-6 mm	1		7	1	42	0.893617	0	1		0			2.811	1.028	1.55541	25.52	19.5	34	59.51	37.8	73.6
24	39	2020-06-22	loam	control	0-6 mm	1		8	1	42	0.893617		0		0			2.691	1.077	1.63434	25.52	19.5	34	59.51	37.8	73.6
24	39	2020-06-22	loam	control	0-6 mm	1		9	1	42	0.893617	0	1		0			2.821	1.058	1.65338	25.52	19.5	34	59.51	37.8	73.6
24	39	2020-06-22	loam	control	0-6 mm	1		10	1	42	0.893617	0	1		0			2.793	1.012	1.49772	25.52	19.5	34	59.51	37.8	73.6
24	39	2020-06-22	loam	control	0-6 mm	1		11	1	42	0.893617	0	1		0			2.874	1.032	1.60267	25.52	19.5	34	59.51	37.8	73.6
24	39	2020-06-22	loam	control	0-6 mm	1		12	1	42	0.893617		0		0			2.902	1.064	1.7202	25.52	19.5	34	59.51	37.8	73.6
24	39	2020-06-22	loam	control	0-6 mm	1		13	1	42	0.893617		0		0			3.086	1.134	2.07788	25.52	19.5	34	59.51	37.8	73.6
24	39	2020-06-22	loam	control	0-6 mm	1		14	1	42	0.893617	0	1		0			3.115	1.055	1.81536	25.52	19.5	34	59.51	37.8	73.6
24	39	2020-06-22	loam	control	0-6 mm	1		15	1	42	0.893617		0		0			3.241	1.095	2.03473	25.52	19.5	34	59.51	37.8	73.6
24	39	2020-06-22	loam	control	0-6 mm	1		16	1	42	0.893617		0		0			2.941	1.068	1.75645	25.52	19.5	34	59.51	37.8	73.6
24	39	2020-06-22	loam	control	0-6 mm	1		17	1	42	0.893617	0	1		0			2.775	1.097	1.74854	25.52	19.5	34	59.51	37.8	73.6
24	39	2020-06-22	loam	control	0-6 mm	1		18	1	42	0.893617		0		0			2.508	0.817	0.876537	25.52	19.5	34	59.51	37.8	73.6
24	39	2020-06-22	loam	control	0-6 mm	1		19	1	42	0.893617	0	1		0			3.029	1.12	1.98945	25.52	19.5	34	59.51	37.8	73.6
24	39	2020-06-22	loam	control	0-6 mm	1		20	1	42	0.893617		0		0			2.826	0.987	1.44147	25.52	19.5	34	59.51	37.8	73.6
24	39	2020-06-22	loam	control	0-6 mm	1		21	1	42	0.893617	0	1		0			2.697	1.022	1.47496	25.52	19.5	34	59.51	37.8	73.6
24	39	2020-06-22	loam	control	0-6 mm	1		22	1	42	0.893617	0	1		0			3.134	1.183	2.2965	25.52	19.5	34	59.51	37.8	73.6
24	39	2020-06-22	loam	control	0-6 mm	1		23	1	42	0.893617	0	1		0			2.787	1.087	1.72423	25.52	19.5	34	59.51	37.8	73.6
24	39	2020-06-22	loam	control	0-6 mm	1		24	1	42	0.893617	0	1		0			2.772	1.001	1.45432	25.52	19.5	34	59.51	37.8	73.6
24	39	2020-06-22	loam	control	0-6 mm	1		25	1	42	0.893617	0	1		0			2.951	0.959	1.42104	25.52	19.5	34	59.51	37.8	73.6
24	39	2020-06-22	loam	control	0-6 mm	1		26	1	42	0.893617		0		0			2.751	0.948	1.29451	25.52	19.5	34	59.51	37.8	73.6
24	39	2020-06-22	loam	control	0-6 mm	1		27	1	42	0.893617	0	1		0			2.937	1.051	1.69867	25.52	19.5	34	59.51	37.8	73.6
24	39	2020-06-22	loam	control	0-6 mm	1		28	1	42	0.893617	0	1		0			2.91	1.1	1.84364	25.52	19.5	34	59.51	37.8	73.6
24	39	2020-06-22	loam	control	0-6 mm	1		29	1	42	0.893617	0	1		0			3.148	1.156	2.20267	25.52	19.5	34	59.51	37.8	73.6
24	39	2020-06-22	loam	control	0-6 mm	1		30	1	42	0.893617		0		0			2.785	1.087	1.72299	25.52	19.5	34	59.51	37.8	73.6
24	39	2020-06-22	loam	control	0-6 mm	1		31	1	42	0.893617		0		0			2.994	1.11	1.93151	25.52	19.5	34	59.51	37.8	73.6
24	39	2020-06-22	loam	control	0-6 mm	1		32	1	42	0.893617	0	1		0			3.296	1.185	2.42339	25.52	19.5	34	59.51	37.8	73.6
24	39	2020-06-22	loam	control	0-6 mm	1		33	1	42	0.893617		0		0			2.893	1.09	1.7997	25.52	19.5	34	59.51	37.8	73.6
24	39	2020-06-22	loam	control	0-6 mm	1		34	1	42	0.893617	0	1		0			2.872	1.08	1.754	25.52	19.5	34	59.51	37.8	73.6
24	39	2020-06-22	loam	control	0-6 mm	1		35	1	42	0.893617		0		0			3.211	1.154	2.23898	25.52	19.5	34	59.51	37.8	73.6
24	39	2020-06-22	loam	control	0-6 mm	1		36	1	42	0.893617	0	1		0			2.834	1.077	1.72119	25.52	19.5	34	59.51	37.8	73.6
24	39	2020-06-22	loam	control	0-6 mm	1		37	1	42	0.893617	0	1		0			2.787	1.024	1.53016	25.52	19.5	34	59.51	37.8	73.6
24	39	2020-06-22	loam	control	0-6 mm	1		38	1	42	0.893617		0		0			2.998	0.899	1.26867	25.52	19.5	34	59.51	37.8	73.6
24	39	2020-06-22	loam	control	0-6 mm	1		39	1	42	0.893617	0	1		0			2.968	1.027	1.63909	25.52	19.5	34	59.51	37.8	73.6
24	39	2020-06-22	loam	control	0-6 mm	1		40	1	42	0.893617		0		0			2.698	0.994	1.39577	25.52	19.5	34	59.51	37.8	73.6
24	39	2020-06-22	loam	control	0-6 mm	1		41	1	42	0.893617		0		0			2.905	1.119	1.90461	25.52	19.5	34	59.51	37.8	73.6
24	39	2020-06-22	loam	control	0-6 mm	1		42	1	42	0.893617		0		0			3.057	1.09	1.90172	25.52	19.5	34	59.51	37.8	73.6
24	39	2020-06-22	loam	control	7-12 mm	0		43	1	5	0.106383		0	2	0		0	3.055	1.038	1.72347	25.52	19.5	34	59.51	37.8	73.6
24	39	2020-06-22	loam	control	7-12 mm	0		44	1	5	0.106383	0	1		0			2.746	0.99	1.40919	25.52	19.5	34	59.51	37.8	73.6
24	39	2020-06-22	loam	control	7-12 mm	0		45	1	5	0.106383		0		0			3.163	1.018	1.7163	25.52	19.5	34	59.51	37.8	73.6
24	39	2020-06-22	loam	control	7-12 mm	0		46	1	5	0.106383		0		0			2.873	0.978	1.43884	25.52	19.5	34	59.51	37.8	73.6
24	39	2020-06-22	loam	control	7-12 mm	0		47	1	5	0.106383	0	1		0			3.07	1.112	1.98768	25.52	19.5	34	59.51	37.8	73.6
24	40	2020-06-22	loam	Test	0-6 mm	1	5	1	1	40	0.816327	0	1	20	0		9	2.755	0.99	1.41381	25.52	19.5	34	59.51	37.8	73.6
24	40	2020-06-22	loam	Test	0-6 mm	1	5	2	1	40	0.816327	0	1		0			3.149	1.163	2.23013	25.52	19.5	34	59.51	37.8	73.6
24	40	2020-06-22	loam	Test	0-6 mm	1	5	3	1	40	0.816327		0		0			2.956	1.11	1.90699	25.52	19.5	34	59.51	37.8	73.6
24	40	2020-06-22	loam	Test	0-6 mm	1	5	4	1	40	0.816327		0		0			3.185	1.116	2.077	25.52	19.5	34	59.51	37.8	73.6
24	40	2020-06-22	loam	Test	0-6 mm	1	5	5	1	40	0.816327	1	0		1			2.901	1.001	1.522	25.52	19.5	34	59.51	37.8	73.6
24	40	2020-06-22	loam	Test	0-6 mm	1	5	6	1	40	0.816327		0		0			3.132	1.105	2.00237	25.52	19.5	34	59.51	37.8	73.6
24	40	2020-06-22	loam	Test	0-6 mm	1	5	7	1	40	0.816327		0		0			2.704	1.135	1.82388	25.52	19.5	34	59.51	37.8	73.6
24	40	2020-06-22	loam	Test	0-6 mm	1	5	8	1	40	0.816327	0	1		0			2.976	1.181	2.17336	25.52	19.5	34	59.51	37.8	73.6
24	40	2020-06-22	loam	Test	0-6 mm	1	5	9	1	40	0.816327	0	1		0			2.619	0.952	1.24282	25.52	19.5	34	59.51	37.8	73.6
24	40	2020-06-22	loam	Test	0-6 mm	1	5	10	1	40	0.816327	0	1		0			2.695	1.016	1.45662	25.52	19.5	34	59.51	37.8	73.6
24	40	2020-06-22	loam	Test	0-6 mm	1	5	11	1	40	0.816327	1	0		1			3.071	1.11	1.98118	25.52	19.5	34	59.51	37.8	73.6
24	40	2020-06-22	loam	Test	0-6 mm	1	5	12	1	40	0.816327		0		0			2.838	0.999	1.483	25.52	19.5	34	59.51	37.8	73.6
24	40	2020-06-22	loam	Test	0-6 mm	1	5	13	1	40	0.816327	0	1		0			2.687	1.074	1.62284	25.52	19.5	34	59.51	37.8	73.6
24	40	2020-06-22	loam	Test	0-6 mm	1	5	14	1	40	0.816327		0		0			2.841	0.983	1.4374	25.52	19.5	34	59.51	37.8	73.6
24	40	2020-06-22	loam	Test	0-6 mm	1	5	15	1	40	0.816327	0	1		0			3.057	1.06	1.79848	25.52	19.5	34	59.51	37.8	73.6
24	40	2020-06-22	loam	Test	0-6 mm	1	5	16	1	40	0.816327	0	1		0			3.017	1.004	1.59236	25.52	19.5	34	59.51	37.8	73.6
24	40	2020-06-22	loam	Test	0-6 mm	1	5	17	1	40	0.816327	1	0		1			2.876	1.013	1.54528	25.52	19.5	34	59.51	37.8	73.6
24	40	2020-06-22	loam	Test	0-6 mm	1	5	18	1	40	0.816327		0		0			2.857	0.983	1.44549	25.52	19.5	34	59.51	37.8	73.6
24	40	2020-06-22	loam	Test	0-6 mm	1	5	19	1	40	0.816327	0	1		0			2.983	1.185	2.19325	25.52	19.5	34	59.51	37.8	73.6
24	40	2020-06-22	loam	Test	0-6 mm	1	5	20	1	40	0.816327	1	0		1			2.802	0.876	1.12584	25.52	19.5	34	59.51	37.8	73.6
24	40	2020-06-22	loam	Test	0-6 mm	1	5	21	1	40	0.816327	1	0		1			3.041	1.08	1.85722	25.52	19.5	34	59.51	37.8	73.6
24	40	2020-06-22	loam	Test	0-6 mm	1	5	22	1	40	0.816327	1	0		1			2.92	1.035	1.6378	25.52	19.5	34	59.51	37.8	73.6
24	40	2020-06-22	loam	Test	0-6 mm	1	5	23	1	40	0.816327	0	1		0			2.993	1.098	1.88934	25.52	19.5	34	59.51	37.8	73.6
24	40	2020-06-22	loam	Test	0-6 mm	1	5	24	1	40	0.816327	0	1		0			2.946	1.034	1.6492	25.52	19.5	34	59.51	37.8	73.6
24	40	2020-06-22	loam	Test	0-6 mm	1	5	25	1	40	0.816327	0	1		0			3.119	0.962	1.51135	25.52	19.5	34	59.51	37.8	73.6
24	40	2020-06-22	loam	Test	0-6 mm	1	5	26	1	40	0.816327	0	1		0			3.082	1.042	1.75213	25.52	19.5	34	59.51	37.8	73.6
24	40	2020-06-22	loam	Test	0-6 mm	1	5	27	1	40	0.816327		0		0			3.014	1.086	1.86124	25.52	19.5	34	59.51	37.8	73.6
24	40	2020-06-22	loam	Test	0-6 mm	1	5	28	1	40	0.816327	1	0		1			2.835	0.956	1.35665	25.52	19.5	34	59.51	37.8	73.6
24	40	2020-06-22	loam	Test	0-6 mm	1	5	29	1	40	0.816327	0	1		0			3.018	1.084	1.85685	25.52	19.5	34	59.51	37.8	73.6
24	40	2020-06-22	loam	Test	0-6 mm	1	5	30	1	40	0.816327		0		0			3.102	1.121	2.04104	25.52	19.5	34	59.51	37.8	73.6
24	40	2020-06-22	loam	Test	0-6 mm	1	5	31	1	40	0.816327	0	1		0			2.973	1.016	1.60687	25.52	19.5	34	59.51	37.8	73.6
24	40	2020-06-22	loam	Test	0-6 mm	1	5	32	1	40	0.816327	0	1		0			3.208	1.208	2.45113	25.52	19.5	34	59.51	37.8	73.6
24	40	2020-06-22	loam	Test	0-6 mm	1	5	33	1	40	0.816327		0		0			2.778	1.003	1.4633	25.52	19.5	34	59.51	37.8	73.6
24	40	2020-06-22	loam	Test	0-6 mm	1	5	34	1	40	0.816327		0		0			3.071	1.173	2.21246	25.52	19.5	34	59.51	37.8	73.6
24	40	2020-06-22	loam	Test	0-6 mm	1	5	35	1	40	0.816327	1	0		1			3.003	1.043	1.7105	25.52	19.5	34	59.51	37.8	73.6
24	40	2020-06-22	loam	Test	0-6 mm	1	5	36	1	40	0.816327	0	1		0			2.889	1.008	1.53698	25.52	19.5	34	59.51	37.8	73.6
24	40	2020-06-22	loam	Test	0-6 mm	1	5	37	1	40	0.816327	0	1		0			2.852	1.097	1.79706	25.52	19.5	34	59.51	37.8	73.6
24	40	2020-06-22	loam	Test	0-6 mm	1	5	38	1	40	0.816327	1	0		1			2.923	1.045	1.67132	25.52	19.5	34	59.51	37.8	73.6
24	40	2020-06-22	loam	Test	0-6 mm	1	5	39	1	40	0.816327	0	1		0			3.129	1.137	2.118	25.52	19.5	34	59.51	37.8	73.6
24	40	2020-06-22	loam	Test	0-6 mm	1	5	40	1	40	0.816327	0	1		0			2.86	0.954	1.36289	25.52	19.5	34	59.51	37.8	73.6
24	40	2020-06-22	loam	Test	7-12 mm	0	5	41	1	9	0.183673	0	1	7	0		0	2.661	0.976	1.32722	25.52	19.5	34	59.51	37.8	73.6
24	40	2020-06-22	loam	Test	7-12 mm	0	5	42	1	9	0.183673		0		0			3.022	1.176	2.1883	25.52	19.5	34	59.51	37.8	73.6
24	40	2020-06-22	loam	Test	7-12 mm	0	5	43	1	9	0.183673		0		0			2.972	0.834	1.08238	25.52	19.5	34	59.51	37.8	73.6
24	40	2020-06-22	loam	Test	7-12 mm	0	5	44	1	9	0.183673	0	1		0			2.923	1.064	1.73265	25.52	19.5	34	59.51	37.8	73.6
24	40	2020-06-22	loam	Test	7-12 mm	0	5	45	1	9	0.183673	0	1		0			2.999	1.092	1.87249	25.52	19.5	34	59.51	37.8	73.6
24	40	2020-06-22	loam	Test	7-12 mm	0	5	46	1	9	0.183673	0	1		0			2.886	1.192	2.14708	25.52	19.5	34	59.51	37.8	73.6
24	40	2020-06-22	loam	Test	7-12 mm	0	5	47	1	9	0.183673	0	1		0			2.948	1.091	1.83728	25.52	19.5	34	59.51	37.8	73.6
24	40	2020-06-22	loam	Test	7-12 mm	0	5	48	1	9	0.183673	0	1		0			2.932	1.069	1.75436	25.52	19.5	34	59.51	37.8	73.6
24	40	2020-06-22	loam	Test	7-12 mm	0	5	49	1	9	0.183673	0	1		0			3.103	1.176	2.24696	25.52	19.5	34	59.51	37.8	73.6
24	41	2020-06-22	clay	control	0-6 mm	1		1	1	37	0.755102	0	1	26	0		0	2.462	0.966	1.20293	25.52	19.5	34	59.51	37.8	73.6
24	41	2020-06-22	clay	control	0-6 mm	1		2	1	37	0.755102	0	1		0			2.768	1.059	1.62539	25.52	19.5	34	59.51	37.8	73.6
24	41	2020-06-22	clay	control	0-6 mm	1		3	1	37	0.755102	0	1		0			2.884	1.033	1.61137	25.52	19.5	34	59.51	37.8	73.6
24	41	2020-06-22	clay	control	0-6 mm	1		4	1	37	0.755102	0	1		0			2.932	1.072	1.76422	25.52	19.5	34	59.51	37.8	73.6
24	41	2020-06-22	clay	control	0-6 mm	1		5	1	37	0.755102		0		0			2.946	1.087	1.8226	25.52	19.5	34	59.51	37.8	73.6
24	41	2020-06-22	clay	control	0-6 mm	1		6	1	37	0.755102	0	1		0			2.927	1.07	1.75464	25.52	19.5	34	59.51	37.8	73.6
24	41	2020-06-22	clay	control	0-6 mm	1		7	1	37	0.755102	0	1		0			3.343	1.191	2.4829	25.52	19.5	34	59.51	37.8	73.6
24	41	2020-06-22	clay	control	0-6 mm	1		8	1	37	0.755102		0		0			2.747	1.122	1.81069	25.52	19.5	34	59.51	37.8	73.6
24	41	2020-06-22	clay	control	0-6 mm	1		9	1	37	0.755102	0	1		0			2.959	1.096	1.86108	25.52	19.5	34	59.51	37.8	73.6
24	41	2020-06-22	clay	control	0-6 mm	1		10	1	37	0.755102	0	1		0			2.815	0.983	1.42424	25.52	19.5	34	59.51	37.8	73.6
24	41	2020-06-22	clay	control	0-6 mm	1		11	1	37	0.755102	0	1		0			3.104	1.097	1.95584	25.52	19.5	34	59.51	37.8	73.6
24	41	2020-06-22	clay	control	0-6 mm	1		12	1	37	0.755102		0		0			2.975	1.176	2.15427	25.52	19.5	34	59.51	37.8	73.6
24	41	2020-06-22	clay	control	0-6 mm	1		13	1	37	0.755102	0	1		0			3.022	0.966	1.47655	25.52	19.5	34	59.51	37.8	73.6
24	41	2020-06-22	clay	control	0-6 mm	1		14	1	37	0.755102	0	1		0			3.071	1.031	1.70921	25.52	19.5	34	59.51	37.8	73.6
24	41	2020-06-22	clay	control	0-6 mm	1		15	1	37	0.755102	0	1		0			2.931	1.145	2.01199	25.52	19.5	34	59.51	37.8	73.6
24	41	2020-06-22	clay	control	0-6 mm	1		16	1	37	0.755102		0		0			2.825	1.074	1.70618	25.52	19.5	34	59.51	37.8	73.6
24	41	2020-06-22	clay	control	0-6 mm	1		17	1	37	0.755102	0	1		0			3.169	1.116	2.06657	25.52	19.5	34	59.51	37.8	73.6
24	41	2020-06-22	clay	control	0-6 mm	1		18	1	37	0.755102		0		0			3.231	1.088	2.0026	25.52	19.5	34	59.51	37.8	73.6
24	41	2020-06-22	clay	control	0-6 mm	1		19	1	37	0.755102	0	1		0			3.155	1.08	1.92684	25.52	19.5	34	59.51	37.8	73.6
24	41	2020-06-22	clay	control	0-6 mm	1		20	1	37	0.755102		0		0			2.804	1.062	1.65587	25.52	19.5	34	59.51	37.8	73.6
24	41	2020-06-22	clay	control	0-6 mm	1		21	1	37	0.755102	0	1		0			2.801	1	1.4666	25.52	19.5	34	59.51	37.8	73.6
24	41	2020-06-22	clay	control	0-6 mm	1		22	1	37	0.755102	0	1		0			2.932	1.09	1.82396	25.52	19.5	34	59.51	37.8	73.6
24	41	2020-06-22	clay	control	0-6 mm	1		23	1	37	0.755102	0	1		0			3.135	1.183	2.29724	25.52	19.5	34	59.51	37.8	73.6
24	41	2020-06-22	clay	control	0-6 mm	1		24	1	37	0.755102	0	1		0			2.976	0.989	1.52414	25.52	19.5	34	59.51	37.8	73.6
24	41	2020-06-22	clay	control	0-6 mm	1		25	1	37	0.755102	0	1		0			2.797	1.046	1.60234	25.52	19.5	34	59.51	37.8	73.6
24	41	2020-06-22	clay	control	0-6 mm	1		26	1	37	0.755102	0	1		0			2.722	0.953	1.29441	25.52	19.5	34	59.51	37.8	73.6
24	41	2020-06-22	clay	control	0-6 mm	1		27	1	37	0.755102		0		0			3.097	1.116	2.01961	25.52	19.5	34	59.51	37.8	73.6
24	41	2020-06-22	clay	control	0-6 mm	1		28	1	37	0.755102	0	1		0			2.733	0.948	1.28604	25.52	19.5	34	59.51	37.8	73.6
24	41	2020-06-22	clay	control	0-6 mm	1		29	1	37	0.755102	0	1		0			2.8	1.023	1.53429	25.52	19.5	34	59.51	37.8	73.6
24	41	2020-06-22	clay	control	0-6 mm	1		30	1	37	0.755102	0	1		0			2.87	0.953	1.36479	25.52	19.5	34	59.51	37.8	73.6
24	41	2020-06-22	clay	control	0-6 mm	1		31	1	37	0.755102		0		0			3.073	0.915	1.34711	25.52	19.5	34	59.51	37.8	73.6
24	41	2020-06-22	clay	control	0-6 mm	1		32	1	37	0.755102	0	1		0			3.145	1.059	1.84676	25.52	19.5	34	59.51	37.8	73.6
24	41	2020-06-22	clay	control	0-6 mm	1		33	1	37	0.755102		0		0			2.85	0.957	1.36668	25.52	19.5	34	59.51	37.8	73.6
24	41	2020-06-22	clay	control	0-6 mm	1		34	1	37	0.755102	0	1		0			2.961	1.088	1.83525	25.52	19.5	34	59.51	37.8	73.6
24	41	2020-06-22	clay	control	0-6 mm	1		35	1	37	0.755102		0		0			2.98	0.959	1.435	25.52	19.5	34	59.51	37.8	73.6
24	41	2020-06-22	clay	control	0-6 mm	1		36	1	37	0.755102	0	1		0			2.831	0.893	1.18207	25.52	19.5	34	59.51	37.8	73.6
24	41	2020-06-22	clay	control	0-6 mm	1		37	1	37	0.755102		0		0			3.253	1.149	2.24865	25.52	19.5	34	59.51	37.8	73.6
24	41	2020-06-22	clay	control	7-12 mm	0		38	1	12	0.244898		0	5	0		0	3.026	1.169	2.16519	25.52	19.5	34	59.51	37.8	73.6
24	41	2020-06-22	clay	control	7-12 mm	0		39	1	12	0.244898		0		0			3.274	1.016	1.76956	25.52	19.5	34	59.51	37.8	73.6
24	41	2020-06-22	clay	control	7-12 mm	0		40	1	12	0.244898	0	1		0			2.962	0.983	1.49862	25.52	19.5	34	59.51	37.8	73.6
24	41	2020-06-22	clay	control	7-12 mm	0		41	1	12	0.244898		0		0			2.966	1.02	1.61573	25.52	19.5	34	59.51	37.8	73.6
24	41	2020-06-22	clay	control	7-12 mm	0		42	1	12	0.244898	0	1		0			2.73	0.974	1.35606	25.52	19.5	34	59.51	37.8	73.6
24	41	2020-06-22	clay	control	7-12 mm	0		43	1	12	0.244898		0		0			3.273	1.136	2.21157	25.52	19.5	34	59.51	37.8	73.6
24	41	2020-06-22	clay	control	7-12 mm	0		44	1	12	0.244898	0	1		0			2.946	1.042	1.67481	25.52	19.5	34	59.51	37.8	73.6
24	41	2020-06-22	clay	control	7-12 mm	0		45	1	12	0.244898	0	1		0			2.705	0.927	1.2171	25.52	19.5	34	59.51	37.8	73.6
24	41	2020-06-22	clay	control	7-12 mm	0		46	1	12	0.244898	0	1		0			2.921	0.964	1.4213	25.52	19.5	34	59.51	37.8	73.6
24	41	2020-06-22	clay	control	7-12 mm	0		47	1	12	0.244898		0		0			2.793	1.01	1.49181	25.52	19.5	34	59.51	37.8	73.6
24	41	2020-06-22	clay	control	7-12 mm	0		48	1	12	0.244898		0		0			2.888	1.068	1.7248	25.52	19.5	34	59.51	37.8	73.6
24	41	2020-06-22	clay	control	7-12 mm	0		49	1	12	0.244898		0		0			2.85	1.205	2.16679	25.52	19.5	34	59.51	37.8	73.6
24	42	2020-06-22	clay	Test	0-6 mm	1	4	1	1	21	0.446809		0	4	0		10	3.232	1.248	2.63572	25.52	19.5	34	59.51	37.8	73.6
24	42	2020-06-22	clay	Test	0-6 mm	1	4	2	1	21	0.446809		0		0			2.888	1.011	1.5456	25.52	19.5	34	59.51	37.8	73.6
24	42	2020-06-22	clay	Test	0-6 mm	1	4	3	1	21	0.446809	0	1		0			3.257	1.102	2.071	25.52	19.5	34	59.51	37.8	73.6
24	42	2020-06-22	clay	Test	0-6 mm	1	4	4	1	21	0.446809	1	0		1			2.8	0.991	1.43981	25.52	19.5	34	59.51	37.8	73.6
24	42	2020-06-22	clay	Test	0-6 mm	1	4	5	1	21	0.446809	0	1		0			2.921	1.116	1.90484	25.52	19.5	34	59.51	37.8	73.6
24	42	2020-06-22	clay	Test	0-6 mm	1	4	6	1	21	0.446809	1	0		1			2.813	0.993	1.45234	25.52	19.5	34	59.51	37.8	73.6
24	42	2020-06-22	clay	Test	0-6 mm	1	4	7	1	21	0.446809	1	0		1			2.979	1.102	1.89423	25.52	19.5	34	59.51	37.8	73.6
24	42	2020-06-22	clay	Test	0-6 mm	1	4	8	1	21	0.446809		0		0			2.979	1.104	1.90111	25.52	19.5	34	59.51	37.8	73.6
24	42	2020-06-22	clay	Test	0-6 mm	1	4	9	1	21	0.446809		0		0			2.886	0.91	1.25135	25.52	19.5	34	59.51	37.8	73.6
24	42	2020-06-22	clay	Test	0-6 mm	1	4	10	1	21	0.446809	1	0		1			3.159	1.042	1.79591	25.52	19.5	34	59.51	37.8	73.6
24	42	2020-06-22	clay	Test	0-6 mm	1	4	11	1	21	0.446809	1	0		1			3.058	1.079	1.86414	25.52	19.5	34	59.51	37.8	73.6
24	42	2020-06-22	clay	Test	0-6 mm	1	4	12	1	21	0.446809	1	0		1			2.817	0.949	1.32837	25.52	19.5	34	59.51	37.8	73.6
24	42	2020-06-22	clay	Test	0-6 mm	1	4	13	1	21	0.446809	1	0		1			2.805	0.89	1.16335	25.52	19.5	34	59.51	37.8	73.6
24	42	2020-06-22	clay	Test	0-6 mm	1	4	14	1	21	0.446809	0	1		0			2.81	0.947	1.31949	25.52	19.5	34	59.51	37.8	73.6
24	42	2020-06-22	clay	Test	0-6 mm	1	4	15	1	21	0.446809		0		0			2.948	0.893	1.23092	25.52	19.5	34	59.51	37.8	73.6
24	42	2020-06-22	clay	Test	0-6 mm	1	4	16	1	21	0.446809	0	1		0			2.945	1.045	1.6839	25.52	19.5	34	59.51	37.8	73.6
24	42	2020-06-22	clay	Test	0-6 mm	1	4	17	1	21	0.446809		0		0			2.811	1.154	1.96007	25.52	19.5	34	59.51	37.8	73.6
24	42	2020-06-22	clay	Test	0-6 mm	1	4	18	1	21	0.446809	1	0		1			2.884	0.957	1.38299	25.52	19.5	34	59.51	37.8	73.6
24	42	2020-06-22	clay	Test	0-6 mm	1	4	19	1	21	0.446809	1	0		1			2.939	1.091	1.83167	25.52	19.5	34	59.51	37.8	73.6
24	42	2020-06-22	clay	Test	0-6 mm	1	4	20	1	21	0.446809	1	0		1			2.797	1.011	1.4969	25.52	19.5	34	59.51	37.8	73.6
24	42	2020-06-22	clay	Test	0-6 mm	1	4	21	1	21	0.446809		0		0			2.871	1.075	1.7372	25.52	19.5	34	59.51	37.8	73.6
24	42	2020-06-22	clay	Test	7-12 mm	0	4	22	1	26	0.553191	0	1	6	0		9	2.782	0.997	1.44792	25.52	19.5	34	59.51	37.8	73.6
24	42	2020-06-22	clay	Test	7-12 mm	0	4	23	1	26	0.553191	0	1		0			2.906	1.101	1.84446	25.52	19.5	34	59.51	37.8	73.6
24	42	2020-06-22	clay	Test	7-12 mm	0	4	24	1	26	0.553191		0		0			3.094	1.011	1.65585	25.52	19.5	34	59.51	37.8	73.6
24	42	2020-06-22	clay	Test	7-12 mm	0	4	25	1	26	0.553191		0		0			2.766	0.854	1.05625	25.52	19.5	34	59.51	37.8	73.6
24	42	2020-06-22	clay	Test	7-12 mm	0	4	26	1	26	0.553191	0	1		0			2.895	1.071	1.73871	25.52	19.5	34	59.51	37.8	73.6
24	42	2020-06-22	clay	Test	7-12 mm	0	4	27	1	26	0.553191		0		0			3.016	1.182	2.2063	25.52	19.5	34	59.51	37.8	73.6
24	42	2020-06-22	clay	Test	7-12 mm	0	4	28	1	26	0.553191		0		0			3.085	1.076	1.87016	25.52	19.5	34	59.51	37.8	73.6
24	42	2020-06-22	clay	Test	7-12 mm	0	4	29	1	26	0.553191		0		0			2.89	1.089	1.79454	25.52	19.5	34	59.51	37.8	73.6
24	42	2020-06-22	clay	Test	7-12 mm	0	4	30	1	26	0.553191		0		0			2.983	0.948	1.40368	25.52	19.5	34	59.51	37.8	73.6
24	42	2020-06-22	clay	Test	7-12 mm	0	4	31	1	26	0.553191	1	0		1			3.105	1.101	1.97077	25.52	19.5	34	59.51	37.8	73.6
24	42	2020-06-22	clay	Test	7-12 mm	0	4	32	1	26	0.553191		0		0			2.961	0.99	1.51952	25.52	19.5	34	59.51	37.8	73.6
24	42	2020-06-22	clay	Test	7-12 mm	0	4	33	1	26	0.553191		0		0			2.711	0.96	1.30819	25.52	19.5	34	59.51	37.8	73.6
24	42	2020-06-22	clay	Test	7-12 mm	0	4	34	1	26	0.553191	1	0		1			2.905	1.121	1.91142	25.52	19.5	34	59.51	37.8	73.6
24	42	2020-06-22	clay	Test	7-12 mm	0	4	35	1	26	0.553191		0		0			2.981	1.1	1.88863	25.52	19.5	34	59.51	37.8	73.6
24	42	2020-06-22	clay	Test	7-12 mm	0	4	36	1	26	0.553191	1	0		1			3.109	0.998	1.62136	25.52	19.5	34	59.51	37.8	73.6
24	42	2020-06-22	clay	Test	7-12 mm	0	4	37	1	26	0.553191	1	0		1			3.038	1.063	1.79743	25.52	19.5	34	59.51	37.8	73.6
24	42	2020-06-22	clay	Test	7-12 mm	0	4	38	1	26	0.553191	0	1		0			2.882	0.987	1.47003	25.52	19.5	34	59.51	37.8	73.6
24	42	2020-06-22	clay	Test	7-12 mm	0	4	39	1	26	0.553191		0		0			2.987	1.099	1.88899	25.52	19.5	34	59.51	37.8	73.6
24	42	2020-06-22	clay	Test	7-12 mm	0	4	40	1	26	0.553191	1	0		1			2.868	0.977	1.4334	25.52	19.5	34	59.51	37.8	73.6
24	42	2020-06-22	clay	Test	7-12 mm	0	4	41	1	26	0.553191		0		0			2.72	0.862	1.05823	25.52	19.5	34	59.51	37.8	73.6
24	42	2020-06-22	clay	Test	7-12 mm	0	4	42	1	26	0.553191	1	0		1			2.864	0.959	1.37914	25.52	19.5	34	59.51	37.8	73.6
24	42	2020-06-22	clay	Test	7-12 mm	0	4	43	1	26	0.553191	1	0		1			2.596	0.961	1.25531	25.52	19.5	34	59.51	37.8	73.6
24	42	2020-06-22	clay	Test	7-12 mm	0	4	44	1	26	0.553191	0	1		0			2.775	1.052	1.60803	25.52	19.5	34	59.51	37.8	73.6
24	42	2020-06-22	clay	Test	7-12 mm	0	4	45	1	26	0.553191	0	1		0			2.937	1.099	1.85737	25.52	19.5	34	59.51	37.8	73.6
24	42	2020-06-22	clay	Test	7-12 mm	0	4	46	1	26	0.553191	1	0		1			2.999	1.153	2.08753	25.52	19.5	34	59.51	37.8	73.6
24	42	2020-06-22	clay	Test	7-12 mm	0	4	47	1	26	0.553191	1	0		1			2.939	0.899	1.24371	25.52	19.5	34	59.51	37.8	73.6
24	43	2020-06-30	sandy	control	0-6 mm	1		1	1	46	0.978723	0	1	27	0		0	3.235	1.092	2.01985	25.72	19.4	34.1	52.43	33.5	66.6
24	43	2020-06-30	sandy	control	0-6 mm	1		2	1	46	0.978723		0		0			2.812	0.882	1.14538	25.72	19.4	34.1	52.43	33.5	66.6
24	43	2020-06-30	sandy	control	0-6 mm	1		3	1	46	0.978723		0		0			3.011	1.033	1.68233	25.72	19.4	34.1	52.43	33.5	66.6
24	43	2020-06-30	sandy	control	0-6 mm	1		4	1	46	0.978723	0	1		0			3.091	1.158	2.17027	25.72	19.4	34.1	52.43	33.5	66.6
24	43	2020-06-30	sandy	control	0-6 mm	1		5	1	46	0.978723		0		0			2.858	0.893	1.19334	25.72	19.4	34.1	52.43	33.5	66.6
24	43	2020-06-30	sandy	control	0-6 mm	1		6	1	46	0.978723		0		0			2.992	1.063	1.77022	25.72	19.4	34.1	52.43	33.5	66.6
24	43	2020-06-30	sandy	control	0-6 mm	1		7	1	46	0.978723		0		0			2.754	1.06	1.62022	25.72	19.4	34.1	52.43	33.5	66.6
24	43	2020-06-30	sandy	control	0-6 mm	1		8	1	46	0.978723	0	1		0			2.876	1.076	1.74346	25.72	19.4	34.1	52.43	33.5	66.6
24	43	2020-06-30	sandy	control	0-6 mm	1		9	1	46	0.978723	0	1		0			3.181	1.084	1.95714	25.72	19.4	34.1	52.43	33.5	66.6
24	43	2020-06-30	sandy	control	0-6 mm	1		10	1	46	0.978723		0		0			2.88	1.088	1.78504	25.72	19.4	34.1	52.43	33.5	66.6
24	43	2020-06-30	sandy	control	0-6 mm	1		11	1	46	0.978723		0		0			2.672	1.037	1.5045	25.72	19.4	34.1	52.43	33.5	66.6
24	43	2020-06-30	sandy	control	0-6 mm	1		12	1	46	0.978723	0	1		0			2.868	0.855	1.09777	25.72	19.4	34.1	52.43	33.5	66.6
24	43	2020-06-30	sandy	control	0-6 mm	1		13	1	46	0.978723	0	1		0			2.977	0.993	1.53701	25.72	19.4	34.1	52.43	33.5	66.6
24	43	2020-06-30	sandy	control	0-6 mm	1		14	1	46	0.978723		0		0			2.852	0.911	1.23932	25.72	19.4	34.1	52.43	33.5	66.6
24	43	2020-06-30	sandy	control	0-6 mm	1		15	1	46	0.978723	0	1		0			3.072	1.023	1.68334	25.72	19.4	34.1	52.43	33.5	66.6
24	43	2020-06-30	sandy	control	0-6 mm	1		16	1	46	0.978723	0	1		0			2.732	1.103	1.74032	25.72	19.4	34.1	52.43	33.5	66.6
24	43	2020-06-30	sandy	control	0-6 mm	1		17	1	46	0.978723	0	1		0			2.941	1.124	1.94548	25.72	19.4	34.1	52.43	33.5	66.6
24	43	2020-06-30	sandy	control	0-6 mm	1		18	1	46	0.978723	0	1		0			3.022	1.134	2.03479	25.72	19.4	34.1	52.43	33.5	66.6
24	43	2020-06-30	sandy	control	0-6 mm	1		19	1	46	0.978723	0	1		0			2.877	1.053	1.6703	25.72	19.4	34.1	52.43	33.5	66.6
[truncated: 2,678 more rows]

## Sheet: Tabelle3
Duration	Repetition	Date	Bodenart	Soil_type	Treatment	Treatment_pupation_depth	Treatment_positiv_control	Pupation_depth	Founded_wasps	pupae_number	Pupea_per_repetition	Percent_pupated	hatched_fly_per_repetition	Proportion_of_hatched_flies	Wasps_per_repetition	Prportion_of_Hatched_wasps	Proportion_of_wasps_per_repetition	Pupea_length	pupea_width	Pupea_volume	Mean_Temperature	Minimal_Temperature	Maximal_Temperature	Mean_Humidity	Minimal_Humidity	Maximal_Humidity
24	1	2020-06-02	sandig	Loamy sand	Control	Control	Control	0-6 mm		1	48	1	32	0.666667				2.726	1.085	1.68029
24	1	2020-06-02	sandig	Loamy sand	Control	Control	Control	7-12 mm		1	0	0
24	2	2020-06-02	sandig	Loamy sand	Wasp	Control	Wasp	0-6 mm	5	1	46	0.958333	33	0.717391	0	0	0	2.433	0.937	1.11846
24	2	2020-06-02	sandig	Loamy sand	Wasp	Control	Wasp	7-12 mm	5	47	2	0.0416667	0	0	0	0	0	2.897	1.043	1.65012
24	3	2020-06-02	lehmig	Loam	Control	Control	Control	0-6 mm		1	20	0.4	3	0.15				3.096	1.061	1.82486
24	3	2020-06-02	lehmig	Loam	Control	Control	Control	7-12 mm		21	30	0.6	13	0.433333				2.665	1.14	1.81345
24	4	2020-06-02	lehmig	Loam	Wasp	Control	Wasp	0-6 mm	4	1	18	0.367347	6	0.333333	1	0.0555556	0.0555556	2.806	1.084	1.72641
24	4	2020-06-02	lehmig	Loam	Wasp	Control	Wasp	7-12 mm	4	19	31	0.632653	19	0.612903	0	0	0	2.814	1.123	1.85816
24	5	2020-06-02	tonig	Clay	Control	Control	Control	0-6 mm		1	28	0.474576	7	0.25				2.774	1.188	2.04992
24	5	2020-06-02	tonig	Clay	Control	Control	Control	7-12 mm		29	20	0.416667	9	0.45				2.915	1.236	2.33171
24	6	2020-06-02	tonig	Clay	Wasp	Control	Wasp	0-6 mm	5	1	13	0.295455	0	0	0	0	0	2.661	0.987	1.35731
24	6	2020-06-02	tonig	Clay	Wasp	Control	Wasp	7-12 mm	5	14	31	0.704545	4	0.129032	0	0	0	2.865	1.2	2.16016
24	7	2020-06-03	sandig	Loamy sand	Control	Control	Control	0-6 mm		1	47	1	31	0.659574				2.805	1.003	1.47752
24	7	2020-06-03	sandig	Loamy sand	Control	Control	Control	7-12 mm		1	0	0
24	8	2020-06-03	sandig	Loamy sand	Wasp	Control	Wasp	0-6 mm	5	1	46	0.958333	25	0.543478	0	0	0	2.851	1.088	1.76707
24	8	2020-06-03	sandig	Loamy sand	Wasp	Control	Wasp	7-12 mm	5	47	2	0.0416667	1	0.5	0	0	0	2.726	0.965	1.32917
24	9	2020-06-03	lehmig	Loam	Control	Control	Control	0-6 mm		1	25	0.520833	12	0.48				2.561	0.962	1.24096
24	9	2020-06-03	lehmig	Loam	Control	Control	Control	7-12 mm		26	23	0.479167	12	0.521739				2.609	1.049	1.50322
24	10	2020-06-03	lehmig	Loam	Wasp	Control	Wasp	0-6 mm	5	1	43	0.895833	23	0.534884	0	0	0	3.019	1.16	2.12705
24	10	2020-06-03	lehmig	Loam	Wasp	Control	Wasp	7-12 mm	5	44	5	0.104167	3	0.6	0	0	0	3.056	1.231	2.42476
24	11	2020-06-03	tonig	Clay	Control	Control	Control	0-6 mm		1	28	0.595745	18	0.642857				2.762	1.097	1.74035
24	11	2020-06-03	tonig	Clay	Control	Control	Control	7-12 mm		29	19	0.404255	13	0.684211				2.633	1.009	1.40356
24	12	2020-06-03	tonig	Clay	Wasp	Control	Wasp	0-6 mm	5	1	45	0.9	18	0.4	0	0	0	2.768	1.067	1.65004
24	12	2020-06-03	tonig	Clay	Wasp	Control	Wasp	7-12 mm	5	46	5	0.1	5	1	0	0	0	3.037	1.199	2.28603
24	13	2020-06-04	sandig	Loamy sand	Control	Control	Control	0-6 mm		1	48	0.979592	25	0.520833				2.787	0.836	1.01988
24	13	2020-06-04	sandig	Loamy sand	Control	Control	Control	7-12 mm		49	1	0.0204082	0	0				2.763	1.046	1.58286
24	14	2020-06-04	sandig	Loamy sand	Wasp	Control	Wasp	0-6 mm	5	1	44	0.916667	27	0.613636	0	0	0	2.945	1.066	1.75226
24	14	2020-06-04	sandig	Loamy sand	Wasp	Control	Wasp	7-12 mm	5	45	4	0.0833333	3	0.75	0	0	0	2.953	1.098	1.86409
24	15	2020-06-04	lehmig	Loam	Control	Control	Control	0-6 mm		1	44	0.93617	28	0.636364				2.571	0.86	0.995629
24	15	2020-06-04	lehmig	Loam	Control	Control	Control	7-12 mm		45	3	0.0638298	0	0				2.909	1.146	2.00038
24	16	2020-06-04	lehmig	Loam	Wasp	Control	Wasp	0-6 mm	4	1	45	0.9	21	0.466667	3	0.0666667	0.0666667	3.092	1.111	1.99833
24	16	2020-06-04	lehmig	Loam	Wasp	Control	Wasp	7-12 mm	4	46	5	0.1	4	0.8	0	0	0	3.013	1.147	2.07551
24	17	2020-06-04	tonig	Clay	Control	Control	Control	0-6 mm		1	32	0.711111	24	0.75				2.76	1.036	1.55106
24	17	2020-06-04	tonig	Clay	Control	Control	Control	7-12 mm		33	13	0.288889	8	0.615385				2.686	0.914	1.17489
24	18	2020-06-04	tonig	Clay	Wasp	Control	Wasp	0-6 mm	5	1	32	0.695652	12	0.375	14	0.4375	0.4375	2.583	1.019	1.40434
24	18	2020-06-04	tonig	Clay	Wasp	Control	Wasp	7-12 mm	5	33	14	0.304348	9	0.642857	1	0.0714286	0.0714286	2.747	1.144	1.88239
24	19	2020-06-08	sandig	Loamy sand	Control	Control	Control	0-6 mm		1	48	1	21	0.4375				3.106	1.016	1.67876
24	19	2020-06-08	sandig	Loamy sand	Control	Control	Control	7-12 mm			0	0
24	20	2020-06-08	sandig	Loamy sand	Wasp	Control	Wasp	0-6 mm	4	1	42	0.913043	31	0.738095	0	0	0	3.018	1.116	1.9681
24	20	2020-06-08	sandig	Loamy sand	Wasp	Control	Wasp	7-12 mm	4	43	4	0.0869565	1	0.25	0	0	0	2.861	1.118	1.87241
24	21	2020-06-08	lehmig	Loam	Control	Control	Control	0-6 mm		1	36	0.72	28	0.777778				2.981	1.162	2.10753
24	21	2020-06-08	lehmig	Loam	Control	Control	Control	7-12 mm		37	14	0.28	8	0.571429				2.719	1.066	1.61779
24	22	2020-06-08	lehmig	Loam	Wasp	Control	Wasp	0-6 mm	5	1	35	0.7	21	0.6	0	0	0	3.029	1.149	2.09381
24	22	2020-06-08	lehmig	Loam	Wasp	Control	Wasp	7-12 mm	5	36	15	0.3	10	0.666667	0	0	0	3.015	1.145	2.06965
24	23	2020-06-08	tonig	Clay	Control	Control	Control	0-6 mm		1	26	0.577778	14	0.538462				3.149	1.12	2.06827
24	23	2020-06-08	tonig	Clay	Control	Control	Control	7-12 mm		27	19	0.422222	9	0.473684				2.883	1.114	1.87333
24	24	2020-06-08	tonig	Clay	Wasp	Control	Wasp	0-6 mm	5	1	23	0.5	12	0.521739	0	0	0	3.103	1.229	2.45405
24	24	2020-06-08	tonig	Clay	Wasp	Control	Wasp	7-12 mm	5	24	23	0.5	14	0.608696	0	0	0	3.17	1.025	1.74384
24	25	2020-06-09	sandig	Loamy sand	Control	Control	Control	0-6 mm		1	45	1	13	0.288889				2.707	0.924	1.21013
24	25	2020-06-09	sandig	Loamy sand	Control	Control	Control	7-12 mm			0	0
24	26	2020-06-09	sandig	Loamy sand	Wasp	Control	Wasp	0-6 mm	5	1	46	0.978723	10	0.217391	6	0.130435	0.130435	2.235	0.881	0.908297
24	26	2020-06-09	sandig	Loamy sand	Wasp	Control	Wasp	7-12 mm	5	47	1	0.0212766	0	0	0	0	0	3.032	1.096	1.90699
24	27	2020-06-09	lehmig	Loam	Control	Control	Control	0-6 mm		1	44	0.956522	7	0.159091				2.694	1.018	1.46181
24	27	2020-06-09	lehmig	Loam	Control	Control	Control	7-12 mm		45	2	0.0434783	0	0				2.858	0.961	1.382
24	28	2020-06-09	lehmig	Loam	Wasp	Control	Wasp	0-6 mm	5	1	22	0.55	1	0.0454545	0	0	0	2.767	0.965	1.34916
24	28	2020-06-09	lehmig	Loam	Wasp	Control	Wasp	7-12 mm	5	23	18	0.45	2	0.111111	0	0	0	2.575	1.008	1.36993
24	29	2020-06-09	tonig	Clay	Control	Control	Control	0-6 mm		1	30	0.638298	18	0.6				3.369	1.165	2.39415
24	29	2020-06-09	tonig	Clay	Control	Control	Control	7-12 mm		31	17	0.361702	4	0.235294				2.915	1.236	2.33171
24	30	2020-06-09	tonig	Clay	Wasp	Control	Wasp	0-6 mm	5	1	48	1	18	0.375	0	0	0	2.982	0.968	1.46304
24	30	2020-06-09	tonig	Clay	Wasp	Control	Wasp	7-12 mm			0	0
24	31	2020-06-15	sandig	Loamy sand	Control	Control	Control	0-6 mm		1	41	0.891304	19	0.463415				2.726	0.994	1.41025
24	31	2020-06-15	sandig	Loamy sand	Control	Control	Control	7-12 mm		42	5	0.108696	2	0.4				3.107	1.119	2.03704
24	32	2020-06-15	sandig	Loamy sand	Wasp	Control	Wasp	0-6 mm	4	1	46	1	20	0.434783	0	0	0	2.376	0.903	1.01443
24	32	2020-06-15	sandig	Loamy sand	Wasp	Control	Wasp	7-12 mm			0	0
24	33	2020-06-15	lehmig	Loam	Control	Control	Control	0-6 mm		1	47	0.959184	22	0.468085				3.002	1.019	1.63214
24	33	2020-06-15	lehmig	Loam	Control	Control	Control	7-12 mm		48	2	0.0408163	1	0.5				3.192	1.113	2.07039
24	34	2020-06-15	lehmig	Loam	Wasp	Control	Wasp	0-6 mm	5	1	47	1	22	0.468085	2	0.0425532	0.0425532	3.162	1.081	1.93469
24	34	2020-06-15	lehmig	Loam	Wasp	Control	Wasp	7-12 mm			0	0
24	35	2020-06-15	tonig	Clay	Control	Control	Control	0-6 mm		1	15	0.394737	7	0.466667				2.902	1.027	1.60264
24	35	2020-06-15	tonig	Clay	Control	Control	Control	7-12 mm		16	23	0.605263	9	0.391304				2.896	1.093	1.8115
24	36	2020-06-15	tonig	Clay	Wasp	Control	Wasp	0-6 mm	5	1	34	1	16	0.470588	0	0	0	2.485	0.859	0.960089
24	36	2020-06-15	tonig	Clay	Wasp	Control	Wasp	7-12 mm			0	0
24	37	2020-06-22	sandig	Loamy sand	Control	Control	Control	0-6 mm		1	48	1	23	0.479167				2.801	1.119	1.83642	25.5225	19.5	34	59.5128	37.8	73.6
24	37	2020-06-22	sandig	Loamy sand	Control	Control	Control	7-12 mm			0	0
24	38	2020-06-22	sandig	Loamy sand	Wasp	Control	Wasp	0-6 mm	5	1	50	1	23	0.46	4	0.08	0.08	3.193	1.085	1.96814	25.5225	19.5	34	59.5128	37.8	73.6
24	38	2020-06-22	sandig	Loamy sand	Wasp	Control	Wasp	7-12 mm			0	0
24	39	2020-06-22	lehmig	Loam	Control	Control	Control	0-6 mm		1	42	0.893617	25	0.595238				2.51	1.077	1.52442	25.5225	19.5	34	59.5128	37.8	73.6
24	39	2020-06-22	lehmig	Loam	Control	Control	Control	7-12 mm		43	5	0.106383	2	0.4				3.055	1.038	1.72347	25.5225	19.5	34	59.5128	37.8	73.6
24	40	2020-06-22	lehmig	Loam	Wasp	Control	Wasp	0-6 mm	5	1	40	0.816327	20	0.5	9	0.225	0.225	2.755	0.99	1.41381	25.5225	19.5	34	59.5128	37.8	73.6
24	40	2020-06-22	lehmig	Loam	Wasp	Control	Wasp	7-12 mm	5	41	9	0.183673	7	0.777778	0	0	0	2.661	0.976	1.32722	25.5225	19.5	34	59.5128	37.8	73.6
24	41	2020-06-22	tonig	Clay	Control	Control	Control	0-6 mm		1	37	0.755102	26	0.702703				2.462	0.966	1.20293	25.5225	19.5	34	59.5128	37.8	73.6
24	41	2020-06-22	tonig	Clay	Control	Control	Control	7-12 mm		38	12	0.244898	5	0.416667				3.026	1.169	2.16519	25.5225	19.5	34	59.5128	37.8	73.6
24	42	2020-06-22	tonig	Clay	Wasp	Control	Wasp	0-6 mm	4	1	21	0.446809	4	0.190476	10	0.47619	0.47619	3.232	1.248	2.63572	25.5225	19.5	34	59.5128	37.8	73.6
24	42	2020-06-22	tonig	Clay	Wasp	Control	Wasp	7-12 mm	4	22	26	0.553191	6	0.230769	9	0.346154	0.346154	2.782	0.997	1.44792	25.5225	19.5	34	59.5128	37.8	73.6
24	43	2020-06-30	sandig	Loamy sand	Control	Control	Control	0-6 mm		1	46	0.978723	27	0.586957				3.235	1.092	2.01985	25.7201	19.4	34.1	52.4256	33.5	66.6
24	43	2020-06-30	sandig	Loamy sand	Control	Control	Control	7-12 mm		47	1	0.0212766	0	0				3.124	1.173	2.25064	25.7201	19.4	34.1	52.4256	33.5	66.6
24	44	2020-06-30	sandig	Loamy sand	Wasp	Control	Wasp	0-6 mm	5	1	43	0.955556	12	0.27907	1	0.0232558	0.0232558	2.9	1.067	1.72872	25.7201	19.4	34.1	52.4256	33.5	66.6
24	44	2020-06-30	sandig	Loamy sand	Wasp	Control	Wasp	7-12 mm	5	44	2	0.0444444	0	0	0	0	0	2.842	1.054	1.65312	25.7201	19.4	34.1	52.4256	33.5	66.6
24	45	2020-06-30	lehmig	Loam	Control	Control	Control	0-6 mm		1	42	0.857143	19	0.452381				2.908	1.005	1.53789	25.7201	19.4	34.1	52.4256	33.5	66.6
24	45	2020-06-30	lehmig	Loam	Control	Control	Control	7-12 mm		43	7	0.142857	4	0.571429				3.241	1.138	2.19767	25.7201	19.4	34.1	52.4256	33.5	66.6
24	46	2020-06-30	lehmig	Loam	Wasp	Control	Wasp	0-6 mm	5	1	30	0.625	14	0.466667	0	0	0	2.966	1.172	2.13317	25.7201	19.4	34.1	52.4256	33.5	66.6
24	46	2020-06-30	lehmig	Loam	Wasp	Control	Wasp	7-12 mm	5	31	18	0.375	12	0.666667	0	0	0	2.865	1.028	1.58529	25.7201	19.4	34.1	52.4256	33.5	66.6
24	47	2020-06-30	tonig	Clay	Control	Control	Control	0-6 mm		1	14	0.304348	5	0.357143				3.119	0.998	1.62658	25.7201	19.4	34.1	52.4256	33.5	66.6
24	47	2020-06-30	tonig	Clay	Control	Control	Control	7-12 mm		15	32	0.695652	16	0.5				3.237	1.024	1.77722	25.7201	19.4	34.1	52.4256	33.5	66.6
24	48	2020-06-30	tonig	Clay	Wasp	Control	Wasp	0-6 mm	4	1	6	0.15	2	0.333333	0	0	0	3.127	1.078	1.90267	25.7201	19.4	34.1	52.4256	33.5	66.6
24	48	2020-06-30	tonig	Clay	Wasp	Control	Wasp	7-12 mm	4	7	34	0.85	15	0.441176	0	0	0	3.011	1.18	2.1952	25.7201	19.4	34.1	52.4256	33.5	66.6
24	49	2020-06-30	sandig	Loamy sand	Wasp	Control	Wasp	0-6 mm	5	1	45	1	14	0.311111	0	0	0	3.127	1.179	2.2759	25.7201	19.4	34.1	52.4256	33.5	66.6
24	49	2020-06-30	sandig	Loamy sand	Wasp	Control	Wasp	7-12 mm			0	0
24	50	2020-06-30	lehmig	Loam	Wasp	Control	Wasp	0-6 mm	5	1	43	0.877551	21	0.488372	0	0	0	2.86	1.068	1.70808	25.7201	19.4	34.1	52.4256	33.5	66.6
24	50	2020-06-30	lehmig	Loam	Wasp	Control	Wasp	7-12 mm	5	44	6	0.122449	3	0.5	0	0	0	2.864	1.089	1.77839	25.7201	19.4	34.1	52.4256	33.5	66.6
24	51	2020-06-30	tonig	Clay	Wasp	Control	Wasp	0-6 mm	5	1	19	0.413043	7	0.368421	0	0	0	2.982	1.023	1.63402	25.7201	19.4	34.1	52.4256	33.5	66.6
24	51	2020-06-30	tonig	Clay	Wasp	Control	Wasp	7-12 mm	5	20	27	0.586957	13	0.481481	0	0	0	2.94	1.176	2.12893	25.7201	19.4	34.1	52.4256	33.5	66.6
48	52	2020-07-06	sandig	Loamy sand	Control	Control	Control	0-6 mm		1	44	0.88	21	0.477273				3.086	1.188	2.28049	24.8359	19.5	34.1	51.4851	36.3	62.8
48	52	2020-07-06	sandig	Loamy sand	Control	Control	Control	7-12 mm		45	6	0.12	5	0.833333				2.971	1.077	1.8044	24.8359	19.5	34.1	51.4851	36.3	62.8
48	53	2020-07-06	sandig	Loamy sand	Wasp	Control	Wasp	0-6 mm	5	1	28	0.571429	7	0.25	0	0	0	3.249	1.313	2.93277	24.8359	19.5	34.1	51.4851	36.3	62.8
48	53	2020-07-06	sandig	Loamy sand	Wasp	Control	Wasp	7-12 mm	5	29	21	0.428571	11	0.52381	0	0	0	2.839	1.092	1.77259	24.8359	19.5	34.1	51.4851	36.3	62.8
48	54	2020-07-06	lehmig	Loam	Control	Control	Control	0-6 mm		1	6	0.12766	3	0.5				3.445	1.032	1.92109	24.8359	19.5	34.1	51.4851	36.3	62.8
48	54	2020-07-06	lehmig	Loam	Control	Control	Control	7-12 mm		7	41	0.87234	23	0.560976				3.259	1.137	2.20599	24.8359	19.5	34.1	51.4851	36.3	62.8
48	55	2020-07-06	lehmig	Loam	Wasp	Control	Wasp	7-12 mm	4	2	44	#REF!	15	0.340909	8	0.181818	0.181818	3.288	1.179	2.39308	24.8359	19.5	34.1	51.4851	36.3	62.8
48	56	2020-07-06	tonig	Clay	Control	Control	Control	0-6 mm		1	1	0.025	0	0				3.154	1.076	1.91199	24.8359	19.5	34.1	51.4851	36.3	62.8
48	56	2020-07-06	tonig	Clay	Control	Control	Control	7-12 mm		2	39	0.975	24	0.615385				3.034	1.111	1.96084	24.8359	19.5	34.1	51.4851	36.3	62.8
48	57	2020-07-06	tonig	Clay	Wasp	Control	Wasp	0-6 mm	4	1	32	0.711111	16	0.5	0	0	0	3.101	1.226	2.44051	24.8359	19.5	34.1	51.4851	36.3	62.8
48	57	2020-07-06	tonig	Clay	Wasp	Control	Wasp	7-12 mm	4	33	13	0.288889	8	0.615385	0	0	0	3	1.073	1.8085	24.8359	19.5	34.1	51.4851	36.3	62.8
48	58	2020-07-06	sandig	Loamy sand	Wasp	Control	Wasp	0-6 mm	4	1	49	0.98	30	0.612245	0	0	0	2.86	1.163	2.02546	24.8359	19.5	34.1	51.4851	36.3	62.8
48	58	2020-07-06	sandig	Loamy sand	Wasp	Control	Wasp	7-12 mm	4	50	1	0.02	1	1	0	0	0	3.013	1.065	1.78936	24.8359	19.5	34.1	51.4851	36.3	62.8
48	59	2020-07-06	lehmig	Loam	Wasp	Control	Wasp	0-6 mm	4	1	42	0.875	26	0.619048	0	0	0	3.08	1.191	2.28756	24.8359	19.5	34.1	51.4851	36.3	62.8
48	59	2020-07-06	lehmig	Loam	Wasp	Control	Wasp	7-12 mm	4	43	6	0.125	5	0.833333	0	0	0	3.158	1.103	2.01169	24.8359	19.5	34.1	51.4851	36.3	62.8
48	60	2020-07-06	tonig	Clay	Wasp	Control	Wasp	0-6 mm	4	1	5	0.111111	0	0	0	0	0	3.131	1.067	1.86642	24.8359	19.5	34.1	51.4851	36.3	62.8
48	60	2020-07-06	tonig	Clay	Wasp	Control	Wasp	7-12 mm	4	6	40	0.888889	28	0.7	0	0	0	3.195	1.086	1.97301	24.8359	19.5	34.1	51.4851	36.3	62.8
48	61	2020-07-13	sandig	Loamy sand	Control	Control	Control	0-6 mm		1	46	0.958333	6	0.130435				2.7	1.05	1.55862	24.9849	18.4	35	45.9194	21	62.4
48	61	2020-07-13	sandig	Loamy sand	Control	Control	Control	7-12 mm		47	2	0.0416667	1	0.5				3.129	1.132	2.09941	24.9849	18.4	35	45.9194	21	62.4
48	62	2020-07-13	sandig	Loamy sand	Wasp	Control	Wasp	0-6 mm	4	1	26	0.565217	0	0	0	0	0	3.502	0.836	1.28153	24.9849	18.4	35	45.9194	21	62.4
48	62	2020-07-13	sandig	Loamy sand	Wasp	Control	Wasp	7-12 mm	4	27	20	0.434783	7	0.35	0	0	0	3.035	1.14	2.06522	24.9849	18.4	35	45.9194	21	62.4
48	63	2020-07-13	lehmig	Loam	Control	Control	Control	0-6 mm		1	34	0.68	14	0.411765				3.206	1.26	2.66504	24.9849	18.4	35	45.9194	21	62.4
48	63	2020-07-13	lehmig	Loam	Control	Control	Control	7-12 mm		35	16	0.32	7	0.4375				3.332	1.276	2.84057	24.9849	18.4	35	45.9194	21	62.4
48	64	2020-07-13	lehmig	Loam	Wasp	Control	Wasp	0-6 mm	3	1	28	0.571429	9	0.321429	5	0.178571	0.178571	3.114	1.228	2.45875	24.9849	18.4	35	45.9194	21	62.4
48	64	2020-07-13	lehmig	Loam	Wasp	Control	Wasp	7-12 mm	3	29	21	0.428571	14	0.666667	0	0	0	3.326	1.218	2.58354	24.9849	18.4	35	45.9194	21	62.4
48	65	2020-07-13	tonig	Clay	Control	Control	Control	0-6 mm		1	21	0.456522	4	0.190476				3.232	1.123	2.13417	24.9849	18.4	35	45.9194	21	62.4
48	65	2020-07-13	tonig	Clay	Control	Control	Control	7-12 mm		22	25	0.543478	9	0.36				3.288	1.234	2.62157	24.9849	18.4	35	45.9194	21	62.4
48	66	2020-07-13	tonig	Clay	Wasp	Control	Wasp	0-6 mm	5	1	23	0.489362	7	0.304348	0	0	0	2.87	1.181	2.09595	24.9849	18.4	35	45.9194	21	62.4
48	66	2020-07-13	tonig	Clay	Wasp	Control	Wasp	7-12 mm	5	24	24	0.510638	8	0.333333	0	0	0	3.098	1.279	2.65351	24.9849	18.4	35	45.9194	21	62.4
48	67	2020-07-13	sandig	Loamy sand	Wasp	Control	Wasp	0-6 mm	5	1	46	0.92	14	0.304348	0	0	0	3.28	1.171	2.35497	24.9849	18.4	35	45.9194	21	62.4
48	67	2020-07-13	sandig	Loamy sand	Wasp	Control	Wasp	7-12 mm	5	47	4	0.08	2	0.5	0	0	0	3.205	1.177	2.32477	24.9849	18.4	35	45.9194	21	62.4
48	68	2020-07-13	lehmig	Loam	Wasp	Control	Wasp	0-6 mm	4	1	41	0.836735	17	0.414634	0	0	0	3.205	1.12	2.10505	24.9849	18.4	35	45.9194	21	62.4
48	68	2020-07-13	lehmig	Loam	Wasp	Control	Wasp	7-12 mm	4	42	8	0.163265	5	0.625	0	0	0	3.074	1.144	2.10647	24.9849	18.4	35	45.9194	21	62.4
48	69	2020-07-13	tonig	Clay	Wasp	Control	Wasp	0-6 mm	3	1	17	0.361702	5	0.294118	0	0	0	3.202	1.029	1.77521	24.9849	18.4	35	45.9194	21	62.4
48	69	2020-07-13	tonig	Clay	Wasp	Control	Wasp	7-12 mm	3	18	30	0.638298	21	0.7	0	0	0	3.151	1.186	2.32069	24.9849	18.4	35	45.9194	21	62.4
48	70	2020-07-15	sandig	Loamy sand	Control	Control	Control	0-6 mm		1	47	0.959184	35	0.744681				2.988	1.123	1.97305	23.6589	19.1	31.4	58.1778	42.9	68.9
48	70	2020-07-15	sandig	Loamy sand	Control	Control	Control	7-12 mm		48	2	0.0408163	1	0.5				3.262	1.158	2.29034	23.6589	19.1	31.4	58.1778	42.9	68.9
48	71	2020-07-15	sandig	Loamy sand	Wasp	Control	Wasp	0-6 mm	5	1	45	0.9375	31	0.688889	2	0.0444444	0.0444444	3.015	1.123	1.99088	23.6589	19.1	31.4	58.1778	42.9	68.9
48	71	2020-07-15	sandig	Loamy sand	Wasp	Control	Wasp	7-12 mm	5	46	3	0.0625	1	0.333333	1	0.333333	0.333333	2.999	1.29	2.61309	23.6589	19.1	31.4	58.1778	42.9	68.9
48	72	2020-07-15	lehmig	Loam	Control	Control	Control	0-6 mm		1	41	0.836735	36	0.878049				3.205	1.205	2.43669	23.6589	19.1	31.4	58.1778	42.9	68.9
48	72	2020-07-15	lehmig	Loam	Control	Control	Control	7-12 mm		42	8	0.163265	4	0.5				3.135	1.19	2.3245	23.6589	19.1	31.4	58.1778	42.9	68.9
48	73	2020-07-15	lehmig	Loam	Wasp	Control	Wasp	0-6 mm	5	1	38	0.791667	29	0.763158	0	0	0	2.975	1.079	1.81355	23.6589	19.1	31.4	58.1778	42.9	68.9
48	73	2020-07-15	lehmig	Loam	Wasp	Control	Wasp	7-12 mm	5	39	10	0.208333	6	0.6	0	0	0	3.165	1.072	1.90442	23.6589	19.1	31.4	58.1778	42.9	68.9
48	74	2020-07-15	tonig	Clay	Control	Control	Control	0-6 mm		1	40	0.888889	31	0.775				3.098	1.216	2.39854	23.6589	19.1	31.4	58.1778	42.9	68.9
48	74	2020-07-15	tonig	Clay	Control	Control	Control	7-12 mm		41	5	0.111111	4	0.8				3.211	1.206	2.44531	23.6589	19.1	31.4	58.1778	42.9	68.9
48	75	2020-07-15	tonig	Clay	Wasp	Control	Wasp	0-6 mm	4	1	36	0.734694	21	0.583333	0	0	0	2.983	1.014	1.60593	23.6589	19.1	31.4	58.1778	42.9	68.9
48	75	2020-07-15	tonig	Clay	Wasp	Control	Wasp	7-12 mm	4	37	13	0.265306	6	0.461538	0	0	0	3.121	1.124	2.06455	23.6589	19.1	31.4	58.1778	42.9	68.9
48	76	2020-07-15	sandig	Loamy sand	Wasp	Control	Wasp	0-6 mm	4	1	46	0.867925	33	0.717391	1	0.0217391	0.0217391	3.345	1.139	2.27218	23.6589	19.1	31.4	58.1778	42.9	68.9
48	76	2020-07-15	sandig	Loamy sand	Wasp	Control	Wasp	7-12 mm	4	44	7	0.132075	6	0.857143	0	0	0	3.193	1.061	1.88204	23.6589	19.1	31.4	58.1778	42.9	68.9
48	77	2020-07-15	lehmig	Loam	Wasp	Control	Wasp	0-6 mm	5	1	31	0.62	26	0.83871	0	0	0	3.256	1.133	2.18848	23.6589	19.1	31.4	58.1778	42.9	68.9
48	77	2020-07-15	lehmig	Loam	Wasp	Control	Wasp	7-12 mm	5	32	19	0.38	14	0.736842	0	0	0	3.347	1.364	3.26049	23.6589	19.1	31.4	58.1778	42.9	68.9
48	78	2020-07-15	tonig	Clay	Wasp	Control	Wasp	0-6 mm	4	1	38	0.77551	16	0.421053	12	0.315789	0.315789	3.205	1.23	2.53885	23.6589	19.1	31.4	58.1778	42.9	68.9
48	78	2020-07-15	tonig	Clay	Wasp	Control	Wasp	7-12 mm	4	39	11	0.22449	8	0.727273	0	0	0	2.613	1.034	1.46278	23.6589	19.1	31.4	58.1778	42.9	68.9
48	79	2020-07-20	sandig	Loamy sand	Control	Control	Control	0-6 mm		1	40	0.833333	1	0.025				2.84	1.013	1.52593	26.2609	19.3	36.2	50.8675	25.5	64.3
48	79	2020-07-20	sandig	Loamy sand	Control	Control	Control	7-12 mm		41	8	0.166667	1	0.125				2.932	1.121	1.92918	26.2609	19.3	36.2	50.8675	25.5	64.3
48	80	2020-07-20	sandig	Loamy sand	Wasp	Control	Wasp	0-6 mm	2	1	48	0.96	8	0.166667	0	0	0	3.047	1.029	1.68928	26.2609	19.3	36.2	50.8675	25.5	64.3
48	80	2020-07-20	sandig	Loamy sand	Wasp	Control	Wasp	7-12 mm	2	49	2	0.04	0	0	0	0	0	2.828	0.972	1.39898	26.2609	19.3	36.2	50.8675	25.5	64.3
48	81	2020-07-20	lehmig	Loam	Control	Control	Control	0-6 mm		1	26	0.541667	1	0.0384615				2.925	1.105	1.87003	26.2609	19.3	36.2	50.8675	25.5	64.3
48	81	2020-07-20	lehmig	Loam	Control	Control	Control	7-12 mm		27	22	0.458333	2	0.0909091				3.173	1.225	2.49311	26.2609	19.3	36.2	50.8675	25.5	64.3
48	82	2020-07-20	lehmig	Loam	Wasp	Control	Wasp	0-6 mm	5	1	34	0.723404	10	0.294118	0	0	0	2.999	0.994	1.55149	26.2609	19.3	36.2	50.8675	25.5	64.3
48	82	2020-07-20	lehmig	Loam	Wasp	Control	Wasp	7-12 mm	5	35	13	0.276596	8	0.615385	0	0	0	3.198	1.214	2.46783	26.2609	19.3	36.2	50.8675	25.5	64.3
48	83	2020-07-20	tonig	Clay	Control	Control	Control	0-6 mm		1	9	0.209302	0	0				2.806	1.156	1.96337	26.2609	19.3	36.2	50.8675	25.5	64.3
48	83	2020-07-20	tonig	Clay	Control	Control	Control	7-12 mm		10	34	0.790698	7	0.205882				2.994	1.144	2.05165	26.2609	19.3	36.2	50.8675	25.5	64.3
48	84	2020-07-20	tonig	Clay	Wasp	Control	Wasp	0-6 mm	3	1	29	0.617021	10	0.344828	0	0	0	2.708	1.028	1.49842	26.2609	19.3	36.2	50.8675	25.5	64.3
48	84	2020-07-20	tonig	Clay	Wasp	Control	Wasp	7-12 mm	3	30	18	0.382979	7	0.388889	0	0	0	2.812	1.017	1.52285	26.2609	19.3	36.2	50.8675	25.5	64.3
48	85	2020-07-20	sandig	Loamy sand	Wasp	Control	Wasp	0-6 mm	1	1	45	0.9375	1	0.0222222	0	0	0	3.248	1.187	2.39616	26.2609	19.3	36.2	50.8675	25.5	64.3
48	85	2020-07-20	sandig	Loamy sand	Wasp	Control	Wasp	7-12 mm	1	46	3	0.0625	0	0	0	0	0	2.75	1.232	2.18551	26.2609	19.3	36.2	50.8675	25.5	64.3
48	86	2020-07-20	lehmig	Loam	Wasp	Control	Wasp	0-6 mm	4	1	15	0.3	9	0.6	0	0	0	2.895	1.113	1.87775	26.2609	19.3	36.2	50.8675	25.5	64.3
48	86	2020-07-20	lehmig	Loam	Wasp	Control	Wasp	7-12 mm	4	16	35	0.7	15	0.428571	0	0	0	2.696	1.027	1.48888	26.2609	19.3	36.2	50.8675	25.5	64.3
48	87	2020-07-20	tonig	Clay	Wasp	Control	Wasp	0-6 mm	5	1	37	0.787234	15	0.405405	0	0	0	2.966	1.021	1.6189	26.2609	19.3	36.2	50.8675	25.5	64.3
48	87	2020-07-20	tonig	Clay	Wasp	Control	Wasp	7-12 mm	5	38	10	0.212766	4	0.4	0	0	0	2.414	1.006	1.27918	26.2609	19.3	36.2	50.8675	25.5	64.3
48	88	2020-07-27	sandig	Loamy sand	Control	Control	Control	0-6 mm		1	48	0.979592	0	0				2.919	1.141	1.98978	26.0806	20.5	34.6	54.004	26.6	66.1
48	88	2020-07-27	sandig	Loamy sand	Control	Control	Control	7-12 mm		49	1	0.0204082	0	0				3.003	0.948	1.41309	26.0806	20.5	34.6	54.004	26.6	66.1
48	89	2020-07-27	sandig	Loamy sand	Wasp	Control	Wasp	0-6 mm	4	1	42	0.913043	8	0.190476	0	0	0	2.88	1.016	1.55661	26.0806	20.5	34.6	54.004	26.6	66.1
48	89	2020-07-27	sandig	Loamy sand	Wasp	Control	Wasp	7-12 mm	4	43	4	0.0869565	0	0	0	0	0	2.697	0.998	1.4065	26.0806	20.5	34.6	54.004	26.6	66.1
48	90	2020-07-27	lehmig	Loam	Control	Control	Control	0-6 mm		1	38	0.791667	1	0.0263158				2.764	0.903	1.18008	26.0806	20.5	34.6	54.004	26.6	66.1
48	90	2020-07-27	lehmig	Loam	Control	Control	Control	7-12 mm		39	10	0.208333	0	0				2.576	0.959	1.24046	26.0806	20.5	34.6	54.004	26.6	66.1
48	91	2020-07-27	lehmig	Loam	Wasp	Control	Wasp	0-6 mm	5	1	28	0.608696	7	0.25	0	0	0	2.779	0.964	1.3522	26.0806	20.5	34.6	54.004	26.6	66.1
48	91	2020-07-27	lehmig	Loam	Wasp	Control	Wasp	7-12 mm	5	29	18	0.391304	9	0.5	3	0.166667	0.166667	2.912	0.942	1.35298	26.0806	20.5	34.6	54.004	26.6	66.1
48	92	2020-07-27	tonig	Clay	Control	Control	Control	0-6 mm		1	29	0.707317	5	0.172414				2.671	0.975	1.32948	26.0806	20.5	34.6	54.004	26.6	66.1
48	92	2020-07-27	tonig	Clay	Control	Control	Control	7-12 mm		30	12	0.292683	1	0.0833333				2.967	1.1	1.87976	26.0806	20.5	34.6	54.004	26.6	66.1
48	93	2020-07-27	tonig	Clay	Wasp	Control	Wasp	0-6 mm	4	1	28	0.595745	13	0.464286	0	0	0	2.96	1.176	2.14341	26.0806	20.5	34.6	54.004	26.6	66.1
48	93	2020-07-27	tonig	Clay	Wasp	Control	Wasp	7-12 mm	4	29	19	0.404255	6	0.315789	0	0	0	2.794	1.105	1.78628	26.0806	20.5	34.6	54.004	26.6	66.1
48	94	2020-07-27	sandig	Loamy sand	Wasp	Control	Wasp	0-6 mm	3	1	50	0.60241	28	0.56	0	0	0	2.845	1.087	1.76011	26.0806	20.5	34.6	54.004	26.6	66.1
48	94	2020-07-27	sandig	Loamy sand	Wasp	Control	Wasp	7-12 mm			0	0
48	95	2020-07-27	lehmig	Loam	Wasp	Control	Wasp	0-6 mm	5	1	33	0.717391	16	0.484848	0	0	0	2.655	0.919	1.17407	26.0806	20.5	34.6	54.004	26.6	66.1
48	95	2020-07-27	lehmig	Loam	Wasp	Control	Wasp	7-12 mm	5	34	13	0.282609	6	0.461538	0	0	0	2.737	0.913	1.19458	26.0806	20.5	34.6	54.004	26.6	66.1
48	96	2020-07-27	tonig	Clay	Wasp	Control	Wasp	0-6 mm	4	1	20	0.47619	4	0.2	0	0	0	2.929	1.024	1.60812	26.0806	20.5	34.6	54.004	26.6	66.1
48	96	2020-07-27	tonig	Clay	Wasp	Control	Wasp	7-12 mm	4	21	22	0.52381	6	0.272727	0	0	0	2.986	1.162	2.11106	26.0806	20.5	34.6	54.004	26.6	66.1
48	97	2020-07-06		Positive C.	Positiv Control	Control	Wasp		3	1	30		0	0	10	0.333333	0.333333	3.011	1.142	2.05609	24.8359	19.5	34.1	51.4851	36.3	62.8
48	98	2020-07-13		Positive C.	Positiv Control	Control	Wasp		3	1	30		0	0	6	0.2	0.2	2.954	0.983	1.49457	24.9849	18.4	35	45.9194	21	62.4
48	99	2020-07-15		Positive C.	Positiv Control	Control	Wasp		3	1	30		2	0.0666667	15	0.5	0.5	2.922	0.988	1.49346	23.6589	19.1	31.4	58.1778	42.9	68.9
48	100	2020-07-20		Positive C.	Positiv Control	Control	Wasp		3	1	30		2	0.0666667	19	0.633333	0.633333	2.773	1.174	2.00117	26.2609	19.3	36.2	50.8675	25.5	64.3
48	101	2020-07-27		Positive C.	Positiv Control	Control	Wasp		3	1	30		2	0.0666667	4	0.133333	0.133333	2.946	0.995	1.52714	26.0806	20.5	34.6	54.004	26.6	66.1

## Sheet: Tabelle1
Duration	Repetition	Datum	Soil_type	Treatment	Pupation_depth	Pupea_number	Puppen gefunden	Puppen_pro_Wid	Pupation_depth_factor	hatched ("0" fly, "1" wasp, "" no hatch)	Hatched_Fly	hatched ("0" fly, "1" wasp, "" no hatch)	Hatched_Wasp		pupea_per_repetition	Sex wasp ("0" female, "1" male, "" not hatched, "NA" sex not clear)	Pupea_length	pupea_width	Pupaevolume	Mean_Temperature	Minimal_Temperature	Maximal_Temperature	Mean_Humidity	Minimal_Humidity	Maximal_Humidity
24	37	2020-06-22	sandig	Kontrolle	0-6 mm	1	1	48	1	0	1	23	0		0	NA	2.801	1.119	1.83642	25.5225	19.5	34	59.5128	37.8	73.6
24	37	2020-06-22	sandig	Kontrolle	0-6 mm	2	1		1		0		0				3.104	1.203	2.35208	25.5225	19.5	34	59.5128	37.8	73.6
24	37	2020-06-22	sandig	Kontrolle	0-6 mm	3	1		1		0		0				2.785	1.01	1.48753	25.5225	19.5	34	59.5128	37.8	73.6
24	37	2020-06-22	sandig	Kontrolle	0-6 mm	4	1		1		0		0				3.067	1.235	2.44932	25.5225	19.5	34	59.5128	37.8	73.6
24	37	2020-06-22	sandig	Kontrolle	0-6 mm	5	1		1		0		0				3.018	1.141	2.05726	25.5225	19.5	34	59.5128	37.8	73.6
24	37	2020-06-22	sandig	Kontrolle	0-6 mm	6	1		1		0		0				2.955	1.048	1.69933	25.5225	19.5	34	59.5128	37.8	73.6
24	37	2020-06-22	sandig	Kontrolle	0-6 mm	7	1		1	0	1		0			NA	2.825	1.078	1.71892	25.5225	19.5	34	59.5128	37.8	73.6
24	37	2020-06-22	sandig	Kontrolle	0-6 mm	8	1		1		0		0				2.938	1.037	1.65428	25.5225	19.5	34	59.5128	37.8	73.6
24	37	2020-06-22	sandig	Kontrolle	0-6 mm	9	1		1		0		0				3.098	1.115	2.01665	25.5225	19.5	34	59.5128	37.8	73.6
24	37	2020-06-22	sandig	Kontrolle	0-6 mm	10	1		1	0	1		0			0	2.968	1.079	1.80928	25.5225	19.5	34	59.5128	37.8	73.6
24	37	2020-06-22	sandig	Kontrolle	0-6 mm	11	1		1	0	1		0			0	2.998	1.118	1.96207	25.5225	19.5	34	59.5128	37.8	73.6
24	37	2020-06-22	sandig	Kontrolle	0-6 mm	12	1		1		0		0				2.77	0.976	1.38159	25.5225	19.5	34	59.5128	37.8	73.6
24	37	2020-06-22	sandig	Kontrolle	0-6 mm	13	1		1		0		0				2.949	1.056	1.72187	25.5225	19.5	34	59.5128	37.8	73.6
24	37	2020-06-22	sandig	Kontrolle	0-6 mm	14	1		1		0		0				3.009	1.174	2.17149	25.5225	19.5	34	59.5128	37.8	73.6
24	37	2020-06-22	sandig	Kontrolle	0-6 mm	15	1		1		0		0				3.011	1.259	2.49897	25.5225	19.5	34	59.5128	37.8	73.6
24	37	2020-06-22	sandig	Kontrolle	0-6 mm	16	1		1		0		0				2.513	0.933	1.14539	25.5225	19.5	34	59.5128	37.8	73.6
24	37	2020-06-22	sandig	Kontrolle	0-6 mm	17	1		1	0	1		0			0	3.313	1.162	2.34224	25.5225	19.5	34	59.5128	37.8	73.6
24	37	2020-06-22	sandig	Kontrolle	0-6 mm	18	1		1	0	1		0			NA	2.79	1.136	1.88521	25.5225	19.5	34	59.5128	37.8	73.6
24	37	2020-06-22	sandig	Kontrolle	0-6 mm	19	1		1	0	1		0			NA	3.136	1.13	2.09668	25.5225	19.5	34	59.5128	37.8	73.6
24	37	2020-06-22	sandig	Kontrolle	0-6 mm	20	1		1		0		0				3.227	1.003	1.69981	25.5225	19.5	34	59.5128	37.8	73.6
24	37	2020-06-22	sandig	Kontrolle	0-6 mm	21	1		1		0		0				3.012	1.164	2.13678	25.5225	19.5	34	59.5128	37.8	73.6
24	37	2020-06-22	sandig	Kontrolle	0-6 mm	22	1		1		0		0				2.836	1.055	1.65276	25.5225	19.5	34	59.5128	37.8	73.6
24	37	2020-06-22	sandig	Kontrolle	0-6 mm	23	1		1	0	1		0			NA	2.289	1.058	1.34158	25.5225	19.5	34	59.5128	37.8	73.6
24	37	2020-06-22	sandig	Kontrolle	0-6 mm	24	1		1	0	1		0			0	2.958	1.054	1.72059	25.5225	19.5	34	59.5128	37.8	73.6
24	37	2020-06-22	sandig	Kontrolle	0-6 mm	25	1		1	0	1		0			NA	2.845	1.048	1.63608	25.5225	19.5	34	59.5128	37.8	73.6
24	37	2020-06-22	sandig	Kontrolle	0-6 mm	26	1		1		0		0				3.074	1.091	1.91581	25.5225	19.5	34	59.5128	37.8	73.6
24	37	2020-06-22	sandig	Kontrolle	0-6 mm	27	1		1	0	1		0			NA	2.955	1.016	1.59714	25.5225	19.5	34	59.5128	37.8	73.6
24	37	2020-06-22	sandig	Kontrolle	0-6 mm	28	1		1	0	1		0			0	3.019	1.067	1.79966	25.5225	19.5	34	59.5128	37.8	73.6
24	37	2020-06-22	sandig	Kontrolle	0-6 mm	29	1		1		0		0				2.86	1.1	1.81197	25.5225	19.5	34	59.5128	37.8	73.6
24	37	2020-06-22	sandig	Kontrolle	0-6 mm	30	1		1	0	1		0			0	2.994	1.091	1.86595	25.5225	19.5	34	59.5128	37.8	73.6
24	37	2020-06-22	sandig	Kontrolle	0-6 mm	31	1		1	0	1		0			1	2.977	1.09	1.85196	25.5225	19.5	34	59.5128	37.8	73.6
24	37	2020-06-22	sandig	Kontrolle	0-6 mm	32	1		1	0	1		0			0	3.082	1.187	2.2737	25.5225	19.5	34	59.5128	37.8	73.6
24	37	2020-06-22	sandig	Kontrolle	0-6 mm	33	1		1		0		0				3.032	1.111	1.95955	25.5225	19.5	34	59.5128	37.8	73.6
24	37	2020-06-22	sandig	Kontrolle	0-6 mm	34	1		1		0		0				2.938	1.108	1.88856	25.5225	19.5	34	59.5128	37.8	73.6
24	37	2020-06-22	sandig	Kontrolle	0-6 mm	35	1		1	0	1		0			0	2.967	1.125	1.96617	25.5225	19.5	34	59.5128	37.8	73.6
24	37	2020-06-22	sandig	Kontrolle	0-6 mm	36	1		1	0	1		0			NA	2.459	1.047	1.4114	25.5225	19.5	34	59.5128	37.8	73.6
24	37	2020-06-22	sandig	Kontrolle	0-6 mm	37	1		1		0		0				2.782	0.961	1.34525	25.5225	19.5	34	59.5128	37.8	73.6
24	37	2020-06-22	sandig	Kontrolle	0-6 mm	38	1		1	0	1		0			NA	2.921	1.049	1.68299	25.5225	19.5	34	59.5128	37.8	73.6
24	37	2020-06-22	sandig	Kontrolle	0-6 mm	39	1		1		0		0				2.973	0.961	1.43761	25.5225	19.5	34	59.5128	37.8	73.6
24	37	2020-06-22	sandig	Kontrolle	0-6 mm	40	1		1		0		0				3.049	1.065	1.81074	25.5225	19.5	34	59.5128	37.8	73.6
24	37	2020-06-22	sandig	Kontrolle	0-6 mm	41	1		1	0	1		0			NA	2.825	1.001	1.48213	25.5225	19.5	34	59.5128	37.8	73.6
24	37	2020-06-22	sandig	Kontrolle	0-6 mm	42	1		1		0		0				3.22	1.07	1.93029	25.5225	19.5	34	59.5128	37.8	73.6
24	37	2020-06-22	sandig	Kontrolle	0-6 mm	43	1		1		0		0				2.841	0.994	1.46975	25.5225	19.5	34	59.5128	37.8	73.6
24	37	2020-06-22	sandig	Kontrolle	0-6 mm	44	1		1	0	1		0			NA	2.857	1.021	1.55941	25.5225	19.5	34	59.5128	37.8	73.6
24	37	2020-06-22	sandig	Kontrolle	0-6 mm	45	1		1	0	1		0			NA	2.678	0.933	1.2206	25.5225	19.5	34	59.5128	37.8	73.6
24	37	2020-06-22	sandig	Kontrolle	0-6 mm	46	1		1	0	1		0			0	2.856	1.061	1.6834	25.5225	19.5	34	59.5128	37.8	73.6
24	37	2020-06-22	sandig	Kontrolle	0-6 mm	47	1		1	0	1		0			1	2.979	1.136	2.01292	25.5225	19.5	34	59.5128	37.8	73.6
24	37	2020-06-22	sandig	Kontrolle	0-6 mm	48	1		1		0		0				2.899	1.119	1.90067	25.5225	19.5	34	59.5128	37.8	73.6
24	38	2020-06-22	sandig	Test	0-6 mm	1	1	50	1		0	23	0		0		3.193	1.085	1.96814	25.5225	19.5	34	59.5128	37.8	73.6
24	38	2020-06-22	sandig	Test	0-6 mm	2	1		1	1	0		0			1	3.157	1.015	1.70296	25.5225	19.5	34	59.5128	37.8	73.6
24	38	2020-06-22	sandig	Test	0-6 mm	3	1		1	0	1		0			NA	2.736	1.068	1.63402	25.5225	19.5	34	59.5128	37.8	73.6
24	38	2020-06-22	sandig	Test	0-6 mm	4	1		1		0		0				3.152	1.247	2.56636	25.5225	19.5	34	59.5128	37.8	73.6
24	38	2020-06-22	sandig	Test	0-6 mm	5	1		1	0	1		0			NA	2.784	0.895	1.16765	25.5225	19.5	34	59.5128	37.8	73.6
24	38	2020-06-22	sandig	Test	0-6 mm	6	1		1	0	1		0			0	2.95	1.213	2.2727	25.5225	19.5	34	59.5128	37.8	73.6
24	38	2020-06-22	sandig	Test	0-6 mm	7	1		1	0	1		0			1	2.632	1.022	1.43942	25.5225	19.5	34	59.5128	37.8	73.6
24	38	2020-06-22	sandig	Test	0-6 mm	8	1		1	0	1		0			NA	2.421	0.918	1.06826	25.5225	19.5	34	59.5128	37.8	73.6
24	38	2020-06-22	sandig	Test	0-6 mm	9	1		1		0		0				2.861	1.08	1.74729	25.5225	19.5	34	59.5128	37.8	73.6
24	38	2020-06-22	sandig	Test	0-6 mm	10	1		1	0	1		0			0	2.985	1.066	1.77606	25.5225	19.5	34	59.5128	37.8	73.6
24	38	2020-06-22	sandig	Test	0-6 mm	11	1		1		0		0				3.054	1.06	1.79672	25.5225	19.5	34	59.5128	37.8	73.6
24	38	2020-06-22	sandig	Test	0-6 mm	12	1		1		0		0				2.211	1.054	1.28608	25.5225	19.5	34	59.5128	37.8	73.6
24	38	2020-06-22	sandig	Test	0-6 mm	13	1		1	0	1		0			0	2.897	1.147	1.9956	25.5225	19.5	34	59.5128	37.8	73.6
24	38	2020-06-22	sandig	Test	0-6 mm	14	1		1	0	1		0			0	3.179	1.182	2.32554	25.5225	19.5	34	59.5128	37.8	73.6
24	38	2020-06-22	sandig	Test	0-6 mm	15	1		1	0	1		0			1	2.807	1.132	1.88336	25.5225	19.5	34	59.5128	37.8	73.6
24	38	2020-06-22	sandig	Test	0-6 mm	16	1		1	1	0		0			1	2.749	1.026	1.51519	25.5225	19.5	34	59.5128	37.8	73.6
24	38	2020-06-22	sandig	Test	0-6 mm	17	1		1		0		0				3.035	1.166	2.1605	25.5225	19.5	34	59.5128	37.8	73.6
24	38	2020-06-22	sandig	Test	0-6 mm	18	1		1	0	1		0			NA	3.128	1.033	1.7477	25.5225	19.5	34	59.5128	37.8	73.6
24	38	2020-06-22	sandig	Test	0-6 mm	19	1		1		0		0				3.01	1.1	1.907	25.5225	19.5	34	59.5128	37.8	73.6
24	38	2020-06-22	sandig	Test	0-6 mm	20	1		1		0		0				2.916	1.145	2.00169	25.5225	19.5	34	59.5128	37.8	73.6
24	38	2020-06-22	sandig	Test	0-6 mm	21	1		1		0		0				2.876	0.981	1.44919	25.5225	19.5	34	59.5128	37.8	73.6
24	38	2020-06-22	sandig	Test	0-6 mm	22	1		1	0	1		0			0	2.762	1.13	1.84663	25.5225	19.5	34	59.5128	37.8	73.6
24	38	2020-06-22	sandig	Test	0-6 mm	23	1		1	1	0		0			0	2.806	1.028	1.55265	25.5225	19.5	34	59.5128	37.8	73.6
24	38	2020-06-22	sandig	Test	0-6 mm	24	1		1		0		0				2.9	0.967	1.41987	25.5225	19.5	34	59.5128	37.8	73.6
24	38	2020-06-22	sandig	Test	0-6 mm	25	1		1		0		0				3.228	1.136	2.18117	25.5225	19.5	34	59.5128	37.8	73.6
24	38	2020-06-22	sandig	Test	0-6 mm	26	1		1		0		0				2.928	1.117	1.91283	25.5225	19.5	34	59.5128	37.8	73.6
24	38	2020-06-22	sandig	Test	0-6 mm	27	1		1	0	1		0			1	2.732	0.928	1.2319	25.5225	19.5	34	59.5128	37.8	73.6
24	38	2020-06-22	sandig	Test	0-6 mm	28	1		1	0	1		0			NA	2.902	1.075	1.75595	25.5225	19.5	34	59.5128	37.8	73.6
24	38	2020-06-22	sandig	Test	0-6 mm	29	1		1	0	1		0			0	3.216	1.128	2.14256	25.5225	19.5	34	59.5128	37.8	73.6
24	38	2020-06-22	sandig	Test	0-6 mm	30	1		1		0		0				3.018	1.203	2.28691	25.5225	19.5	34	59.5128	37.8	73.6
24	38	2020-06-22	sandig	Test	0-6 mm	31	1		1		0		0				2.827	0.964	1.37556	25.5225	19.5	34	59.5128	37.8	73.6
24	38	2020-06-22	sandig	Test	0-6 mm	32	1		1		0		0				3	1.071	1.80177	25.5225	19.5	34	59.5128	37.8	73.6
24	38	2020-06-22	sandig	Test	0-6 mm	33	1		1		0		0				2.873	1.009	1.5315	25.5225	19.5	34	59.5128	37.8	73.6
24	38	2020-06-22	sandig	Test	0-6 mm	34	1		1	1	0		0			1	3.002	1.05	1.73296	25.5225	19.5	34	59.5128	37.8	73.6
24	38	2020-06-22	sandig	Test	0-6 mm	35	1		1	0	1		0			0	3.19	1.216	2.46977	25.5225	19.5	34	59.5128	37.8	73.6
24	38	2020-06-22	sandig	Test	0-6 mm	36	1		1		0		0				2.883	1.094	1.80667	25.5225	19.5	34	59.5128	37.8	73.6
24	38	2020-06-22	sandig	Test	0-6 mm	37	1		1	0	1		0			NA	2.863	1.01	1.52919	25.5225	19.5	34	59.5128	37.8	73.6
24	38	2020-06-22	sandig	Test	0-6 mm	38	1		1	0	1		0			NA	2.964	0.935	1.35675	25.5225	19.5	34	59.5128	37.8	73.6
24	38	2020-06-22	sandig	Test	0-6 mm	39	1		1	0	1		0			0	2.958	1.246	2.40454	25.5225	19.5	34	59.5128	37.8	73.6
24	38	2020-06-22	sandig	Test	0-6 mm	40	1		1		0		0				2.987	1.07	1.79061	25.5225	19.5	34	59.5128	37.8	73.6
24	38	2020-06-22	sandig	Test	0-6 mm	41	1		1		0		0				2.868	1.047	1.64616	25.5225	19.5	34	59.5128	37.8	73.6
24	38	2020-06-22	sandig	Test	0-6 mm	42	1		1	0	1		0			0	3.129	1.105	2.00045	25.5225	19.5	34	59.5128	37.8	73.6
24	38	2020-06-22	sandig	Test	0-6 mm	43	1		1		0		0				3.142	1.169	2.24819	25.5225	19.5	34	59.5128	37.8	73.6
24	38	2020-06-22	sandig	Test	0-6 mm	44	1		1		0		0				3.064	1.129	2.04492	25.5225	19.5	34	59.5128	37.8	73.6
24	38	2020-06-22	sandig	Test	0-6 mm	45	1		1	0	1		0			0	2.86	1.19	2.1206	25.5225	19.5	34	59.5128	37.8	73.6
24	38	2020-06-22	sandig	Test	0-6 mm	46	1		1	0	1		0			NA	2.386	0.969	1.17305	25.5225	19.5	34	59.5128	37.8	73.6
24	38	2020-06-22	sandig	Test	0-6 mm	47	1		1	0	1		0			NA	2.895	1.093	1.81087	25.5225	19.5	34	59.5128	37.8	73.6
24	38	2020-06-22	sandig	Test	0-6 mm	48	1		1		0		0				3.042	1.123	2.00871	25.5225	19.5	34	59.5128	37.8	73.6
24	38	2020-06-22	sandig	Test	0-6 mm	49	1		1	0	1		0			NA	2.98	1.088	1.84702	25.5225	19.5	34	59.5128	37.8	73.6
24	38	2020-06-22	sandig	Test	0-6 mm	50	1		1		0		0				3.025	1.157	2.12027	25.5225	19.5	34	59.5128	37.8	73.6
24	39	2020-06-22	lehmig	Kontrolle	0-6 mm	1	1	42	1	0	1	25	0		0	NA	2.51	1.077	1.52442	25.5225	19.5	34	59.5128	37.8	73.6
24	39	2020-06-22	lehmig	Kontrolle	0-6 mm	2	1		1	0	1		0			NA	2.714	1.052	1.57268	25.5225	19.5	34	59.5128	37.8	73.6
24	39	2020-06-22	lehmig	Kontrolle	0-6 mm	3	1		1	0	1		0			0	2.82	1.078	1.71587	25.5225	19.5	34	59.5128	37.8	73.6
24	39	2020-06-22	lehmig	Kontrolle	0-6 mm	4	1		1	0	1		0			NA	2.778	1.021	1.51629	25.5225	19.5	34	59.5128	37.8	73.6
24	39	2020-06-22	lehmig	Kontrolle	0-6 mm	5	1		1		0		0				2.892	1.051	1.67264	25.5225	19.5	34	59.5128	37.8	73.6
24	39	2020-06-22	lehmig	Kontrolle	0-6 mm	6	1		1	0	1		0			0	3.052	1.163	2.16144	25.5225	19.5	34	59.5128	37.8	73.6
24	39	2020-06-22	lehmig	Kontrolle	0-6 mm	7	1		1	0	1		0			0	2.811	1.028	1.55541	25.5225	19.5	34	59.5128	37.8	73.6
24	39	2020-06-22	lehmig	Kontrolle	0-6 mm	8	1		1		0		0				2.691	1.077	1.63434	25.5225	19.5	34	59.5128	37.8	73.6
24	39	2020-06-22	lehmig	Kontrolle	0-6 mm	9	1		1	0	1		0			NA	2.821	1.058	1.65338	25.5225	19.5	34	59.5128	37.8	73.6
24	39	2020-06-22	lehmig	Kontrolle	0-6 mm	10	1		1	0	1		0			NA	2.793	1.012	1.49772	25.5225	19.5	34	59.5128	37.8	73.6
24	39	2020-06-22	lehmig	Kontrolle	0-6 mm	11	1		1	0	1		0			NA	2.874	1.032	1.60267	25.5225	19.5	34	59.5128	37.8	73.6
24	39	2020-06-22	lehmig	Kontrolle	0-6 mm	12	1		1		0		0				2.902	1.064	1.7202	25.5225	19.5	34	59.5128	37.8	73.6
24	39	2020-06-22	lehmig	Kontrolle	0-6 mm	13	1		1		0		0				3.086	1.134	2.07788	25.5225	19.5	34	59.5128	37.8	73.6
24	39	2020-06-22	lehmig	Kontrolle	0-6 mm	14	1		1	0	1		0			0	3.115	1.055	1.81536	25.5225	19.5	34	59.5128	37.8	73.6
24	39	2020-06-22	lehmig	Kontrolle	0-6 mm	15	1		1		0		0				3.241	1.095	2.03473	25.5225	19.5	34	59.5128	37.8	73.6
24	39	2020-06-22	lehmig	Kontrolle	0-6 mm	16	1		1		0		0				2.941	1.068	1.75645	25.5225	19.5	34	59.5128	37.8	73.6
24	39	2020-06-22	lehmig	Kontrolle	0-6 mm	17	1		1	0	1		0			NA	2.775	1.097	1.74854	25.5225	19.5	34	59.5128	37.8	73.6
24	39	2020-06-22	lehmig	Kontrolle	0-6 mm	18	1		1		0		0				2.508	0.817	0.876537	25.5225	19.5	34	59.5128	37.8	73.6
24	39	2020-06-22	lehmig	Kontrolle	0-6 mm	19	1		1	0	1		0			0	3.029	1.12	1.98945	25.5225	19.5	34	59.5128	37.8	73.6
24	39	2020-06-22	lehmig	Kontrolle	0-6 mm	20	1		1		0		0				2.826	0.987	1.44147	25.5225	19.5	34	59.5128	37.8	73.6
24	39	2020-06-22	lehmig	Kontrolle	0-6 mm	21	1		1	0	1		0			0	2.697	1.022	1.47496	25.5225	19.5	34	59.5128	37.8	73.6
24	39	2020-06-22	lehmig	Kontrolle	0-6 mm	22	1		1	0	1		0			0	3.134	1.183	2.2965	25.5225	19.5	34	59.5128	37.8	73.6
24	39	2020-06-22	lehmig	Kontrolle	0-6 mm	23	1		1	0	1		0			NA	2.787	1.087	1.72423	25.5225	19.5	34	59.5128	37.8	73.6
24	39	2020-06-22	lehmig	Kontrolle	0-6 mm	24	1		1	0	1		0			0	2.772	1.001	1.45432	25.5225	19.5	34	59.5128	37.8	73.6
24	39	2020-06-22	lehmig	Kontrolle	0-6 mm	25	1		1	0	1		0			NA	2.951	0.959	1.42104	25.5225	19.5	34	59.5128	37.8	73.6
24	39	2020-06-22	lehmig	Kontrolle	0-6 mm	26	1		1		0		0				2.751	0.948	1.29451	25.5225	19.5	34	59.5128	37.8	73.6
24	39	2020-06-22	lehmig	Kontrolle	0-6 mm	27	1		1	0	1		0			0	2.937	1.051	1.69867	25.5225	19.5	34	59.5128	37.8	73.6
24	39	2020-06-22	lehmig	Kontrolle	0-6 mm	28	1		1	0	1		0			0	2.91	1.1	1.84364	25.5225	19.5	34	59.5128	37.8	73.6
24	39	2020-06-22	lehmig	Kontrolle	0-6 mm	29	1		1	0	1		0			0	3.148	1.156	2.20267	25.5225	19.5	34	59.5128	37.8	73.6
24	39	2020-06-22	lehmig	Kontrolle	0-6 mm	30	1		1		0		0				2.785	1.087	1.72299	25.5225	19.5	34	59.5128	37.8	73.6
24	39	2020-06-22	lehmig	Kontrolle	0-6 mm	31	1		1		0		0				2.994	1.11	1.93151	25.5225	19.5	34	59.5128	37.8	73.6
24	39	2020-06-22	lehmig	Kontrolle	0-6 mm	32	1		1	0	1		0			0	3.296	1.185	2.42339	25.5225	19.5	34	59.5128	37.8	73.6
24	39	2020-06-22	lehmig	Kontrolle	0-6 mm	33	1		1		0		0				2.893	1.09	1.7997	25.5225	19.5	34	59.5128	37.8	73.6
24	39	2020-06-22	lehmig	Kontrolle	0-6 mm	34	1		1	0	1		0			0	2.872	1.08	1.754	25.5225	19.5	34	59.5128	37.8	73.6
24	39	2020-06-22	lehmig	Kontrolle	0-6 mm	35	1		1		0		0				3.211	1.154	2.23898	25.5225	19.5	34	59.5128	37.8	73.6
24	39	2020-06-22	lehmig	Kontrolle	0-6 mm	36	1		1	0	1		0			0	2.834	1.077	1.72119	25.5225	19.5	34	59.5128	37.8	73.6
24	39	2020-06-22	lehmig	Kontrolle	0-6 mm	37	1		1	0	1		0			0	2.787	1.024	1.53016	25.5225	19.5	34	59.5128	37.8	73.6
24	39	2020-06-22	lehmig	Kontrolle	0-6 mm	38	1		1		0		0				2.998	0.899	1.26867	25.5225	19.5	34	59.5128	37.8	73.6
24	39	2020-06-22	lehmig	Kontrolle	0-6 mm	39	1		1	0	1		0			0	2.968	1.027	1.63909	25.5225	19.5	34	59.5128	37.8	73.6
24	39	2020-06-22	lehmig	Kontrolle	0-6 mm	40	1		1		0		0				2.698	0.994	1.39577	25.5225	19.5	34	59.5128	37.8	73.6
24	39	2020-06-22	lehmig	Kontrolle	0-6 mm	41	1		1		0		0				2.905	1.119	1.90461	25.5225	19.5	34	59.5128	37.8	73.6
24	39	2020-06-22	lehmig	Kontrolle	0-6 mm	42	1		1		0		0				3.057	1.09	1.90172	25.5225	19.5	34	59.5128	37.8	73.6
24	39	2020-06-22	lehmig	Kontrolle	7-12 mm	43	1	5	0		0	2	0		0		3.055	1.038	1.72347	25.5225	19.5	34	59.5128	37.8	73.6
24	39	2020-06-22	lehmig	Kontrolle	7-12 mm	44	1		0	0	1		0			NA	2.746	0.99	1.40919	25.5225	19.5	34	59.5128	37.8	73.6
24	39	2020-06-22	lehmig	Kontrolle	7-12 mm	45	1		0		0		0				3.163	1.018	1.7163	25.5225	19.5	34	59.5128	37.8	73.6
24	39	2020-06-22	lehmig	Kontrolle	7-12 mm	46	1		0		0		0				2.873	0.978	1.43884	25.5225	19.5	34	59.5128	37.8	73.6
24	39	2020-06-22	lehmig	Kontrolle	7-12 mm	47	1		0	0	1		0			NA	3.07	1.112	1.98768	25.5225	19.5	34	59.5128	37.8	73.6
24	40	2020-06-22	lehmig	Test	0-6 mm	1	1	40	1	0	1	20	0		1	1	2.755	0.99	1.41381	25.5225	19.5	34	59.5128	37.8	73.6
24	40	2020-06-22	lehmig	Test	0-6 mm	2	1		1	0	1		0			0	3.149	1.163	2.23013	25.5225	19.5	34	59.5128	37.8	73.6
24	40	2020-06-22	lehmig	Test	0-6 mm	3	1		1		0		0				2.956	1.11	1.90699	25.5225	19.5	34	59.5128	37.8	73.6
24	40	2020-06-22	lehmig	Test	0-6 mm	4	1		1		0		0				3.185	1.116	2.077	25.5225	19.5	34	59.5128	37.8	73.6
24	40	2020-06-22	lehmig	Test	0-6 mm	5	1		1	1	0		0			1	2.901	1.001	1.522	25.5225	19.5	34	59.5128	37.8	73.6
24	40	2020-06-22	lehmig	Test	0-6 mm	6	1		1		0		0				3.132	1.105	2.00237	25.5225	19.5	34	59.5128	37.8	73.6
24	40	2020-06-22	lehmig	Test	0-6 mm	7	1		1		0		0				2.704	1.135	1.82388	25.5225	19.5	34	59.5128	37.8	73.6
24	40	2020-06-22	lehmig	Test	0-6 mm	8	1		1	0	1		0			1	2.976	1.181	2.17336	25.5225	19.5	34	59.5128	37.8	73.6
24	40	2020-06-22	lehmig	Test	0-6 mm	9	1		1	0	1		1			NA	2.619	0.952	1.24282	25.5225	19.5	34	59.5128	37.8	73.6
24	40	2020-06-22	lehmig	Test	0-6 mm	10	1		1	0	1		0			NA	2.695	1.016	1.45662	25.5225	19.5	34	59.5128	37.8	73.6
24	40	2020-06-22	lehmig	Test	0-6 mm	11	1		1	1	0		0			1	3.071	1.11	1.98118	25.5225	19.5	34	59.5128	37.8	73.6
24	40	2020-06-22	lehmig	Test	0-6 mm	12	1		1		0		0				2.838	0.999	1.483	25.5225	19.5	34	59.5128	37.8	73.6
24	40	2020-06-22	lehmig	Test	0-6 mm	13	1		1	0	1		0			1	2.687	1.074	1.62284	25.5225	19.5	34	59.5128	37.8	73.6
24	40	2020-06-22	lehmig	Test	0-6 mm	14	1		1		0		0				2.841	0.983	1.4374	25.5225	19.5	34	59.5128	37.8	73.6
24	40	2020-06-22	lehmig	Test	0-6 mm	15	1		1	0	1		0			NA	3.057	1.06	1.79848	25.5225	19.5	34	59.5128	37.8	73.6
24	40	2020-06-22	lehmig	Test	0-6 mm	16	1		1	0	1		0			NA	3.017	1.004	1.59236	25.5225	19.5	34	59.5128	37.8	73.6
24	40	2020-06-22	lehmig	Test	0-6 mm	17	1		1	1	0		0			0	2.876	1.013	1.54528	25.5225	19.5	34	59.5128	37.8	73.6
24	40	2020-06-22	lehmig	Test	0-6 mm	18	1		1		0		0				2.857	0.983	1.44549	25.5225	19.5	34	59.5128	37.8	73.6
24	40	2020-06-22	lehmig	Test	0-6 mm	19	1		1	0	1		0			0	2.983	1.185	2.19325	25.5225	19.5	34	59.5128	37.8	73.6
24	40	2020-06-22	lehmig	Test	0-6 mm	20	1		1	1	0		0			0	2.802	0.876	1.12584	25.5225	19.5	34	59.5128	37.8	73.6
24	40	2020-06-22	lehmig	Test	0-6 mm	21	1		1	1	0		0			1	3.041	1.08	1.85722	25.5225	19.5	34	59.5128	37.8	73.6
24	40	2020-06-22	lehmig	Test	0-6 mm	22	1		1	1	0		0			0	2.92	1.035	1.6378	25.5225	19.5	34	59.5128	37.8	73.6
24	40	2020-06-22	lehmig	Test	0-6 mm	23	1		1	0	1		0			0	2.993	1.098	1.88934	25.5225	19.5	34	59.5128	37.8	73.6
24	40	2020-06-22	lehmig	Test	0-6 mm	24	1		1	0	1		0			1	2.946	1.034	1.6492	25.5225	19.5	34	59.5128	37.8	73.6
24	40	2020-06-22	lehmig	Test	0-6 mm	25	1		1	0	1		0			NA	3.119	0.962	1.51135	25.5225	19.5	34	59.5128	37.8	73.6
24	40	2020-06-22	lehmig	Test	0-6 mm	26	1		1	0	1		0			0	3.082	1.042	1.75213	25.5225	19.5	34	59.5128	37.8	73.6
24	40	2020-06-22	lehmig	Test	0-6 mm	27	1		1		0		0				3.014	1.086	1.86124	25.5225	19.5	34	59.5128	37.8	73.6
24	40	2020-06-22	lehmig	Test	0-6 mm	28	1		1	1	0		0			0	2.835	0.956	1.35665	25.5225	19.5	34	59.5128	37.8	73.6
24	40	2020-06-22	lehmig	Test	0-6 mm	29	1		1	0	1		0			0	3.018	1.084	1.85685	25.5225	19.5	34	59.5128	37.8	73.6
24	40	2020-06-22	lehmig	Test	0-6 mm	30	1		1		0		0				3.102	1.121	2.04104	25.5225	19.5	34	59.5128	37.8	73.6
24	40	2020-06-22	lehmig	Test	0-6 mm	31	1		1	0	1		0			NA	2.973	1.016	1.60687	25.5225	19.5	34	59.5128	37.8	73.6
24	40	2020-06-22	lehmig	Test	0-6 mm	32	1		1	0	1		0			NA	3.208	1.208	2.45113	25.5225	19.5	34	59.5128	37.8	73.6
24	40	2020-06-22	lehmig	Test	0-6 mm	33	1		1		0		0				2.778	1.003	1.4633	25.5225	19.5	34	59.5128	37.8	73.6
24	40	2020-06-22	lehmig	Test	0-6 mm	34	1		1		0		0				3.071	1.173	2.21246	25.5225	19.5	34	59.5128	37.8	73.6
24	40	2020-06-22	lehmig	Test	0-6 mm	35	1		1	1	0		0			0	3.003	1.043	1.7105	25.5225	19.5	34	59.5128	37.8	73.6
24	40	2020-06-22	lehmig	Test	0-6 mm	36	1		1	0	1		0			NA	2.889	1.008	1.53698	25.5225	19.5	34	59.5128	37.8	73.6
24	40	2020-06-22	lehmig	Test	0-6 mm	37	1		1	0	1		0			NA	2.852	1.097	1.79706	25.5225	19.5	34	59.5128	37.8	73.6
24	40	2020-06-22	lehmig	Test	0-6 mm	38	1		1	1	0		0			0	2.923	1.045	1.67132	25.5225	19.5	34	59.5128	37.8	73.6
24	40	2020-06-22	lehmig	Test	0-6 mm	39	1		1	0	1		0			0	3.129	1.137	2.118	25.5225	19.5	34	59.5128	37.8	73.6
24	40	2020-06-22	lehmig	Test	0-6 mm	40	1		1	0	1		0			NA	2.86	0.954	1.36289	25.5225	19.5	34	59.5128	37.8	73.6
24	40	2020-06-22	lehmig	Test	7-12 mm	41	1	9	0	0	1	7	0		0	1	2.661	0.976	1.32722	25.5225	19.5	34	59.5128	37.8	73.6
24	40	2020-06-22	lehmig	Test	7-12 mm	42	1		0		0		0				3.022	1.176	2.1883	25.5225	19.5	34	59.5128	37.8	73.6
24	40	2020-06-22	lehmig	Test	7-12 mm	43	1		0		0		0				2.972	0.834	1.08238	25.5225	19.5	34	59.5128	37.8	73.6
24	40	2020-06-22	lehmig	Test	7-12 mm	44	1		0	0	1		0			0	2.923	1.064	1.73265	25.5225	19.5	34	59.5128	37.8	73.6
24	40	2020-06-22	lehmig	Test	7-12 mm	45	1		0	0	1		0			0	2.999	1.092	1.87249	25.5225	19.5	34	59.5128	37.8	73.6
24	40	2020-06-22	lehmig	Test	7-12 mm	46	1		0	0	1		0			0	2.886	1.192	2.14708	25.5225	19.5	34	59.5128	37.8	73.6
24	40	2020-06-22	lehmig	Test	7-12 mm	47	1		0	0	1		0			0	2.948	1.091	1.83728	25.5225	19.5	34	59.5128	37.8	73.6
24	40	2020-06-22	lehmig	Test	7-12 mm	48	1		0	0	1		0			0	2.932	1.069	1.75436	25.5225	19.5	34	59.5128	37.8	73.6
24	40	2020-06-22	lehmig	Test	7-12 mm	49	1		0	0	1		0			0	3.103	1.176	2.24696	25.5225	19.5	34	59.5128	37.8	73.6
24	41	2020-06-22	tonig	Kontrolle	0-6 mm	1	1	37	1	0	1	26	0		0	NA	2.462	0.966	1.20293	25.5225	19.5	34	59.5128	37.8	73.6
24	41	2020-06-22	tonig	Kontrolle	0-6 mm	2	1		1	0	1		0			NA	2.768	1.059	1.62539	25.5225	19.5	34	59.5128	37.8	73.6
24	41	2020-06-22	tonig	Kontrolle	0-6 mm	3	1		1	0	1		0			0	2.884	1.033	1.61137	25.5225	19.5	34	59.5128	37.8	73.6
24	41	2020-06-22	tonig	Kontrolle	0-6 mm	4	1		1	0	1		0			0	2.932	1.072	1.76422	25.5225	19.5	34	59.5128	37.8	73.6
24	41	2020-06-22	tonig	Kontrolle	0-6 mm	5	1		1		0		0				2.946	1.087	1.8226	25.5225	19.5	34	59.5128	37.8	73.6
24	41	2020-06-22	tonig	Kontrolle	0-6 mm	6	1		1	0	1		0			NA	2.927	1.07	1.75464	25.5225	19.5	34	59.5128	37.8	73.6
24	41	2020-06-22	tonig	Kontrolle	0-6 mm	7	1		1	0	1		0			0	3.343	1.191	2.4829	25.5225	19.5	34	59.5128	37.8	73.6
24	41	2020-06-22	tonig	Kontrolle	0-6 mm	8	1		1		0		0				2.747	1.122	1.81069	25.5225	19.5	34	59.5128	37.8	73.6
24	41	2020-06-22	tonig	Kontrolle	0-6 mm	9	1		1	0	1		0			0	2.959	1.096	1.86108	25.5225	19.5	34	59.5128	37.8	73.6
24	41	2020-06-22	tonig	Kontrolle	0-6 mm	10	1		1	0	1		0			1	2.815	0.983	1.42424	25.5225	19.5	34	59.5128	37.8	73.6
24	41	2020-06-22	tonig	Kontrolle	0-6 mm	11	1		1	0	1		0			NA	3.104	1.097	1.95584	25.5225	19.5	34	59.5128	37.8	73.6
24	41	2020-06-22	tonig	Kontrolle	0-6 mm	12	1		1		0		0				2.975	1.176	2.15427	25.5225	19.5	34	59.5128	37.8	73.6
24	41	2020-06-22	tonig	Kontrolle	0-6 mm	13	1		1	0	1		0			NA	3.022	0.966	1.47655	25.5225	19.5	34	59.5128	37.8	73.6
24	41	2020-06-22	tonig	Kontrolle	0-6 mm	14	1		1	0	1		0			1	3.071	1.031	1.70921	25.5225	19.5	34	59.5128	37.8	73.6
24	41	2020-06-22	tonig	Kontrolle	0-6 mm	15	1		1	0	1		0			0	2.931	1.145	2.01199	25.5225	19.5	34	59.5128	37.8	73.6
24	41	2020-06-22	tonig	Kontrolle	0-6 mm	16	1		1		0		0				2.825	1.074	1.70618	25.5225	19.5	34	59.5128	37.8	73.6
24	41	2020-06-22	tonig	Kontrolle	0-6 mm	17	1		1	0	1		0			0	3.169	1.116	2.06657	25.5225	19.5	34	59.5128	37.8	73.6
24	41	2020-06-22	tonig	Kontrolle	0-6 mm	18	1		1		0		0				3.231	1.088	2.0026	25.5225	19.5	34	59.5128	37.8	73.6
24	41	2020-06-22	tonig	Kontrolle	0-6 mm	19	1		1	0	1		0			0	3.155	1.08	1.92684	25.5225	19.5	34	59.5128	37.8	73.6
24	41	2020-06-22	tonig	Kontrolle	0-6 mm	20	1		1		0		0				2.804	1.062	1.65587	25.5225	19.5	34	59.5128	37.8	73.6
24	41	2020-06-22	tonig	Kontrolle	0-6 mm	21	1		1	0	1		0			NA	2.801	1	1.4666	25.5225	19.5	34	59.5128	37.8	73.6
24	41	2020-06-22	tonig	Kontrolle	0-6 mm	22	1		1	0	1		0			1	2.932	1.09	1.82396	25.5225	19.5	34	59.5128	37.8	73.6
24	41	2020-06-22	tonig	Kontrolle	0-6 mm	23	1		1	0	1		0			0	3.135	1.183	2.29724	25.5225	19.5	34	59.5128	37.8	73.6
24	41	2020-06-22	tonig	Kontrolle	0-6 mm	24	1		1	0	1		0			NA	2.976	0.989	1.52414	25.5225	19.5	34	59.5128	37.8	73.6
24	41	2020-06-22	tonig	Kontrolle	0-6 mm	25	1		1	0	1		0			0	2.797	1.046	1.60234	25.5225	19.5	34	59.5128	37.8	73.6
24	41	2020-06-22	tonig	Kontrolle	0-6 mm	26	1		1	0	1		0			NA	2.722	0.953	1.29441	25.5225	19.5	34	59.5128	37.8	73.6
24	41	2020-06-22	tonig	Kontrolle	0-6 mm	27	1		1		0		0				3.097	1.116	2.01961	25.5225	19.5	34	59.5128	37.8	73.6
24	41	2020-06-22	tonig	Kontrolle	0-6 mm	28	1		1	0	1		0			1	2.733	0.948	1.28604	25.5225	19.5	34	59.5128	37.8	73.6
24	41	2020-06-22	tonig	Kontrolle	0-6 mm	29	1		1	0	1		0			NA	2.8	1.023	1.53429	25.5225	19.5	34	59.5128	37.8	73.6
24	41	2020-06-22	tonig	Kontrolle	0-6 mm	30	1		1	0	1		0			NA	2.87	0.953	1.36479	25.5225	19.5	34	59.5128	37.8	73.6
24	41	2020-06-22	tonig	Kontrolle	0-6 mm	31	1		1		0		0				3.073	0.915	1.34711	25.5225	19.5	34	59.5128	37.8	73.6
24	41	2020-06-22	tonig	Kontrolle	0-6 mm	32	1		1	0	1		0			NA	3.145	1.059	1.84676	25.5225	19.5	34	59.5128	37.8	73.6
24	41	2020-06-22	tonig	Kontrolle	0-6 mm	33	1		1		0		0				2.85	0.957	1.36668	25.5225	19.5	34	59.5128	37.8	73.6
24	41	2020-06-22	tonig	Kontrolle	0-6 mm	34	1		1	0	1		0			NA	2.961	1.088	1.83525	25.5225	19.5	34	59.5128	37.8	73.6
24	41	2020-06-22	tonig	Kontrolle	0-6 mm	35	1		1		0		0				2.98	0.959	1.435	25.5225	19.5	34	59.5128	37.8	73.6
24	41	2020-06-22	tonig	Kontrolle	0-6 mm	36	1		1	0	1		0			1	2.831	0.893	1.18207	25.5225	19.5	34	59.5128	37.8	73.6
24	41	2020-06-22	tonig	Kontrolle	0-6 mm	37	1		1		0		0				3.253	1.149	2.24865	25.5225	19.5	34	59.5128	37.8	73.6
24	41	2020-06-22	tonig	Kontrolle	7-12 mm	38	1	12	0		0	5	0		0		3.026	1.169	2.16519	25.5225	19.5	34	59.5128	37.8	73.6
24	41	2020-06-22	tonig	Kontrolle	7-12 mm	39	1		0		0		0				3.274	1.016	1.76956	25.5225	19.5	34	59.5128	37.8	73.6
24	41	2020-06-22	tonig	Kontrolle	7-12 mm	40	1		0	0	1		0			NA	2.962	0.983	1.49862	25.5225	19.5	34	59.5128	37.8	73.6
24	41	2020-06-22	tonig	Kontrolle	7-12 mm	41	1		0		0		0				2.966	1.02	1.61573	25.5225	19.5	34	59.5128	37.8	73.6
24	41	2020-06-22	tonig	Kontrolle	7-12 mm	42	1		0	0	1		0			NA	2.73	0.974	1.35606	25.5225	19.5	34	59.5128	37.8	73.6
24	41	2020-06-22	tonig	Kontrolle	7-12 mm	43	1		0		0		0				3.273	1.136	2.21157	25.5225	19.5	34	59.5128	37.8	73.6
24	41	2020-06-22	tonig	Kontrolle	7-12 mm	44	1		0	0	1		0			0	2.946	1.042	1.67481	25.5225	19.5	34	59.5128	37.8	73.6
24	41	2020-06-22	tonig	Kontrolle	7-12 mm	45	1		0	0	1		0			NA	2.705	0.927	1.2171	25.5225	19.5	34	59.5128	37.8	73.6
24	41	2020-06-22	tonig	Kontrolle	7-12 mm	46	1		0	0	1		0			1	2.921	0.964	1.4213	25.5225	19.5	34	59.5128	37.8	73.6
24	41	2020-06-22	tonig	Kontrolle	7-12 mm	47	1		0		0		0				2.793	1.01	1.49181	25.5225	19.5	34	59.5128	37.8	73.6
24	41	2020-06-22	tonig	Kontrolle	7-12 mm	48	1		0		0		0				2.888	1.068	1.7248	25.5225	19.5	34	59.5128	37.8	73.6
24	41	2020-06-22	tonig	Kontrolle	7-12 mm	49	1		0		0		0				2.85	1.205	2.16679	25.5225	19.5	34	59.5128	37.8	73.6
24	42	2020-06-22	tonig	Test	0-6 mm	1	1	21	1		0	4	0		0		3.232	1.248	2.63572	25.5225	19.5	34	59.5128	37.8	73.6
24	42	2020-06-22	tonig	Test	0-6 mm	2	1		1		0		0				2.888	1.011	1.5456	25.5225	19.5	34	59.5128	37.8	73.6
24	42	2020-06-22	tonig	Test	0-6 mm	3	1		1	0	1		0			0	3.257	1.102	2.071	25.5225	19.5	34	59.5128	37.8	73.6
24	42	2020-06-22	tonig	Test	0-6 mm	4	1		1	1	0		0			1	2.8	0.991	1.43981	25.5225	19.5	34	59.5128	37.8	73.6
24	42	2020-06-22	tonig	Test	0-6 mm	5	1		1	0	1		0			0	2.921	1.116	1.90484	25.5225	19.5	34	59.5128	37.8	73.6
24	42	2020-06-22	tonig	Test	0-6 mm	6	1		1	1	0		0			1	2.813	0.993	1.45234	25.5225	19.5	34	59.5128	37.8	73.6
24	42	2020-06-22	tonig	Test	0-6 mm	7	1		1	1	0		0			1	2.979	1.102	1.89423	25.5225	19.5	34	59.5128	37.8	73.6
24	42	2020-06-22	tonig	Test	0-6 mm	8	1		1		0		0				2.979	1.104	1.90111	25.5225	19.5	34	59.5128	37.8	73.6
24	42	2020-06-22	tonig	Test	0-6 mm	9	1		1		0		0				2.886	0.91	1.25135	25.5225	19.5	34	59.5128	37.8	73.6
24	42	2020-06-22	tonig	Test	0-6 mm	10	1		1	1	0		0			1	3.159	1.042	1.79591	25.5225	19.5	34	59.5128	37.8	73.6
24	42	2020-06-22	tonig	Test	0-6 mm	11	1		1	1	0		0			1	3.058	1.079	1.86414	25.5225	19.5	34	59.5128	37.8	73.6
24	42	2020-06-22	tonig	Test	0-6 mm	12	1		1	1	0		0			0	2.817	0.949	1.32837	25.5225	19.5	34	59.5128	37.8	73.6
24	42	2020-06-22	tonig	Test	0-6 mm	13	1		1	1	0		0			1	2.805	0.89	1.16335	25.5225	19.5	34	59.5128	37.8	73.6
24	42	2020-06-22	tonig	Test	0-6 mm	14	1		1	0	1		0			NA	2.81	0.947	1.31949	25.5225	19.5	34	59.5128	37.8	73.6
24	42	2020-06-22	tonig	Test	0-6 mm	15	1		1		0		0				2.948	0.893	1.23092	25.5225	19.5	34	59.5128	37.8	73.6
24	42	2020-06-22	tonig	Test	0-6 mm	16	1		1	0	1		0			0	2.945	1.045	1.6839	25.5225	19.5	34	59.5128	37.8	73.6
24	42	2020-06-22	tonig	Test	0-6 mm	17	1		1		0		0				2.811	1.154	1.96007	25.5225	19.5	34	59.5128	37.8	73.6
24	42	2020-06-22	tonig	Test	0-6 mm	18	1		1	1	0		0			1	2.884	0.957	1.38299	25.5225	19.5	34	59.5128	37.8	73.6
24	42	2020-06-22	tonig	Test	0-6 mm	19	1		1	1	0		0			0	2.939	1.091	1.83167	25.5225	19.5	34	59.5128	37.8	73.6
24	42	2020-06-22	tonig	Test	0-6 mm	20	1		1	1	0		0			1	2.797	1.011	1.4969	25.5225	19.5	34	59.5128	37.8	73.6
24	42	2020-06-22	tonig	Test	0-6 mm	21	1		1		0		0				2.871	1.075	1.7372	25.5225	19.5	34	59.5128	37.8	73.6
24	42	2020-06-22	tonig	Test	7-12 mm	22	1	26	0	0	1	6	0		0	NA	2.782	0.997	1.44792	25.5225	19.5	34	59.5128	37.8	73.6
24	42	2020-06-22	tonig	Test	7-12 mm	23	1		0	0	1		0			0	2.906	1.101	1.84446	25.5225	19.5	34	59.5128	37.8	73.6
24	42	2020-06-22	tonig	Test	7-12 mm	24	1		0		0		0				3.094	1.011	1.65585	25.5225	19.5	34	59.5128	37.8	73.6
24	42	2020-06-22	tonig	Test	7-12 mm	25	1		0		0		0				2.766	0.854	1.05625	25.5225	19.5	34	59.5128	37.8	73.6
24	42	2020-06-22	tonig	Test	7-12 mm	26	1		0	0	1		0			1	2.895	1.071	1.73871	25.5225	19.5	34	59.5128	37.8	73.6
24	42	2020-06-22	tonig	Test	7-12 mm	27	1		0		0		0				3.016	1.182	2.2063	25.5225	19.5	34	59.5128	37.8	73.6
24	42	2020-06-22	tonig	Test	7-12 mm	28	1		0		0		0				3.085	1.076	1.87016	25.5225	19.5	34	59.5128	37.8	73.6
24	42	2020-06-22	tonig	Test	7-12 mm	29	1		0		0		0				2.89	1.089	1.79454	25.5225	19.5	34	59.5128	37.8	73.6
24	42	2020-06-22	tonig	Test	7-12 mm	30	1		0		0		0				2.983	0.948	1.40368	25.5225	19.5	34	59.5128	37.8	73.6
24	42	2020-06-22	tonig	Test	7-12 mm	31	1		0	1	0		0			1	3.105	1.101	1.97077	25.5225	19.5	34	59.5128	37.8	73.6
24	42	2020-06-22	tonig	Test	7-12 mm	32	1		0		0		0				2.961	0.99	1.51952	25.5225	19.5	34	59.5128	37.8	73.6
24	42	2020-06-22	tonig	Test	7-12 mm	33	1		0		0		0				2.711	0.96	1.30819	25.5225	19.5	34	59.5128	37.8	73.6
24	42	2020-06-22	tonig	Test	7-12 mm	34	1		0	1	0		0			1	2.905	1.121	1.91142	25.5225	19.5	34	59.5128	37.8	73.6
24	42	2020-06-22	tonig	Test	7-12 mm	35	1		0		0		0				2.981	1.1	1.88863	25.5225	19.5	34	59.5128	37.8	73.6
24	42	2020-06-22	tonig	Test	7-12 mm	36	1		0	1	0		0			0	3.109	0.998	1.62136	25.5225	19.5	34	59.5128	37.8	73.6
24	42	2020-06-22	tonig	Test	7-12 mm	37	1		0	1	0		0			1	3.038	1.063	1.79743	25.5225	19.5	34	59.5128	37.8	73.6
24	42	2020-06-22	tonig	Test	7-12 mm	38	1		0	0	1		0			1	2.882	0.987	1.47003	25.5225	19.5	34	59.5128	37.8	73.6
24	42	2020-06-22	tonig	Test	7-12 mm	39	1		0		0		0				2.987	1.099	1.88899	25.5225	19.5	34	59.5128	37.8	73.6
24	42	2020-06-22	tonig	Test	7-12 mm	40	1		0	1	0		0			1	2.868	0.977	1.4334	25.5225	19.5	34	59.5128	37.8	73.6
24	42	2020-06-22	tonig	Test	7-12 mm	41	1		0		0		0				2.72	0.862	1.05823	25.5225	19.5	34	59.5128	37.8	73.6
24	42	2020-06-22	tonig	Test	7-12 mm	42	1		0	1	0		0			1	2.864	0.959	1.37914	25.5225	19.5	34	59.5128	37.8	73.6
24	42	2020-06-22	tonig	Test	7-12 mm	43	1		0	1	0		0			0	2.596	0.961	1.25531	25.5225	19.5	34	59.5128	37.8	73.6
24	42	2020-06-22	tonig	Test	7-12 mm	44	1		0	0	1		0			NA	2.775	1.052	1.60803	25.5225	19.5	34	59.5128	37.8	73.6
24	42	2020-06-22	tonig	Test	7-12 mm	45	1		0	0	1		0			0	2.937	1.099	1.85737	25.5225	19.5	34	59.5128	37.8	73.6
24	42	2020-06-22	tonig	Test	7-12 mm	46	1		0	1	0		0			1	2.999	1.153	2.08753	25.5225	19.5	34	59.5128	37.8	73.6
24	42	2020-06-22	tonig	Test	7-12 mm	47	1		0	1	0		0			0	2.939	0.899	1.24371	25.5225	19.5	34	59.5128	37.8	73.6
24	43	2020-06-30	sandig	Kontrolle	0-6 mm	1	1	46	1	0	1	27	0		0	0	3.235	1.092	2.01985	25.7201	19.4	34.1	52.4256	33.5	66.6
24	43	2020-06-30	sandig	Kontrolle	0-6 mm	2	1		1		0		0				2.812	0.882	1.14538	25.7201	19.4	34.1	52.4256	33.5	66.6
24	43	2020-06-30	sandig	Kontrolle	0-6 mm	3	1		1		0		0				3.011	1.033	1.68233	25.7201	19.4	34.1	52.4256	33.5	66.6
24	43	2020-06-30	sandig	Kontrolle	0-6 mm	4	1		1	0	1		0			0	3.091	1.158	2.17027	25.7201	19.4	34.1	52.4256	33.5	66.6
24	43	2020-06-30	sandig	Kontrolle	0-6 mm	5	1		1		0		0				2.858	0.893	1.19334	25.7201	19.4	34.1	52.4256	33.5	66.6
24	43	2020-06-30	sandig	Kontrolle	0-6 mm	6	1		1		0		0				2.992	1.063	1.77022	25.7201	19.4	34.1	52.4256	33.5	66.6
24	43	2020-06-30	sandig	Kontrolle	0-6 mm	7	1		1		0		0				2.754	1.06	1.62022	25.7201	19.4	34.1	52.4256	33.5	66.6
24	43	2020-06-30	sandig	Kontrolle	0-6 mm	8	1		1	0	1		0			0	2.876	1.076	1.74346	25.7201	19.4	34.1	52.4256	33.5	66.6
24	43	2020-06-30	sandig	Kontrolle	0-6 mm	9	1		1	0	1		0			0	3.181	1.084	1.95714	25.7201	19.4	34.1	52.4256	33.5	66.6
24	43	2020-06-30	sandig	Kontrolle	0-6 mm	10	1		1		0		0				2.88	1.088	1.78504	25.7201	19.4	34.1	52.4256	33.5	66.6
24	43	2020-06-30	sandig	Kontrolle	0-6 mm	11	1		1		0		0				2.672	1.037	1.5045	25.7201	19.4	34.1	52.4256	33.5	66.6
24	43	2020-06-30	sandig	Kontrolle	0-6 mm	12	1		1	0	1		0			1	2.868	0.855	1.09777	25.7201	19.4	34.1	52.4256	33.5	66.6
24	43	2020-06-30	sandig	Kontrolle	0-6 mm	13	1		1	0	1		0			0	2.977	0.993	1.53701	25.7201	19.4	34.1	52.4256	33.5	66.6
24	43	2020-06-30	sandig	Kontrolle	0-6 mm	14	1		1		0		0				2.852	0.911	1.23932	25.7201	19.4	34.1	52.4256	33.5	66.6
24	43	2020-06-30	sandig	Kontrolle	0-6 mm	15	1		1	0	1		0			0	3.072	1.023	1.68334	25.7201	19.4	34.1	52.4256	33.5	66.6
24	43	2020-06-30	sandig	Kontrolle	0-6 mm	16	1		1	0	1		0			1	2.732	1.103	1.74032	25.7201	19.4	34.1	52.4256	33.5	66.6
24	43	2020-06-30	sandig	Kontrolle	0-6 mm	17	1		1	0	1		0			0	2.941	1.124	1.94548	25.7201	19.4	34.1	52.4256	33.5	66.6
24	43	2020-06-30	sandig	Kontrolle	0-6 mm	18	1		1	0	1		0			0	3.022	1.134	2.03479	25.7201	19.4	34.1	52.4256	33.5	66.6
24	43	2020-06-30	sandig	Kontrolle	0-6 mm	19	1		1	0	1		0			NA	2.877	1.053	1.6703	25.7201	19.4	34.1	52.4256	33.5	66.6
24	43	2020-06-30	sandig	Kontrolle	0-6 mm	20	1		1	0	1		0			1	2.757	0.985	1.40058	25.7201	19.4	34.1	52.4256	33.5	66.6
24	43	2020-06-30	sandig	Kontrolle	0-6 mm	21	1		1	0	1		0			1	2.794	0.969	1.37364	25.7201	19.4	34.1	52.4256	33.5	66.6
24	43	2020-06-30	sandig	Kontrolle	0-6 mm	22	1		1	0	1		0			1	2.582	0.933	1.17684	25.7201	19.4	34.1	52.4256	33.5	66.6
24	43	2020-06-30	sandig	Kontrolle	0-6 mm	23	1		1		0		0				2.94	0.921	1.30577	25.7201	19.4	34.1	52.4256	33.5	66.6
24	43	2020-06-30	sandig	Kontrolle	0-6 mm	24	1		1	0	1		0			1	2.786	1.017	1.50877	25.7201	19.4	34.1	52.4256	33.5	66.6
24	43	2020-06-30	sandig	Kontrolle	0-6 mm	25	1		1	0	1		0			0	2.93	1.092	1.82941	25.7201	19.4	34.1	52.4256	33.5	66.6
24	43	2020-06-30	sandig	Kontrolle	0-6 mm	26	1		1	0	1		0			0	3.06	1.013	1.64414	25.7201	19.4	34.1	52.4256	33.5	66.6
24	43	2020-06-30	sandig	Kontrolle	0-6 mm	27	1		1	0	1		0			NA	2.941	1.17	2.10797	25.7201	19.4	34.1	52.4256	33.5	66.6
24	43	2020-06-30	sandig	Kontrolle	0-6 mm	28	1		1		0		0				2.848	0.974	1.41467	25.7201	19.4	34.1	52.4256	33.5	66.6
24	43	2020-06-30	sandig	Kontrolle	0-6 mm	29	1		1		0		0				2.79	1.012	1.49611	25.7201	19.4	34.1	52.4256	33.5	66.6
24	43	2020-06-30	sandig	Kontrolle	0-6 mm	30	1		1		0		0				3.115	1.02	1.6969	25.7201	19.4	34.1	52.4256	33.5	66.6
24	43	2020-06-30	sandig	Kontrolle	0-6 mm	31	1		1	0	1		0			1	2.847	0.988	1.45512	25.7201	19.4	34.1	52.4256	33.5	66.6
24	43	2020-06-30	sandig	Kontrolle	0-6 mm	32	1		1	0	1		0			0	2.93	1.136	1.97981	25.7201	19.4	34.1	52.4256	33.5	66.6
24	43	2020-06-30	sandig	Kontrolle	0-6 mm	33	1		1		0		0				3.062	1.104	1.95408	25.7201	19.4	34.1	52.4256	33.5	66.6
24	43	2020-06-30	sandig	Kontrolle	0-6 mm	34	1		1	0	1		0			NA	2.9	1.059	1.7029	25.7201	19.4	34.1	52.4256	33.5	66.6
24	43	2020-06-30	sandig	Kontrolle	0-6 mm	35	1		1		0		0				3.035	1.037	1.70889	25.7201	19.4	34.1	52.4256	33.5	66.6
24	43	2020-06-30	sandig	Kontrolle	0-6 mm	36	1		1	0	1		0			NA	3.115	0.882	1.2688	25.7201	19.4	34.1	52.4256	33.5	66.6
24	43	2020-06-30	sandig	Kontrolle	0-6 mm	37	1		1	0	1		0			NA	2.841	0.987	1.44912	25.7201	19.4	34.1	52.4256	33.5	66.6
24	43	2020-06-30	sandig	Kontrolle	0-6 mm	38	1		1		0		0				3.138	0.942	1.45799	25.7201	19.4	34.1	52.4256	33.5	66.6
24	43	2020-06-30	sandig	Kontrolle	0-6 mm	39	1		1		0		0				3.682	0.872	1.46594	25.7201	19.4	34.1	52.4256	33.5	66.6
24	43	2020-06-30	sandig	Kontrolle	0-6 mm	40	1		1	0	1		0			0	3.042	1.088	1.88545	25.7201	19.4	34.1	52.4256	33.5	66.6
24	43	2020-06-30	sandig	Kontrolle	0-6 mm	41	1		1	0	1		0			NA	3.258	1.03	1.80977	25.7201	19.4	34.1	52.4256	33.5	66.6
24	43	2020-06-30	sandig	Kontrolle	0-6 mm	42	1		1	0	1		0			0	3.007	1.02	1.63807	25.7201	19.4	34.1	52.4256	33.5	66.6
24	43	2020-06-30	sandig	Kontrolle	0-6 mm	43	1		1	0	1		0			0	3.077	1.033	1.7192	25.7201	19.4	34.1	52.4256	33.5	66.6
24	43	2020-06-30	sandig	Kontrolle	0-6 mm	44	1		1		0		0				2.774	0.865	1.08677	25.7201	19.4	34.1	52.4256	33.5	66.6
24	43	2020-06-30	sandig	Kontrolle	0-6 mm	45	1		1		0		0				3.06	0.963	1.48584	25.7201	19.4	34.1	52.4256	33.5	66.6
24	43	2020-06-30	sandig	Kontrolle	0-6 mm	46	1		1		0		0				3.251	1.09	2.02241	25.7201	19.4	34.1	52.4256	33.5	66.6
24	43	2020-06-30	sandig	Kontrolle	7-12 mm	47	1	1	0		0	0	0		0		3.124	1.173	2.25064	25.7201	19.4	34.1	52.4256	33.5	66.6
24	44	2020-06-30	sandig	Test	0-6 mm	1	1	43	1	0	1	12	0		0	NA	2.9	1.067	1.72872	25.7201	19.4	34.1	52.4256	33.5	66.6
24	44	2020-06-30	sandig	Test	0-6 mm	2	1		1		0		0				2.999	1.104	1.91387	25.7201	19.4	34.1	52.4256	33.5	66.6
24	44	2020-06-30	sandig	Test	0-6 mm	3	1		1		0		0				2.876	0.97	1.41687	25.7201	19.4	34.1	52.4256	33.5	66.6
24	44	2020-06-30	sandig	Test	0-6 mm	4	1		1	0	1		0			NA	2.873	0.958	1.38059	25.7201	19.4	34.1	52.4256	33.5	66.6
24	44	2020-06-30	sandig	Test	0-6 mm	5	1		1		0		0				3.273	1.013	1.75859	25.7201	19.4	34.1	52.4256	33.5	66.6
24	44	2020-06-30	sandig	Test	0-6 mm	6	1		1		0		0				3.022	1.077	1.83537	25.7201	19.4	34.1	52.4256	33.5	66.6
24	44	2020-06-30	sandig	Test	0-6 mm	7	1		1		0		0				2.742	1.03	1.52314	25.7201	19.4	34.1	52.4256	33.5	66.6
24	44	2020-06-30	sandig	Test	0-6 mm	8	1		1		0		0				2.876	0.876	1.15557	25.7201	19.4	34.1	52.4256	33.5	66.6
24	44	2020-06-30	sandig	Test	0-6 mm	9	1		1		0		0				3.176	1.028	1.75738	25.7201	19.4	34.1	52.4256	33.5	66.6
24	44	2020-06-30	sandig	Test	0-6 mm	10	1		1		0		0				2.991	0.989	1.53182	25.7201	19.4	34.1	52.4256	33.5	66.6
24	44	2020-06-30	sandig	Test	0-6 mm	11	1		1		0		0				2.921	1.068	1.74451	25.7201	19.4	34.1	52.4256	33.5	66.6
24	44	2020-06-30	sandig	Test	0-6 mm	12	1		1	0	1		0			1	2.515	0.988	1.28544	25.7201	19.4	34.1	52.4256	33.5	66.6
24	44	2020-06-30	sandig	Test	0-6 mm	13	1		1		0		0				2.698	0.964	1.31279	25.7201	19.4	34.1	52.4256	33.5	66.6
24	44	2020-06-30	sandig	Test	0-6 mm	14	1		1		0		0				2.6	0.991	1.33696	25.7201	19.4	34.1	52.4256	33.5	66.6
24	44	2020-06-30	sandig	Test	0-6 mm	15	1		1		0		0				3.27	1.034	1.83057	25.7201	19.4	34.1	52.4256	33.5	66.6
24	44	2020-06-30	sandig	Test	0-6 mm	16	1		1	0	1		0			0	2.932	1.077	1.78071	25.7201	19.4	34.1	52.4256	33.5	66.6
24	44	2020-06-30	sandig	Test	0-6 mm	17	1		1		0		0				3.314	1.057	1.93866	25.7201	19.4	34.1	52.4256	33.5	66.6
24	44	2020-06-30	sandig	Test	0-6 mm	18	1		1	1	0		0			1	3.243	0.967	1.58781	25.7201	19.4	34.1	52.4256	33.5	66.6
24	44	2020-06-30	sandig	Test	0-6 mm	19	1		1		0		0				2.908	1.103	1.85244	25.7201	19.4	34.1	52.4256	33.5	66.6
24	44	2020-06-30	sandig	Test	0-6 mm	20	1		1		0		0				3.149	1.149	2.17676	25.7201	19.4	34.1	52.4256	33.5	66.6
24	44	2020-06-30	sandig	Test	0-6 mm	21	1		1		0		0				2.896	1.053	1.68133	25.7201	19.4	34.1	52.4256	33.5	66.6
24	44	2020-06-30	sandig	Test	0-6 mm	22	1		1		0		0				2.661	1.15	1.84263	25.7201	19.4	34.1	52.4256	33.5	66.6
24	44	2020-06-30	sandig	Test	0-6 mm	23	1		1	0	1		0			NA	2.913	1.016	1.57444	25.7201	19.4	34.1	52.4256	33.5	66.6
24	44	2020-06-30	sandig	Test	0-6 mm	24	1		1		0		0				2.693	0.896	1.13201	25.7201	19.4	34.1	52.4256	33.5	66.6
24	44	2020-06-30	sandig	Test	0-6 mm	25	1		1	0	1		0			NA	2.978	1.192	2.21552	25.7201	19.4	34.1	52.4256	33.5	66.6
24	44	2020-06-30	sandig	Test	0-6 mm	26	1		1		0		0				3.478	1.053	2.01923	25.7201	19.4	34.1	52.4256	33.5	66.6
24	44	2020-06-30	sandig	Test	0-6 mm	27	1		1		0		0				2.93	1.015	1.58051	25.7201	19.4	34.1	52.4256	33.5	66.6
24	44	2020-06-30	sandig	Test	0-6 mm	28	1		1		0		0				3.142	1.077	1.90825	25.7201	19.4	34.1	52.4256	33.5	66.6
24	44	2020-06-30	sandig	Test	0-6 mm	29	1		1		0		0				2.965	1.013	1.5931	25.7201	19.4	34.1	52.4256	33.5	66.6
24	44	2020-06-30	sandig	Test	0-6 mm	30	1		1		0		0				2.741	0.956	1.31167	25.7201	19.4	34.1	52.4256	33.5	66.6
24	44	2020-06-30	sandig	Test	0-6 mm	31	1		1	0	1		0			0	2.855	1.045	1.63244	25.7201	19.4	34.1	52.4256	33.5	66.6
24	44	2020-06-30	sandig	Test	0-6 mm	32	1		1		0		0				2.915	0.876	1.17124	25.7201	19.4	34.1	52.4256	33.5	66.6
24	44	2020-06-30	sandig	Test	0-6 mm	33	1		1		0		0				2.502	0.909	1.08246	25.7201	19.4	34.1	52.4256	33.5	66.6
24	44	2020-06-30	sandig	Test	0-6 mm	34	1		1		0		0				3.023	1.15	2.0933	25.7201	19.4	34.1	52.4256	33.5	66.6
24	44	2020-06-30	sandig	Test	0-6 mm	35	1		1	0	1		0			0	2.846	1.101	1.80638	25.7201	19.4	34.1	52.4256	33.5	66.6
24	44	2020-06-30	sandig	Test	0-6 mm	36	1		1	0	1		0			0	2.661	0.999	1.39051	25.7201	19.4	34.1	52.4256	33.5	66.6
24	44	2020-06-30	sandig	Test	0-6 mm	37	1		1		0		0				2.921	1.122	1.92538	25.7201	19.4	34.1	52.4256	33.5	66.6
24	44	2020-06-30	sandig	Test	0-6 mm	38	1		1	0	1		0			0	2.867	1.079	1.74771	25.7201	19.4	34.1	52.4256	33.5	66.6
24	44	2020-06-30	sandig	Test	0-6 mm	39	1		1	0	1		0			NA	3.212	1.128	2.13989	25.7201	19.4	34.1	52.4256	33.5	66.6
24	44	2020-06-30	sandig	Test	0-6 mm	40	1		1		0		0				3.061	1.128	2.0393	25.7201	19.4	34.1	52.4256	33.5	66.6
24	44	2020-06-30	sandig	Test	0-6 mm	41	1		1	0	1		0			NA	2.95	1.184	2.16533	25.7201	19.4	34.1	52.4256	33.5	66.6
24	44	2020-06-30	sandig	Test	0-6 mm	42	1		1		0		0				2.742	1.057	1.60404	25.7201	19.4	34.1	52.4256	33.5	66.6
24	44	2020-06-30	sandig	Test	0-6 mm	43	1		1		0		0				2.889	0.93	1.30831	25.7201	19.4	34.1	52.4256	33.5	66.6
24	44	2020-06-30	sandig	Test	7-12 mm	44	1	2	0		0	0	0		0		2.842	1.054	1.65312	25.7201	19.4	34.1	52.4256	33.5	66.6
24	44	2020-06-30	sandig	Test	7-12 mm	45	1		0		0		0				2.745	1.102	1.74544	25.7201	19.4	34.1	52.4256	33.5	66.6
24	45	2020-06-30	lehmig	Kontrolle	0-6 mm	1	1	42	1		0	19	0		0		2.908	1.005	1.53789	25.7201	19.4	34.1	52.4256	33.5	66.6
24	45	2020-06-30	lehmig	Kontrolle	0-6 mm	2	1		1	0	1		0			0	3.388	1.215	2.61875	25.7201	19.4	34.1	52.4256	33.5	66.6
24	45	2020-06-30	lehmig	Kontrolle	0-6 mm	3	1		1	0	1		0			0	3.21	1.154	2.23828	25.7201	19.4	34.1	52.4256	33.5	66.6
24	45	2020-06-30	lehmig	Kontrolle	0-6 mm	4	1		1		0		0				2.778	0.999	1.45165	25.7201	19.4	34.1	52.4256	33.5	66.6
24	45	2020-06-30	lehmig	Kontrolle	0-6 mm	5	1		1		0		0				2.675	0.938	1.23233	25.7201	19.4	34.1	52.4256	33.5	66.6
24	45	2020-06-30	lehmig	Kontrolle	0-6 mm	6	1		1		0		0				2.933	1.002	1.54186	25.7201	19.4	34.1	52.4256	33.5	66.6
24	45	2020-06-30	lehmig	Kontrolle	0-6 mm	7	1		1		0		0				3.115	1.28	2.67225	25.7201	19.4	34.1	52.4256	33.5	66.6
24	45	2020-06-30	lehmig	Kontrolle	0-6 mm	8	1		1	0	1		0			0	2.73	1.042	1.55202	25.7201	19.4	34.1	52.4256	33.5	66.6
24	45	2020-06-30	lehmig	Kontrolle	0-6 mm	9	1		1	0	1		0			0	3.17	1.221	2.47451	25.7201	19.4	34.1	52.4256	33.5	66.6
24	45	2020-06-30	lehmig	Kontrolle	0-6 mm	10	1		1	0	1		0			NA	2.72	0.893	1.13572	25.7201	19.4	34.1	52.4256	33.5	66.6
24	45	2020-06-30	lehmig	Kontrolle	0-6 mm	11	1		1		0		0				3.151	1.178	2.28948	25.7201	19.4	34.1	52.4256	33.5	66.6
24	45	2020-06-30	lehmig	Kontrolle	0-6 mm	12	1		1	0	1		0			1	2.858	0.932	1.29985	25.7201	19.4	34.1	52.4256	33.5	66.6
24	45	2020-06-30	lehmig	Kontrolle	0-6 mm	13	1		1	0	1		0			NA	3.101	1.105	1.98255	25.7201	19.4	34.1	52.4256	33.5	66.6
24	45	2020-06-30	lehmig	Kontrolle	0-6 mm	14	1		1		0		0				3.202	1.156	2.24045	25.7201	19.4	34.1	52.4256	33.5	66.6
24	45	2020-06-30	lehmig	Kontrolle	0-6 mm	15	1		1	0	1		0			0	2.867	1.166	2.04091	25.7201	19.4	34.1	52.4256	33.5	66.6
24	45	2020-06-30	lehmig	Kontrolle	0-6 mm	16	1		1	0	1		0			0	2.877	1.123	1.89976	25.7201	19.4	34.1	52.4256	33.5	66.6
24	45	2020-06-30	lehmig	Kontrolle	0-6 mm	17	1		1	0	1		0			0	3.276	1.204	2.48654	25.7201	19.4	34.1	52.4256	33.5	66.6
24	45	2020-06-30	lehmig	Kontrolle	0-6 mm	18	1		1		0		0				2.853	0.923	1.27263	25.7201	19.4	34.1	52.4256	33.5	66.6
24	45	2020-06-30	lehmig	Kontrolle	0-6 mm	19	1		1		0		0				2.809	1.022	1.53622	25.7201	19.4	34.1	52.4256	33.5	66.6
24	45	2020-06-30	lehmig	Kontrolle	0-6 mm	20	1		1		0		0				2.927	1.059	1.71875	25.7201	19.4	34.1	52.4256	33.5	66.6
24	45	2020-06-30	lehmig	Kontrolle	0-6 mm	21	1		1		0		0				2.959	1.137	2.00292	25.7201	19.4	34.1	52.4256	33.5	66.6
24	45	2020-06-30	lehmig	Kontrolle	0-6 mm	22	1		1	0	1		0			0	2.753	1.083	1.69068	25.7201	19.4	34.1	52.4256	33.5	66.6
24	45	2020-06-30	lehmig	Kontrolle	0-6 mm	23	1		1	0	1		0			0	2.959	1.191	2.19769	25.7201	19.4	34.1	52.4256	33.5	66.6
24	45	2020-06-30	lehmig	Kontrolle	0-6 mm	24	1		1	0	1		0			NA	2.923	1.08	1.78515	25.7201	19.4	34.1	52.4256	33.5	66.6
24	45	2020-06-30	lehmig	Kontrolle	0-6 mm	25	1		1	0	1		0			0	2.776	1.012	1.4886	25.7201	19.4	34.1	52.4256	33.5	66.6
24	45	2020-06-30	lehmig	Kontrolle	0-6 mm	26	1		1	0	1		0			NA	3.073	1.131	2.05819	25.7201	19.4	34.1	52.4256	33.5	66.6
24	45	2020-06-30	lehmig	Kontrolle	0-6 mm	27	1		1	0	1		0			0	3.078	1.087	1.90426	25.7201	19.4	34.1	52.4256	33.5	66.6
24	45	2020-06-30	lehmig	Kontrolle	0-6 mm	28	1		1		0		0				3.244	1.192	2.41341	25.7201	19.4	34.1	52.4256	33.5	66.6
24	45	2020-06-30	lehmig	Kontrolle	0-6 mm	29	1		1		0		0				3.194	1.143	2.18487	25.7201	19.4	34.1	52.4256	33.5	66.6
24	45	2020-06-30	lehmig	Kontrolle	0-6 mm	30	1		1		0		0				2.956	1.052	1.71291	25.7201	19.4	34.1	52.4256	33.5	66.6
24	45	2020-06-30	lehmig	Kontrolle	0-6 mm	31	1		1		0		0				2.719	1.083	1.6698	25.7201	19.4	34.1	52.4256	33.5	66.6
24	45	2020-06-30	lehmig	Kontrolle	0-6 mm	32	1		1	0	1		0			0	2.877	1.087	1.77991	25.7201	19.4	34.1	52.4256	33.5	66.6
24	45	2020-06-30	lehmig	Kontrolle	0-6 mm	33	1		1	0	1		0			NA	2.82	1.038	1.5909	25.7201	19.4	34.1	52.4256	33.5	66.6
24	45	2020-06-30	lehmig	Kontrolle	0-6 mm	34	1		1	0	1		0			0	3.141	1.166	2.23596	25.7201	19.4	34.1	52.4256	33.5	66.6
24	45	2020-06-30	lehmig	Kontrolle	0-6 mm	35	1		1		0		0				3.025	1.056	1.76625	25.7201	19.4	34.1	52.4256	33.5	66.6
24	45	2020-06-30	lehmig	Kontrolle	0-6 mm	36	1		1		0		0				2.811	0.925	1.25934	25.7201	19.4	34.1	52.4256	33.5	66.6
24	45	2020-06-30	lehmig	Kontrolle	0-6 mm	37	1		1		0		0				2.73	0.956	1.3064	25.7201	19.4	34.1	52.4256	33.5	66.6
24	45	2020-06-30	lehmig	Kontrolle	0-6 mm	38	1		1		0		0				2.933	1.083	1.80122	25.7201	19.4	34.1	52.4256	33.5	66.6
24	45	2020-06-30	lehmig	Kontrolle	0-6 mm	39	1		1		0		0				2.785	0.975	1.38622	25.7201	19.4	34.1	52.4256	33.5	66.6
24	45	2020-06-30	lehmig	Kontrolle	0-6 mm	40	1		1		0		0				3.089	1.138	2.0946	25.7201	19.4	34.1	52.4256	33.5	66.6
24	45	2020-06-30	lehmig	Kontrolle	0-6 mm	41	1		1		0		0				3.006	1.044	1.71549	25.7201	19.4	34.1	52.4256	33.5	66.6
24	45	2020-06-30	lehmig	Kontrolle	0-6 mm	42	1		1		0		0				3.033	1.08	1.85233	25.7201	19.4	34.1	52.4256	33.5	66.6
24	45	2020-06-30	lehmig	Kontrolle	7-12 mm	43	1	7	0		0	4	0		0		3.241	1.138	2.19767	25.7201	19.4	34.1	52.4256	33.5	66.6
24	45	2020-06-30	lehmig	Kontrolle	7-12 mm	44	1		0	0	1		0			0	3.093	1.072	1.86109	25.7201	19.4	34.1	52.4256	33.5	66.6
24	45	2020-06-30	lehmig	Kontrolle	7-12 mm	45	1		0		0		0				2.732	0.99	1.40201	25.7201	19.4	34.1	52.4256	33.5	66.6
24	45	2020-06-30	lehmig	Kontrolle	7-12 mm	46	1		0	0	1		0			0	2.86	1.026	1.57637	25.7201	19.4	34.1	52.4256	33.5	66.6
24	45	2020-06-30	lehmig	Kontrolle	7-12 mm	47	1		0		0		0				2.758	0.913	1.20374	25.7201	19.4	34.1	52.4256	33.5	66.6
24	45	2020-06-30	lehmig	Kontrolle	7-12 mm	48	1		0	0	1		0			0	3.133	1.15	2.16948	25.7201	19.4	34.1	52.4256	33.5	66.6
24	45	2020-06-30	lehmig	Kontrolle	7-12 mm	49	1		0	0	1		0			1	2.633	0.841	0.975083	25.7201	19.4	34.1	52.4256	33.5	66.6
24	46	2020-06-30	lehmig	Test	0-6 mm	1	1	30	1		0	14	0		0		2.966	1.172	2.13317	25.7201	19.4	34.1	52.4256	33.5	66.6
24	46	2020-06-30	lehmig	Test	0-6 mm	2	1		1	0	1		0			1	3.004	1.039	1.69797	25.7201	19.4	34.1	52.4256	33.5	66.6
24	46	2020-06-30	lehmig	Test	0-6 mm	3	1		1		0		0				2.816	1.138	1.90948	25.7201	19.4	34.1	52.4256	33.5	66.6
24	46	2020-06-30	lehmig	Test	0-6 mm	4	1		1		0		0				2.708	0.918	1.1949	25.7201	19.4	34.1	52.4256	33.5	66.6
24	46	2020-06-30	lehmig	Test	0-6 mm	5	1		1		0		0				2.717	1.027	1.50048	25.7201	19.4	34.1	52.4256	33.5	66.6
24	46	2020-06-30	lehmig	Test	0-6 mm	6	1		1		0		0				2.729	1.075	1.65127	25.7201	19.4	34.1	52.4256	33.5	66.6
24	46	2020-06-30	lehmig	Test	0-6 mm	7	1		1	0	1		0			0	3.187	1.133	2.1421	25.7201	19.4	34.1	52.4256	33.5	66.6
24	46	2020-06-30	lehmig	Test	0-6 mm	8	1		1		0		0				2.89	0.92	1.28077	25.7201	19.4	34.1	52.4256	33.5	66.6
24	46	2020-06-30	lehmig	Test	0-6 mm	9	1		1		0		0				3.24	1.106	2.07517	25.7201	19.4	34.1	52.4256	33.5	66.6
24	46	2020-06-30	lehmig	Test	0-6 mm	10	1		1	0	1		0			NA	2.795	1.035	1.56769	25.7201	19.4	34.1	52.4256	33.5	66.6
24	46	2020-06-30	lehmig	Test	0-6 mm	11	1		1		0		0				2.893	0.998	1.50872	25.7201	19.4	34.1	52.4256	33.5	66.6
24	46	2020-06-30	lehmig	Test	0-6 mm	12	1		1	0	1		0			1	2.695	0.979	1.35245	25.7201	19.4	34.1	52.4256	33.5	66.6
24	46	2020-06-30	lehmig	Test	0-6 mm	13	1		1	0	1		0			0	2.791	1.099	1.76504	25.7201	19.4	34.1	52.4256	33.5	66.6
24	46	2020-06-30	lehmig	Test	0-6 mm	14	1		1	0	1		0			0	2.715	0.955	1.29651	25.7201	19.4	34.1	52.4256	33.5	66.6
24	46	2020-06-30	lehmig	Test	0-6 mm	15	1		1	0	1		0			1	3.028	1.078	1.84243	25.7201	19.4	34.1	52.4256	33.5	66.6
24	46	2020-06-30	lehmig	Test	0-6 mm	16	1		1		0		0				2.846	0.968	1.39632	25.7201	19.4	34.1	52.4256	33.5	66.6
24	46	2020-06-30	lehmig	Test	0-6 mm	17	1		1		0		0				3.072	0.996	1.59565	25.7201	19.4	34.1	52.4256	33.5	66.6
24	46	2020-06-30	lehmig	Test	0-6 mm	18	1		1	0	1		0			0	2.733	1.135	1.84344	25.7201	19.4	34.1	52.4256	33.5	66.6
24	46	2020-06-30	lehmig	Test	0-6 mm	19	1		1	0	1		0			0	2.903	1.088	1.7993	25.7201	19.4	34.1	52.4256	33.5	66.6
24	46	2020-06-30	lehmig	Test	0-6 mm	20	1		1		0		0				2.726	1.055	1.58865	25.7201	19.4	34.1	52.4256	33.5	66.6
24	46	2020-06-30	lehmig	Test	0-6 mm	21	1		1	0	1		0			NA	2.864	1.055	1.66908	25.7201	19.4	34.1	52.4256	33.5	66.6
24	46	2020-06-30	lehmig	Test	0-6 mm	22	1		1		0		0				2.682	0.97	1.3213	25.7201	19.4	34.1	52.4256	33.5	66.6
24	46	2020-06-30	lehmig	Test	0-6 mm	23	1		1	0	1		0			0	2.672	1.074	1.61378	25.7201	19.4	34.1	52.4256	33.5	66.6
24	46	2020-06-30	lehmig	Test	0-6 mm	24	1		1		0		0				2.827	1.083	1.73613	25.7201	19.4	34.1	52.4256	33.5	66.6
24	46	2020-06-30	lehmig	Test	0-6 mm	25	1		1	0	1		0			0	2.513	1.001	1.31844	25.7201	19.4	34.1	52.4256	33.5	66.6
24	46	2020-06-30	lehmig	Test	0-6 mm	26	1		1		0		0				2.707	0.934	1.23646	25.7201	19.4	34.1	52.4256	33.5	66.6
24	46	2020-06-30	lehmig	Test	0-6 mm	27	1		1	0	1		0			NA	2.569	1.001	1.34782	25.7201	19.4	34.1	52.4256	33.5	66.6
24	46	2020-06-30	lehmig	Test	0-6 mm	28	1		1		0		0				2.989	1.051	1.72874	25.7201	19.4	34.1	52.4256	33.5	66.6
24	46	2020-06-30	lehmig	Test	0-6 mm	29	1		1	0	1		0			NA	2.921	1.135	1.97025	25.7201	19.4	34.1	52.4256	33.5	66.6
24	46	2020-06-30	lehmig	Test	0-6 mm	30	1		1		0		0				2.988	1.096	1.87932	25.7201	19.4	34.1	52.4256	33.5	66.6
24	46	2020-06-30	lehmig	Test	7-12 mm	31	1	18	0	0	1	12	0		0	NA	2.865	1.028	1.58529	25.7201	19.4	34.1	52.4256	33.5	66.6
24	46	2020-06-30	lehmig	Test	7-12 mm	32	1		0	0	1		0			0	2.865	1.044	1.63502	25.7201	19.4	34.1	52.4256	33.5	66.6
24	46	2020-06-30	lehmig	Test	7-12 mm	33	1		0	0	1		0			NA	2.868	1.128	1.91072	25.7201	19.4	34.1	52.4256	33.5	66.6
24	46	2020-06-30	lehmig	Test	7-12 mm	34	1		0	0	1		0			1	3.139	0.941	1.45536	25.7201	19.4	34.1	52.4256	33.5	66.6
24	46	2020-06-30	lehmig	Test	7-12 mm	35	1		0	0	1		0			0	3.16	1.051	1.82764	25.7201	19.4	34.1	52.4256	33.5	66.6
24	46	2020-06-30	lehmig	Test	7-12 mm	36	1		0	0	1		0			0	3.138	1.018	1.70274	25.7201	19.4	34.1	52.4256	33.5	66.6
24	46	2020-06-30	lehmig	Test	7-12 mm	37	1		0		0		0				2.999	1.134	2.0193	25.7201	19.4	34.1	52.4256	33.5	66.6
24	46	2020-06-30	lehmig	Test	7-12 mm	38	1		0		0		0				3.08	1.167	2.1963	25.7201	19.4	34.1	52.4256	33.5	66.6
24	46	2020-06-30	lehmig	Test	7-12 mm	39	1		0		0		0				2.997	1.079	1.82696	25.7201	19.4	34.1	52.4256	33.5	66.6
24	46	2020-06-30	lehmig	Test	7-12 mm	40	1		0	0	1		0			0	2.789	1.036	1.56735	25.7201	19.4	34.1	52.4256	33.5	66.6
24	46	2020-06-30	lehmig	Test	7-12 mm	41	1		0	0	1		0			0	2.85	1.058	1.67038	25.7201	19.4	34.1	52.4256	33.5	66.6
24	46	2020-06-30	lehmig	Test	7-12 mm	42	1		0	0	1		0			0	2.784	1.019	1.51362	25.7201	19.4	34.1	52.4256	33.5	66.6
24	46	2020-06-30	lehmig	Test	7-12 mm	43	1		0		0		0				2.569	0.942	1.19362	25.7201	19.4	34.1	52.4256	33.5	66.6
24	46	2020-06-30	lehmig	Test	7-12 mm	44	1		0		0		0				2.819	1.107	1.80879	25.7201	19.4	34.1	52.4256	33.5	66.6
24	46	2020-06-30	lehmig	Test	7-12 mm	45	1		0	0	1		0			0	3.036	1.058	1.77939	25.7201	19.4	34.1	52.4256	33.5	66.6
24	46	2020-06-30	lehmig	Test	7-12 mm	46	1		0	0	1		0			0	2.861	1.021	1.56159	25.7201	19.4	34.1	52.4256	33.5	66.6
24	46	2020-06-30	lehmig	Test	7-12 mm	47	1		0		0		0				2.498	0.837	0.916309	25.7201	19.4	34.1	52.4256	33.5	66.6
24	46	2020-06-30	lehmig	Test	7-12 mm	48	1		0	0	1		0			0	2.956	1.115	1.92421	25.7201	19.4	34.1	52.4256	33.5	66.6
24	47	2020-06-30	tonig	Kontrolle	0-6 mm	1	1	14	1		0	5	0		0		3.119	0.998	1.62658	25.7201	19.4	34.1	52.4256	33.5	66.6
24	47	2020-06-30	tonig	Kontrolle	0-6 mm	2	1		1	0	1		0			0	3.127	1.19	2.31857	25.7201	19.4	34.1	52.4256	33.5	66.6
24	47	2020-06-30	tonig	Kontrolle	0-6 mm	3	1		1		0		0				3.087	1.171	2.2164	25.7201	19.4	34.1	52.4256	33.5	66.6
24	47	2020-06-30	tonig	Kontrolle	0-6 mm	4	1		1		0		0				3.303	1.276	2.81584	25.7201	19.4	34.1	52.4256	33.5	66.6
24	47	2020-06-30	tonig	Kontrolle	0-6 mm	5	1		1	0	1		0			0	3.268	1.168	2.33435	25.7201	19.4	34.1	52.4256	33.5	66.6
24	47	2020-06-30	tonig	Kontrolle	0-6 mm	6	1		1		0		0				2.967	1.309	2.66192	25.7201	19.4	34.1	52.4256	33.5	66.6
24	47	2020-06-30	tonig	Kontrolle	0-6 mm	7	1		1	0	1		0			0	3.172	1.229	2.50862	25.7201	19.4	34.1	52.4256	33.5	66.6
24	47	2020-06-30	tonig	Kontrolle	0-6 mm	8	1		1		0		0				2.879	0.996	1.49541	25.7201	19.4	34.1	52.4256	33.5	66.6
24	47	2020-06-30	tonig	Kontrolle	0-6 mm	9	1		1	0	1		0			NA	3.158	1.102	2.00805	25.7201	19.4	34.1	52.4256	33.5	66.6
24	47	2020-06-30	tonig	Kontrolle	0-6 mm	10	1		1		0		0				2.53	0.875	1.01423	25.7201	19.4	34.1	52.4256	33.5	66.6
24	47	2020-06-30	tonig	Kontrolle	0-6 mm	11	1		1	0	1		0			NA	2.786	0.896	1.1711	25.7201	19.4	34.1	52.4256	33.5	66.6
24	47	2020-06-30	tonig	Kontrolle	0-6 mm	12	1		1		0		0				3.158	0.982	1.59453	25.7201	19.4	34.1	52.4256	33.5	66.6
24	47	2020-06-30	tonig	Kontrolle	0-6 mm	13	1		1		0		0				2.877	1.042	1.63559	25.7201	19.4	34.1	52.4256	33.5	66.6
24	47	2020-06-30	tonig	Kontrolle	0-6 mm	14	1		1		0		0				3.072	1.095	1.92863	25.7201	19.4	34.1	52.4256	33.5	66.6
24	47	2020-06-30	tonig	Kontrolle	7-12 mm	15	1	32	0	0	1	16	0		0	0	3.237	1.024	1.77722	25.7201	19.4	34.1	52.4256	33.5	66.6
24	47	2020-06-30	tonig	Kontrolle	7-12 mm	16	1		0		0		0				2.979	1.074	1.79919	25.7201	19.4	34.1	52.4256	33.5	66.6
24	47	2020-06-30	tonig	Kontrolle	7-12 mm	17	1		0	0	1		0			0	2.969	1.051	1.71717	25.7201	19.4	34.1	52.4256	33.5	66.6
24	47	2020-06-30	tonig	Kontrolle	7-12 mm	18	1		0		0		0				2.783	1.053	1.61573	25.7201	19.4	34.1	52.4256	33.5	66.6
24	47	2020-06-30	tonig	Kontrolle	7-12 mm	19	1		0		0		0				3.211	1.068	1.9177	25.7201	19.4	34.1	52.4256	33.5	66.6
24	47	2020-06-30	tonig	Kontrolle	7-12 mm	20	1		0	0	1		0			NA	2.716	1.031	1.51163	25.7201	19.4	34.1	52.4256	33.5	66.6
24	47	2020-06-30	tonig	Kontrolle	7-12 mm	21	1		0		0		0				2.746	0.982	1.38651	25.7201	19.4	34.1	52.4256	33.5	66.6
24	47	2020-06-30	tonig	Kontrolle	7-12 mm	22	1		0	0	1		0			0	2.984	1.161	2.10602	25.7201	19.4	34.1	52.4256	33.5	66.6
24	47	2020-06-30	tonig	Kontrolle	7-12 mm	23	1		0	0	1		0			0	3.234	1.117	2.11273	25.7201	19.4	34.1	52.4256	33.5	66.6
24	47	2020-06-30	tonig	Kontrolle	7-12 mm	24	1		0	0	1		0			NA	2.889	1.1	1.83034	25.7201	19.4	34.1	52.4256	33.5	66.6
24	47	2020-06-30	tonig	Kontrolle	7-12 mm	25	1		0	0	1		0			0	2.84	1.068	1.69613	25.7201	19.4	34.1	52.4256	33.5	66.6
24	47	2020-06-30	tonig	Kontrolle	7-12 mm	26	1		0	0	1		0			NA	2.911	1.19	2.15841	25.7201	19.4	34.1	52.4256	33.5	66.6
24	47	2020-06-30	tonig	Kontrolle	7-12 mm	27	1		0	0	1		0			0	3.106	1.152	2.15827	25.7201	19.4	34.1	52.4256	33.5	66.6
24	47	2020-06-30	tonig	Kontrolle	7-12 mm	28	1		0	0	1		0			0	2.754	0.963	1.33726	25.7201	19.4	34.1	52.4256	33.5	66.6
24	47	2020-06-30	tonig	Kontrolle	7-12 mm	29	1		0		0		0				3.205	1.236	2.56368	25.7201	19.4	34.1	52.4256	33.5	66.6
24	47	2020-06-30	tonig	Kontrolle	7-12 mm	30	1		0	0	1		0			0	3.133	1.15	2.16948	25.7201	19.4	34.1	52.4256	33.5	66.6
24	47	2020-06-30	tonig	Kontrolle	7-12 mm	31	1		0	0	1		0			0	2.958	1.07	1.77323	25.7201	19.4	34.1	52.4256	33.5	66.6
24	47	2020-06-30	tonig	Kontrolle	7-12 mm	32	1		0		0		0				2.938	1.113	1.90564	25.7201	19.4	34.1	52.4256	33.5	66.6
24	47	2020-06-30	tonig	Kontrolle	7-12 mm	33	1		0	0	1		0			NA	2.738	1.034	1.53276	25.7201	19.4	34.1	52.4256	33.5	66.6
24	47	2020-06-30	tonig	Kontrolle	7-12 mm	34	1		0		0		0				2.933	1.022	1.60403	25.7201	19.4	34.1	52.4256	33.5	66.6
24	47	2020-06-30	tonig	Kontrolle	7-12 mm	35	1		0		0		0				2.509	0.914	1.09747	25.7201	19.4	34.1	52.4256	33.5	66.6
24	47	2020-06-30	tonig	Kontrolle	7-12 mm	36	1		0		0		0				2.924	0.992	1.5066	25.7201	19.4	34.1	52.4256	33.5	66.6
24	47	2020-06-30	tonig	Kontrolle	7-12 mm	37	1		0	0	1		0			1	3.116	0.901	1.32448	25.7201	19.4	34.1	52.4256	33.5	66.6
24	47	2020-06-30	tonig	Kontrolle	7-12 mm	38	1		0		0		0				2.683	0.957	1.2866	25.7201	19.4	34.1	52.4256	33.5	66.6
24	47	2020-06-30	tonig	Kontrolle	7-12 mm	39	1		0		0		0				3.004	1.124	1.98715	25.7201	19.4	34.1	52.4256	33.5	66.6
24	47	2020-06-30	tonig	Kontrolle	7-12 mm	40	1		0		0		0				2.999	1.073	1.8079	25.7201	19.4	34.1	52.4256	33.5	66.6
24	47	2020-06-30	tonig	Kontrolle	7-12 mm	41	1		0	0	1		0			1	2.861	1.057	1.67366	25.7201	19.4	34.1	52.4256	33.5	66.6
24	47	2020-06-30	tonig	Kontrolle	7-12 mm	42	1		0		0		0				2.483	0.963	1.20567	25.7201	19.4	34.1	52.4256	33.5	66.6
24	47	2020-06-30	tonig	Kontrolle	7-12 mm	43	1		0	0	1		0			0	3.071	1.175	2.22001	25.7201	19.4	34.1	52.4256	33.5	66.6
24	47	2020-06-30	tonig	Kontrolle	7-12 mm	44	1		0		0		0				2.665	0.963	1.29404	25.7201	19.4	34.1	52.4256	33.5	66.6
24	47	2020-06-30	tonig	Kontrolle	7-12 mm	45	1		0		0		0				2.86	1.076	1.73376	25.7201	19.4	34.1	52.4256	33.5	66.6
24	47	2020-06-30	tonig	Kontrolle	7-12 mm	46	1		0		0		0				2.899	0.968	1.42232	25.7201	19.4	34.1	52.4256	33.5	66.6
24	48	2020-06-30	tonig	Test	0-6 mm	1	1	6	1		0	2	0		0		3.127	1.078	1.90267	25.7201	19.4	34.1	52.4256	33.5	66.6
24	48	2020-06-30	tonig	Test	0-6 mm	2	1		1		0		0				2.865	1.083	1.75946	25.7201	19.4	34.1	52.4256	33.5	66.6
24	48	2020-06-30	tonig	Test	0-6 mm	3	1		1	0	1		0			1	3.046	0.932	1.38535	25.7201	19.4	34.1	52.4256	33.5	66.6
24	48	2020-06-30	tonig	Test	0-6 mm	4	1		1	0	1		0			NA	2.979	1.006	1.57857	25.7201	19.4	34.1	52.4256	33.5	66.6
24	48	2020-06-30	tonig	Test	0-6 mm	5	1		1		0		0				2.866	1.007	1.52172	25.7201	19.4	34.1	52.4256	33.5	66.6
24	48	2020-06-30	tonig	Test	0-6 mm	6	1		1		0		0				3.088	1.03	1.71534	25.7201	19.4	34.1	52.4256	33.5	66.6
24	48	2020-06-30	tonig	Test	7-12 mm	7	1	34	0		0	15	0		0		3.011	1.18	2.1952	25.7201	19.4	34.1	52.4256	33.5	66.6
24	48	2020-06-30	tonig	Test	7-12 mm	8	1		0	0	1		0			1	2.88	0.985	1.46306	25.7201	19.4	34.1	52.4256	33.5	66.6
24	48	2020-06-30	tonig	Test	7-12 mm	9	1		0	0	1		0			NA	2.598	1.103	1.65496	25.7201	19.4	34.1	52.4256	33.5	66.6
24	48	2020-06-30	tonig	Test	7-12 mm	10	1		0		0		0				2.709	1.082	1.66059	25.7201	19.4	34.1	52.4256	33.5	66.6
24	48	2020-06-30	tonig	Test	7-12 mm	11	1		0		0		0				2.832	1.169	2.02638	25.7201	19.4	34.1	52.4256	33.5	66.6
24	48	2020-06-30	tonig	Test	7-12 mm	12	1		0		0		0				2.709	1.067	1.61487	25.7201	19.4	34.1	52.4256	33.5	66.6
24	48	2020-06-30	tonig	Test	7-12 mm	13	1		0		0		0				2.838	0.913	1.23866	25.7201	19.4	34.1	52.4256	33.5	66.6
24	48	2020-06-30	tonig	Test	7-12 mm	14	1		0	0	1		0			0	2.815	1.07	1.6875	25.7201	19.4	34.1	52.4256	33.5	66.6
24	48	2020-06-30	tonig	Test	7-12 mm	15	1		0	0	1		0			0	2.739	1.121	1.8022	25.7201	19.4	34.1	52.4256	33.5	66.6
24	48	2020-06-30	tonig	Test	7-12 mm	16	1		0	0	1		0			0	2.901	1.119	1.90198	25.7201	19.4	34.1	52.4256	33.5	66.6
24	48	2020-06-30	tonig	Test	7-12 mm	17	1		0	0	1		0			0	2.528	0.968	1.2403	25.7201	19.4	34.1	52.4256	33.5	66.6
24	48	2020-06-30	tonig	Test	7-12 mm	18	1		0		0		0				2.79	0.972	1.38018	25.7201	19.4	34.1	52.4256	33.5	66.6
24	48	2020-06-30	tonig	Test	7-12 mm	19	1		0		0		0				2.728	1.15	1.88903	25.7201	19.4	34.1	52.4256	33.5	66.6
24	48	2020-06-30	tonig	Test	7-12 mm	20	1		0		0		0				2.638	0.984	1.33741	25.7201	19.4	34.1	52.4256	33.5	66.6
24	48	2020-06-30	tonig	Test	7-12 mm	21	1		0	0	1		0			1	2.965	1.052	1.71813	25.7201	19.4	34.1	52.4256	33.5	66.6
24	48	2020-06-30	tonig	Test	7-12 mm	22	1		0		0		0				3	1.159	2.11002	25.7201	19.4	34.1	52.4256	33.5	66.6
24	48	2020-06-30	tonig	Test	7-12 mm	23	1		0		0		0				3.077	1.121	2.02459	25.7201	19.4	34.1	52.4256	33.5	66.6
24	48	2020-06-30	tonig	Test	7-12 mm	24	1		0	0	1		0			0	2.728	1.022	1.49192	25.7201	19.4	34.1	52.4256	33.5	66.6
24	48	2020-06-30	tonig	Test	7-12 mm	25	1		0	0	1		0			0	3.05	1.256	2.51929	25.7201	19.4	34.1	52.4256	33.5	66.6
24	48	2020-06-30	tonig	Test	7-12 mm	26	1		0	0	1		0			0	2.796	1.053	1.62328	25.7201	19.4	34.1	52.4256	33.5	66.6
24	48	2020-06-30	tonig	Test	7-12 mm	27	1		0	0	1		0			1	2.555	0.991	1.31382	25.7201	19.4	34.1	52.4256	33.5	66.6
24	48	2020-06-30	tonig	Test	7-12 mm	28	1		0	0	1		0			NA	2.959	1.113	1.91926	25.7201	19.4	34.1	52.4256	33.5	66.6
24	48	2020-06-30	tonig	Test	7-12 mm	29	1		0		0		0				2.656	1.061	1.56552	25.7201	19.4	34.1	52.4256	33.5	66.6
24	48	2020-06-30	tonig	Test	7-12 mm	30	1		0		0		0				3.024	1.154	2.10859	25.7201	19.4	34.1	52.4256	33.5	66.6
24	48	2020-06-30	tonig	Test	7-12 mm	31	1		0		0		0				2.737	0.938	1.2609	25.7201	19.4	34.1	52.4256	33.5	66.6
24	48	2020-06-30	tonig	Test	7-12 mm	32	1		0	0	1		0			1	2.733	0.962	1.32431	25.7201	19.4	34.1	52.4256	33.5	66.6
24	48	2020-06-30	tonig	Test	7-12 mm	33	1		0		0		0				2.842	1.15	1.96797	25.7201	19.4	34.1	52.4256	33.5	66.6
24	48	2020-06-30	tonig	Test	7-12 mm	34	1		0	0	1		0			NA	2.685	0.991	1.38067	25.7201	19.4	34.1	52.4256	33.5	66.6
24	48	2020-06-30	tonig	Test	7-12 mm	35	1		0		0		0				3.097	1.131	2.07427	25.7201	19.4	34.1	52.4256	33.5	66.6
24	48	2020-06-30	tonig	Test	7-12 mm	36	1		0		0		0				2.777	0.989	1.42222	25.7201	19.4	34.1	52.4256	33.5	66.6
24	48	2020-06-30	tonig	Test	7-12 mm	37	1		0		0		0				2.856	1.033	1.59572	25.7201	19.4	34.1	52.4256	33.5	66.6
24	48	2020-06-30	tonig	Test	7-12 mm	38	1		0		0		0				2.682	0.999	1.40148	25.7201	19.4	34.1	52.4256	33.5	66.6
24	48	2020-06-30	tonig	Test	7-12 mm	39	1		0		0		0				2.74	1.008	1.45771	25.7201	19.4	34.1	52.4256	33.5	66.6
24	48	2020-06-30	tonig	Test	7-12 mm	40	1		0	0	1		0			0	2.804	1.006	1.48584	25.7201	19.4	34.1	52.4256	33.5	66.6
24	49	2020-06-30	sandig	Test	0-6 mm	1	1	45	1		0	14	0		0		3.127	1.179	2.2759	25.7201	19.4	34.1	52.4256	33.5	66.6
24	49	2020-06-30	sandig	Test	0-6 mm	2	1		1		0		0				2.577	1.024	1.41486	25.7201	19.4	34.1	52.4256	33.5	66.6
24	49	2020-06-30	sandig	Test	0-6 mm	3	1		1		0		0				2.812	0.917	1.23809	25.7201	19.4	34.1	52.4256	33.5	66.6
24	49	2020-06-30	sandig	Test	0-6 mm	4	1		1	0	1		0			NA	2.925	1.012	1.5685	25.7201	19.4	34.1	52.4256	33.5	66.6
24	49	2020-06-30	sandig	Test	0-6 mm	5	1		1		0		0				3.048	1.11	1.96634	25.7201	19.4	34.1	52.4256	33.5	66.6
24	49	2020-06-30	sandig	Test	0-6 mm	6	1		1		0		0				2.383	0.897	1.00394	25.7201	19.4	34.1	52.4256	33.5	66.6
24	49	2020-06-30	sandig	Test	0-6 mm	7	1		1		0		0				2.619	0.944	1.22202	25.7201	19.4	34.1	52.4256	33.5	66.6
24	49	2020-06-30	sandig	Test	0-6 mm	8	1		1		0		0				3.133	1.162	2.21499	25.7201	19.4	34.1	52.4256	33.5	66.6
24	49	2020-06-30	sandig	Test	0-6 mm	9	1		1		0		0				2.86	1.019	1.55494	25.7201	19.4	34.1	52.4256	33.5	66.6
24	49	2020-06-30	sandig	Test	0-6 mm	10	1		1	0	1		0			1	2.512	0.994	1.29954	25.7201	19.4	34.1	52.4256	33.5	66.6
24	49	2020-06-30	sandig	Test	0-6 mm	11	1		1	0	1		0			1	2.569	0.828	0.922196	25.7201	19.4	34.1	52.4256	33.5	66.6
24	49	2020-06-30	sandig	Test	0-6 mm	12	1		1	0	1		0			NA	2.899	1.074	1.75088	25.7201	19.4	34.1	52.4256	33.5	66.6
24	49	2020-06-30	sandig	Test	0-6 mm	13	1		1		0		0				2.872	0.999	1.50077	25.7201	19.4	34.1	52.4256	33.5	66.6
24	49	2020-06-30	sandig	Test	0-6 mm	14	1		1		0		0				2.66	0.919	1.17628	25.7201	19.4	34.1	52.4256	33.5	66.6
24	49	2020-06-30	sandig	Test	0-6 mm	15	1		1		0		0				2.99	1.076	1.81257	25.7201	19.4	34.1	52.4256	33.5	66.6
24	49	2020-06-30	sandig	Test	0-6 mm	16	1		1		0		0				3.037	1.07	1.82059	25.7201	19.4	34.1	52.4256	33.5	66.6
24	49	2020-06-30	sandig	Test	0-6 mm	17	1		1		0		0				2.962	1.049	1.70661	25.7201	19.4	34.1	52.4256	33.5	66.6
24	49	2020-06-30	sandig	Test	0-6 mm	18	1		1		0		0				2.966	0.993	1.53133	25.7201	19.4	34.1	52.4256	33.5	66.6
24	49	2020-06-30	sandig	Test	0-6 mm	19	1		1	0	1		0			0	2.567	0.946	1.20284	25.7201	19.4	34.1	52.4256	33.5	66.6
24	49	2020-06-30	sandig	Test	0-6 mm	20	1		1		0		0				2.609	0.928	1.17644	25.7201	19.4	34.1	52.4256	33.5	66.6
24	49	2020-06-30	sandig	Test	0-6 mm	21	1		1		0		0				2.882	1.046	1.65103	25.7201	19.4	34.1	52.4256	33.5	66.6
24	49	2020-06-30	sandig	Test	0-6 mm	22	1		1	0	1		0			NA	3.016	0.95	1.4252	25.7201	19.4	34.1	52.4256	33.5	66.6
24	49	2020-06-30	sandig	Test	0-6 mm	23	1		1		0		0				2.933	0.968	1.439	25.7201	19.4	34.1	52.4256	33.5	66.6
24	49	2020-06-30	sandig	Test	0-6 mm	24	1		1		0		0				2.683	0.872	1.0682	25.7201	19.4	34.1	52.4256	33.5	66.6
24	49	2020-06-30	sandig	Test	0-6 mm	25	1		1		0		0				2.963	1.138	2.00916	25.7201	19.4	34.1	52.4256	33.5	66.6
24	49	2020-06-30	sandig	Test	0-6 mm	26	1		1	0	1		0			0	2.876	1.038	1.62249	25.7201	19.4	34.1	52.4256	33.5	66.6
24	49	2020-06-30	sandig	Test	0-6 mm	27	1		1	0	1		0			NA	2.766	1.019	1.50383	25.7201	19.4	34.1	52.4256	33.5	66.6
24	49	2020-06-30	sandig	Test	0-6 mm	28	1		1	0	1		0			1	2.892	0.962	1.40135	25.7201	19.4	34.1	52.4256	33.5	66.6
24	49	2020-06-30	sandig	Test	0-6 mm	29	1		1	0	1		0			NA	3.169	1.057	1.85383	25.7201	19.4	34.1	52.4256	33.5	66.6
24	49	2020-06-30	sandig	Test	0-6 mm	30	1		1		0		0				2.976	1.062	1.75744	25.7201	19.4	34.1	52.4256	33.5	66.6
24	49	2020-06-30	sandig	Test	0-6 mm	31	1		1		0		0				2.714	1.009	1.44674	25.7201	19.4	34.1	52.4256	33.5	66.6
24	49	2020-06-30	sandig	Test	0-6 mm	32	1		1	0	1		0			1	3.119	0.976	1.55566	25.7201	19.4	34.1	52.4256	33.5	66.6
24	49	2020-06-30	sandig	Test	0-6 mm	33	1		1		0		0				2.994	0.93	1.35586	25.7201	19.4	34.1	52.4256	33.5	66.6
24	49	2020-06-30	sandig	Test	0-6 mm	34	1		1	0	1		0			0	2.665	0.964	1.29673	25.7201	19.4	34.1	52.4256	33.5	66.6
24	49	2020-06-30	sandig	Test	0-6 mm	35	1		1		0		0				2.728	1.046	1.56281	25.7201	19.4	34.1	52.4256	33.5	66.6
24	49	2020-06-30	sandig	Test	0-6 mm	36	1		1	0	1		0			0	3.008	1.15	2.08292	25.7201	19.4	34.1	52.4256	33.5	66.6
24	49	2020-06-30	sandig	Test	0-6 mm	37	1		1		0		0				2.917	0.863	1.13751	25.7201	19.4	34.1	52.4256	33.5	66.6
24	49	2020-06-30	sandig	Test	0-6 mm	38	1		1		0		0				2.559	0.805	0.868282	25.7201	19.4	34.1	52.4256	33.5	66.6
24	49	2020-06-30	sandig	Test	0-6 mm	39	1		1		0		0				1.934	1.049	1.11431	25.7201	19.4	34.1	52.4256	33.5	66.6
24	49	2020-06-30	sandig	Test	0-6 mm	40	1		1		0		0				2.679	0.947	1.25797	25.7201	19.4	34.1	52.4256	33.5	66.6
24	49	2020-06-30	sandig	Test	0-6 mm	41	1		1	0	1		0			NA	2.404	0.85	0.909433	25.7201	19.4	34.1	52.4256	33.5	66.6
24	49	2020-06-30	sandig	Test	0-6 mm	42	1		1		0		0				3.169	0.696	0.803784	25.7201	19.4	34.1	52.4256	33.5	66.6
24	49	2020-06-30	sandig	Test	0-6 mm	43	1		1		0		0				2.752	1.037	1.54955	25.7201	19.4	34.1	52.4256	33.5	66.6
24	49	2020-06-30	sandig	Test	0-6 mm	44	1		1		0		0				3.072	0.924	1.37329	25.7201	19.4	34.1	52.4256	33.5	66.6
24	49	2020-06-30	sandig	Test	0-6 mm	45	1		1		0		0				3.135	1.038	1.76861	25.7201	19.4	34.1	52.4256	33.5	66.6
24	50	2020-06-30	lehmig	Test	0-6 mm	1	1	43	1		0	21	0		0		2.86	1.068	1.70808	25.7201	19.4	34.1	52.4256	33.5	66.6
24	50	2020-06-30	lehmig	Test	0-6 mm	2	1		1	0	1		0			0	2.893	1.074	1.74725	25.7201	19.4	34.1	52.4256	33.5	66.6
24	50	2020-06-30	lehmig	Test	0-6 mm	3	1		1		0		0				2.889	1.128	1.92471	25.7201	19.4	34.1	52.4256	33.5	66.6
24	50	2020-06-30	lehmig	Test	0-6 mm	4	1		1		0		0				2.854	0.879	1.1546	25.7201	19.4	34.1	52.4256	33.5	66.6
24	50	2020-06-30	lehmig	Test	0-6 mm	5	1		1	0	1		0			NA	3.004	1.175	2.17157	25.7201	19.4	34.1	52.4256	33.5	66.6
24	50	2020-06-30	lehmig	Test	0-6 mm	6	1		1		0		0				3.002	1.001	1.57499	25.7201	19.4	34.1	52.4256	33.5	66.6
24	50	2020-06-30	lehmig	Test	0-6 mm	7	1		1		0		0				2.777	0.905	1.19089	25.7201	19.4	34.1	52.4256	33.5	66.6
24	50	2020-06-30	lehmig	Test	0-6 mm	8	1		1	0	1		0			NA	2.832	1.054	1.6473	25.7201	19.4	34.1	52.4256	33.5	66.6
24	50	2020-06-30	lehmig	Test	0-6 mm	9	1		1		0		0				2.937	1.144	2.01259	25.7201	19.4	34.1	52.4256	33.5	66.6
24	50	2020-06-30	lehmig	Test	0-6 mm	10	1		1	0	1		0			0	2.863	1.149	1.97906	25.7201	19.4	34.1	52.4256	33.5	66.6
24	50	2020-06-30	lehmig	Test	0-6 mm	11	1		1		0		0				2.798	1.164	1.98496	25.7201	19.4	34.1	52.4256	33.5	66.6
24	50	2020-06-30	lehmig	Test	0-6 mm	12	1		1	0	1		0			0	2.787	1.019	1.51525	25.7201	19.4	34.1	52.4256	33.5	66.6
24	50	2020-06-30	lehmig	Test	0-6 mm	13	1		1	0	1		0			0	3.009	1.034	1.68446	25.7201	19.4	34.1	52.4256	33.5	66.6
24	50	2020-06-30	lehmig	Test	0-6 mm	14	1		1	0	1		0			0	2.678	1.046	1.53417	25.7201	19.4	34.1	52.4256	33.5	66.6
24	50	2020-06-30	lehmig	Test	0-6 mm	15	1		1	0	1		0			0	2.568	1.076	1.55675	25.7201	19.4	34.1	52.4256	33.5	66.6
24	50	2020-06-30	lehmig	Test	0-6 mm	16	1		1		0		0				3.192	1.149	2.20649	25.7201	19.4	34.1	52.4256	33.5	66.6
24	50	2020-06-30	lehmig	Test	0-6 mm	17	1		1	0	1		0			0	2.795	1.031	1.5556	25.7201	19.4	34.1	52.4256	33.5	66.6
24	50	2020-06-30	lehmig	Test	0-6 mm	18	1		1		0		0				3.259	1.257	2.69621	25.7201	19.4	34.1	52.4256	33.5	66.6
24	50	2020-06-30	lehmig	Test	0-6 mm	19	1		1		0		0				2.72	0.942	1.26377	25.7201	19.4	34.1	52.4256	33.5	66.6
24	50	2020-06-30	lehmig	Test	0-6 mm	20	1		1	0	1		0			0	2.886	1.04	1.63441	25.7201	19.4	34.1	52.4256	33.5	66.6
24	50	2020-06-30	lehmig	Test	0-6 mm	21	1		1	0	1		0			0	3.031	1.102	1.92729	25.7201	19.4	34.1	52.4256	33.5	66.6
24	50	2020-06-30	lehmig	Test	0-6 mm	22	1		1		0		0				3.137	1.251	2.57056	25.7201	19.4	34.1	52.4256	33.5	66.6
24	50	2020-06-30	lehmig	Test	0-6 mm	23	1		1		0		0				3.008	1.149	2.0793	25.7201	19.4	34.1	52.4256	33.5	66.6
24	50	2020-06-30	lehmig	Test	0-6 mm	24	1		1		0		0				3.113	1.156	2.17818	25.7201	19.4	34.1	52.4256	33.5	66.6
24	50	2020-06-30	lehmig	Test	0-6 mm	25	1		1	0	1		0			0	3.062	1.166	2.17972	25.7201	19.4	34.1	52.4256	33.5	66.6
24	50	2020-06-30	lehmig	Test	0-6 mm	26	1		1		0		0				2.88	1.084	1.77194	25.7201	19.4	34.1	52.4256	33.5	66.6
24	50	2020-06-30	lehmig	Test	0-6 mm	27	1		1	0	1		0			0	2.742	0.837	1.00581	25.7201	19.4	34.1	52.4256	33.5	66.6
24	50	2020-06-30	lehmig	Test	0-6 mm	28	1		1		0		0				2.836	1.144	1.94338	25.7201	19.4	34.1	52.4256	33.5	66.6
24	50	2020-06-30	lehmig	Test	0-6 mm	29	1		1		0		0				2.896	1.134	1.94995	25.7201	19.4	34.1	52.4256	33.5	66.6
24	50	2020-06-30	lehmig	Test	0-6 mm	30	1		1		0		0				2.879	1.085	1.7746	25.7201	19.4	34.1	52.4256	33.5	66.6
24	50	2020-06-30	lehmig	Test	0-6 mm	31	1		1	0	1		0			NA	2.68	0.98	1.34768	25.7201	19.4	34.1	52.4256	33.5	66.6
24	50	2020-06-30	lehmig	Test	0-6 mm	32	1		1	0	1		0			0	2.71	1.051	1.56738	25.7201	19.4	34.1	52.4256	33.5	66.6
24	50	2020-06-30	lehmig	Test	0-6 mm	33	1		1	0	1		0			0	2.84	1.177	2.06001	25.7201	19.4	34.1	52.4256	33.5	66.6
24	50	2020-06-30	lehmig	Test	0-6 mm	34	1		1	0	1		0			NA	2.954	1.133	1.9855	25.7201	19.4	34.1	52.4256	33.5	66.6
24	50	2020-06-30	lehmig	Test	0-6 mm	35	1		1	0	1		0			0	2.683	1.134	1.80653	25.7201	19.4	34.1	52.4256	33.5	66.6
24	50	2020-06-30	lehmig	Test	0-6 mm	36	1		1		0		0				2.872	1.001	1.50678	25.7201	19.4	34.1	52.4256	33.5	66.6
24	50	2020-06-30	lehmig	Test	0-6 mm	37	1		1		0		0				3.098	1.105	1.98064	25.7201	19.4	34.1	52.4256	33.5	66.6
24	50	2020-06-30	lehmig	Test	0-6 mm	38	1		1		0		0				2.651	0.939	1.22388	25.7201	19.4	34.1	52.4256	33.5	66.6
24	50	2020-06-30	lehmig	Test	0-6 mm	39	1		1		0		0				2.682	0.901	1.14001	25.7201	19.4	34.1	52.4256	33.5	66.6
24	50	2020-06-30	lehmig	Test	0-6 mm	40	1		1	0	1		0			NA	2.88	0.947	1.35236	25.7201	19.4	34.1	52.4256	33.5	66.6
24	50	2020-06-30	lehmig	Test	0-6 mm	41	1		1	0	1		0			1	2.569	0.937	1.18098	25.7201	19.4	34.1	52.4256	33.5	66.6
24	50	2020-06-30	lehmig	Test	0-6 mm	42	1		1	0	1		0			NA	2.662	1.028	1.47297	25.7201	19.4	34.1	52.4256	33.5	66.6
24	50	2020-06-30	lehmig	Test	0-6 mm	43	1		1		0		0				3.309	0.832	1.19934	25.7201	19.4	34.1	52.4256	33.5	66.6
24	50	2020-06-30	lehmig	Test	7-12 mm	44	1	6	0	0	1	3	0		0	0	2.864	1.089	1.77839	25.7201	19.4	34.1	52.4256	33.5	66.6
24	50	2020-06-30	lehmig	Test	7-12 mm	45	1		0		0		0				2.751	1.035	1.54301	25.7201	19.4	34.1	52.4256	33.5	66.6
24	50	2020-06-30	lehmig	Test	7-12 mm	46	1		0		0		0				2.744	0.948	1.29122	25.7201	19.4	34.1	52.4256	33.5	66.6
24	50	2020-06-30	lehmig	Test	7-12 mm	47	1		0	0	1		0			0	3.07	1.158	2.15553	25.7201	19.4	34.1	52.4256	33.5	66.6
24	50	2020-06-30	lehmig	Test	7-12 mm	48	1		0	0	1		0			0	2.909	1.074	1.75692	25.7201	19.4	34.1	52.4256	33.5	66.6
24	50	2020-06-30	lehmig	Test	7-12 mm	49	1		0		0		0				3.058	1.199	2.30184	25.7201	19.4	34.1	52.4256	33.5	66.6
24	51	2020-06-30	tonig	Test	0-6 mm	1	1	19	1		0	7	0		0		2.982	1.023	1.63402	25.7201	19.4	34.1	52.4256	33.5	66.6
24	51	2020-06-30	tonig	Test	0-6 mm	2	1		1		0		0				2.521	0.977	1.25997	25.7201	19.4	34.1	52.4256	33.5	66.6
24	51	2020-06-30	tonig	Test	0-6 mm	3	1		1	0	1		0			NA	2.712	0.959	1.30595	25.7201	19.4	34.1	52.4256	33.5	66.6
24	51	2020-06-30	tonig	Test	0-6 mm	4	1		1	0	1		0			0	3.042	1.133	2.04464	25.7201	19.4	34.1	52.4256	33.5	66.6
24	51	2020-06-30	tonig	Test	0-6 mm	5	1		1		0		0				2.969	1.136	2.00616	25.7201	19.4	34.1	52.4256	33.5	66.6
24	51	2020-06-30	tonig	Test	0-6 mm	6	1		1	0	1		0			0	2.843	1.125	1.884	25.7201	19.4	34.1	52.4256	33.5	66.6
24	51	2020-06-30	tonig	Test	0-6 mm	7	1		1		0		0				2.95	1.038	1.66424	25.7201	19.4	34.1	52.4256	33.5	66.6
24	51	2020-06-30	tonig	Test	0-6 mm	8	1		1		0		0				2.927	0.929	1.32267	25.7201	19.4	34.1	52.4256	33.5	66.6
24	51	2020-06-30	tonig	Test	0-6 mm	9	1		1		0		0				2.841	0.985	1.44325	25.7201	19.4	34.1	52.4256	33.5	66.6
24	51	2020-06-30	tonig	Test	0-6 mm	10	1		1		0		0				2.683	0.924	1.1994	25.7201	19.4	34.1	52.4256	33.5	66.6
24	51	2020-06-30	tonig	Test	0-6 mm	11	1		1		0		0				2.514	0.809	0.861511	25.7201	19.4	34.1	52.4256	33.5	66.6
24	51	2020-06-30	tonig	Test	0-6 mm	12	1		1	0	1		0			0	3.026	1.115	1.96978	25.7201	19.4	34.1	52.4256	33.5	66.6
24	51	2020-06-30	tonig	Test	0-6 mm	13	1		1		0		0				2.732	1.038	1.54125	25.7201	19.4	34.1	52.4256	33.5	66.6
24	51	2020-06-30	tonig	Test	0-6 mm	14	1		1		0		0				2.743	0.871	1.08958	25.7201	19.4	34.1	52.4256	33.5	66.6
24	51	2020-06-30	tonig	Test	0-6 mm	15	1		1		0		0				2.738	0.886	1.12538	25.7201	19.4	34.1	52.4256	33.5	66.6
24	51	2020-06-30	tonig	Test	0-6 mm	16	1		1		0		0				2.842	0.902	1.2107	25.7201	19.4	34.1	52.4256	33.5	66.6
24	51	2020-06-30	tonig	Test	0-6 mm	17	1		1	0	1		0			NA	2.835	0.853	1.08006	25.7201	19.4	34.1	52.4256	33.5	66.6
24	51	2020-06-30	tonig	Test	0-6 mm	18	1		1	0	1		0			NA	2.728	0.966	1.3329	25.7201	19.4	34.1	52.4256	33.5	66.6
24	51	2020-06-30	tonig	Test	0-6 mm	19	1		1	0	1		0			0	3.059	1.175	2.21133	25.7201	19.4	34.1	52.4256	33.5	66.6
24	51	2020-06-30	tonig	Test	7-12 mm	20	1	27	0	0	1	13	0		0	0	2.94	1.176	2.12893	25.7201	19.4	34.1	52.4256	33.5	66.6
24	51	2020-06-30	tonig	Test	7-12 mm	21	1		0		0		0				2.944	1.019	1.60061	25.7201	19.4	34.1	52.4256	33.5	66.6
24	51	2020-06-30	tonig	Test	7-12 mm	22	1		0	0	1		0			0	2.793	1.154	1.94752	25.7201	19.4	34.1	52.4256	33.5	66.6
24	51	2020-06-30	tonig	Test	7-12 mm	23	1		0		0		0				2.807	1.046	1.60807	25.7201	19.4	34.1	52.4256	33.5	66.6
24	51	2020-06-30	tonig	Test	7-12 mm	24	1		0	0	1		0			0	3.085	0.883	1.25943	25.7201	19.4	34.1	52.4256	33.5	66.6
24	51	2020-06-30	tonig	Test	7-12 mm	25	1		0	0	1		0			0	2.84	1.103	1.80912	25.7201	19.4	34.1	52.4256	33.5	66.6
24	51	2020-06-30	tonig	Test	7-12 mm	26	1		0		0		0				3.027	1.08	1.84867	25.7201	19.4	34.1	52.4256	33.5	66.6
24	51	2020-06-30	tonig	Test	7-12 mm	27	1		0	0	1		0			0	2.733	1.019	1.48589	25.7201	19.4	34.1	52.4256	33.5	66.6
24	51	2020-06-30	tonig	Test	7-12 mm	28	1		0		0		0				2.821	0.96	1.36127	25.7201	19.4	34.1	52.4256	33.5	66.6
24	51	2020-06-30	tonig	Test	7-12 mm	29	1		0		0		0				2.761	0.952	1.3102	25.7201	19.4	34.1	52.4256	33.5	66.6
24	51	2020-06-30	tonig	Test	7-12 mm	30	1		0		0		0				2.76	1.026	1.52126	25.7201	19.4	34.1	52.4256	33.5	66.6
24	51	2020-06-30	tonig	Test	7-12 mm	31	1		0		0		0				2.797	1.068	1.67045	25.7201	19.4	34.1	52.4256	33.5	66.6
24	51	2020-06-30	tonig	Test	7-12 mm	32	1		0		0		0				3.08	0.971	1.5205	25.7201	19.4	34.1	52.4256	33.5	66.6
24	51	2020-06-30	tonig	Test	7-12 mm	33	1		0	0	1		0			0	2.877	0.881	1.1692	25.7201	19.4	34.1	52.4256	33.5	66.6
24	51	2020-06-30	tonig	Test	7-12 mm	34	1		0	0	1		0			1	2.835	0.972	1.40244	25.7201	19.4	34.1	52.4256	33.5	66.6
24	51	2020-06-30	tonig	Test	7-12 mm	35	1		0	0	1		0			0	2.707	0.883	1.10512	25.7201	19.4	34.1	52.4256	33.5	66.6
24	51	2020-06-30	tonig	Test	7-12 mm	36	1		0		0		0				2.938	1.039	1.66066	25.7201	19.4	34.1	52.4256	33.5	66.6
24	51	2020-06-30	tonig	Test	7-12 mm	37	1		0		0		0				2.677	0.926	1.2019	25.7201	19.4	34.1	52.4256	33.5	66.6
24	51	2020-06-30	tonig	Test	7-12 mm	38	1		0		0		0				2.803	0.856	1.0754	25.7201	19.4	34.1	52.4256	33.5	66.6
24	51	2020-06-30	tonig	Test	7-12 mm	39	1		0	0	1		0			NA	2.822	0.798	0.940939	25.7201	19.4	34.1	52.4256	33.5	66.6
24	51	2020-06-30	tonig	Test	7-12 mm	40	1		0	0	1		0			0	2.635	0.964	1.28213	25.7201	19.4	34.1	52.4256	33.5	66.6
24	51	2020-06-30	tonig	Test	7-12 mm	41	1		0		0		0				2.687	0.968	1.31831	25.7201	19.4	34.1	52.4256	33.5	66.6
24	51	2020-06-30	tonig	Test	7-12 mm	42	1		0		0		0				2.45	0.79	0.800606	25.7201	19.4	34.1	52.4256	33.5	66.6
24	51	2020-06-30	tonig	Test	7-12 mm	43	1		0		0		0				2.914	1.053	1.69178	25.7201	19.4	34.1	52.4256	33.5	66.6
24	51	2020-06-30	tonig	Test	7-12 mm	44	1		0	0	1		0			NA	2.759	1.053	1.6018	25.7201	19.4	34.1	52.4256	33.5	66.6
24	51	2020-06-30	tonig	Test	7-12 mm	45	1		0	0	1		0			NA	2.611	0.943	1.21571	25.7201	19.4	34.1	52.4256	33.5	66.6
24	51	2020-06-30	tonig	Test	7-12 mm	46	1		0	0	1		0			1	2.711	0.987	1.38281	25.7201	19.4	34.1	52.4256	33.5	66.6
48	1	2020-07-06		Positivkontrolle		1	1			1	0	0	0	0.1		0	3.011	1.142	2.05609	24.8359	19.5	34.1	51.4851	36.3	62.8
48	1	2020-07-06		Positivkontrolle		2	1				0		0				3.378	1.165	2.40055	24.8359	19.5	34.1	51.4851	36.3	62.8
48	1	2020-07-06		Positivkontrolle		3	1				0		0				3.139	1.092	1.95991	24.8359	19.5	34.1	51.4851	36.3	62.8
48	1	2020-07-06		Positivkontrolle		4	1				0		0				3.259	1.098	2.05725	24.8359	19.5	34.1	51.4851	36.3	62.8
48	1	2020-07-06		Positivkontrolle		5	1				0		0				2.918	1.072	1.75579	24.8359	19.5	34.1	51.4851	36.3	62.8
48	1	2020-07-06		Positivkontrolle		6	1				0		0				3.11	1.17	2.22911	24.8359	19.5	34.1	51.4851	36.3	62.8
48	1	2020-07-06		Positivkontrolle		7	1				0		0				3.057	1.062	1.80527	24.8359	19.5	34.1	51.4851	36.3	62.8
48	1	2020-07-06		Positivkontrolle		8	1				0		0				2.957	1.066	1.7594	24.8359	19.5	34.1	51.4851	36.3	62.8
48	1	2020-07-06		Positivkontrolle		9	1				0		0				2.787	1.079	1.69894	24.8359	19.5	34.1	51.4851	36.3	62.8
48	1	2020-07-06		Positivkontrolle		10	1				0		0				2.997	1.142	2.04653	24.8359	19.5	34.1	51.4851	36.3	62.8
48	1	2020-07-06		Positivkontrolle		11	1				0		0				3.313	1.225	2.60311	24.8359	19.5	34.1	51.4851	36.3	62.8
48	1	2020-07-06		Positivkontrolle		12	1				0		0				3.035	1.06	1.78554	24.8359	19.5	34.1	51.4851	36.3	62.8
48	1	2020-07-06		Positivkontrolle		13	1				0		0				2.691	1.034	1.50645	24.8359	19.5	34.1	51.4851	36.3	62.8
48	1	2020-07-06		Positivkontrolle		14	1			1	0		0			0	3.247	1.237	2.60148	24.8359	19.5	34.1	51.4851	36.3	62.8
48	1	2020-07-06		Positivkontrolle		15	1			1	0		1			0	3.17	1.234	2.52748	24.8359	19.5	34.1	51.4851	36.3	62.8
48	1	2020-07-06		Positivkontrolle		16	1			1	0		0			0	3.033	1.053	1.76087	24.8359	19.5	34.1	51.4851	36.3	62.8
48	1	2020-07-06		Positivkontrolle		17	1			1	0		1			0	2.866	1.049	1.6513	24.8359	19.5	34.1	51.4851	36.3	62.8
48	1	2020-07-06		Positivkontrolle		18	1				0		1				3.146	1.262	2.62347	24.8359	19.5	34.1	51.4851	36.3	62.8
48	1	2020-07-06		Positivkontrolle		19	1				0		0				2.944	1.028	1.62901	24.8359	19.5	34.1	51.4851	36.3	62.8
48	1	2020-07-06		Positivkontrolle		20	1				0		0				2.911	1.099	1.84093	24.8359	19.5	34.1	51.4851	36.3	62.8
48	1	2020-07-06		Positivkontrolle		21	1			1	0		0			0	3.086	1.157	2.16302	24.8359	19.5	34.1	51.4851	36.3	62.8
48	1	2020-07-06		Positivkontrolle		22	1				0		0				3.172	1.155	2.21562	24.8359	19.5	34.1	51.4851	36.3	62.8
48	1	2020-07-06		Positivkontrolle		23	1				0		0				3.001	1.1	1.9013	24.8359	19.5	34.1	51.4851	36.3	62.8
48	1	2020-07-06		Positivkontrolle		24	1			1	0		0			0	2.978	1.085	1.83562	24.8359	19.5	34.1	51.4851	36.3	62.8
48	1	2020-07-06		Positivkontrolle		25	1			1	0		0			0	2.976	1.055	1.73435	24.8359	19.5	34.1	51.4851	36.3	62.8
48	1	2020-07-06		Positivkontrolle		26	1			1	0		0			0	2.878	1.116	1.8768	24.8359	19.5	34.1	51.4851	36.3	62.8
48	1	2020-07-06		Positivkontrolle		27	1				0		0				3.126	1.233	2.48836	24.8359	19.5	34.1	51.4851	36.3	62.8
48	1	2020-07-06		Positivkontrolle		28	1				0		0				3.169	1.193	2.36158	24.8359	19.5	34.1	51.4851	36.3	62.8
48	1	2020-07-06		Positivkontrolle		29	1			1	0		0			1	3.119	1.221	2.4347	24.8359	19.5	34.1	51.4851	36.3	62.8
48	1	2020-07-06		Positivkontrolle		30	1				0		0				2.754	1.033	1.53873	24.8359	19.5	34.1	51.4851	36.3	62.8
48	2	2020-07-06	sandig	Kontrolle	0-6 mm	1	1	44	1		0	21	0		0		3.086	1.188	2.28049	24.8359	19.5	34.1	51.4851	36.3	62.8
48	2	2020-07-06	sandig	Kontrolle	0-6 mm	2	1		1	0	1		0			1	3.099	1.029	1.71811	24.8359	19.5	34.1	51.4851	36.3	62.8
48	2	2020-07-06	sandig	Kontrolle	0-6 mm	3	1		1		0		0				2.878	1.15	1.9929	24.8359	19.5	34.1	51.4851	36.3	62.8
48	2	2020-07-06	sandig	Kontrolle	0-6 mm	4	1		1		0		0				3.128	1.181	2.28436	24.8359	19.5	34.1	51.4851	36.3	62.8
48	2	2020-07-06	sandig	Kontrolle	0-6 mm	5	1		1	0	1		0			0	2.965	0.999	1.54937	24.8359	19.5	34.1	51.4851	36.3	62.8
48	2	2020-07-06	sandig	Kontrolle	0-6 mm	6	1		1	0	1		0			0	3.053	1.113	1.98023	24.8359	19.5	34.1	51.4851	36.3	62.8
48	2	2020-07-06	sandig	Kontrolle	0-6 mm	7	1		1		0		0				3.155	1.158	2.21521	24.8359	19.5	34.1	51.4851	36.3	62.8
48	2	2020-07-06	sandig	Kontrolle	0-6 mm	8	1		1		0		0				2.736	0.969	1.34512	24.8359	19.5	34.1	51.4851	36.3	62.8
48	2	2020-07-06	sandig	Kontrolle	0-6 mm	9	1		1	0	1		0			1	2.881	1.107	1.84858	24.8359	19.5	34.1	51.4851	36.3	62.8
48	2	2020-07-06	sandig	Kontrolle	0-6 mm	10	1		1	0	1		0			NA	2.717	1.139	1.84559	24.8359	19.5	34.1	51.4851	36.3	62.8
48	2	2020-07-06	sandig	Kontrolle	0-6 mm	11	1		1	0	1		0			1	3.017	1.047	1.73168	24.8359	19.5	34.1	51.4851	36.3	62.8
48	2	2020-07-06	sandig	Kontrolle	0-6 mm	12	1		1		0		0				3.043	1.141	2.0743	24.8359	19.5	34.1	51.4851	36.3	62.8
48	2	2020-07-06	sandig	Kontrolle	0-6 mm	13	1		1		0		0				3.141	0.959	1.51253	24.8359	19.5	34.1	51.4851	36.3	62.8
48	2	2020-07-06	sandig	Kontrolle	0-6 mm	14	1		1	0	1		0			1	2.819	1.071	1.69306	24.8359	19.5	34.1	51.4851	36.3	62.8
48	2	2020-07-06	sandig	Kontrolle	0-6 mm	15	1		1	0	1		0			NA	2.937	1.055	1.71162	24.8359	19.5	34.1	51.4851	36.3	62.8
48	2	2020-07-06	sandig	Kontrolle	0-6 mm	16	1		1		0		0				2.572	1.082	1.57661	24.8359	19.5	34.1	51.4851	36.3	62.8
48	2	2020-07-06	sandig	Kontrolle	0-6 mm	17	1		1	0	1		0			NA	2.763	0.99	1.41791	24.8359	19.5	34.1	51.4851	36.3	62.8
48	2	2020-07-06	sandig	Kontrolle	0-6 mm	18	1		1	0	1		0			NA	2.993	1.073	1.80428	24.8359	19.5	34.1	51.4851	36.3	62.8
48	2	2020-07-06	sandig	Kontrolle	0-6 mm	19	1		1		0		0				2.927	1.034	1.63856	24.8359	19.5	34.1	51.4851	36.3	62.8
48	2	2020-07-06	sandig	Kontrolle	0-6 mm	20	1		1	0	1		0			NA	2.858	1.081	1.74869	24.8359	19.5	34.1	51.4851	36.3	62.8
48	2	2020-07-06	sandig	Kontrolle	0-6 mm	21	1		1		0		0				3.163	1.263	2.64183	24.8359	19.5	34.1	51.4851	36.3	62.8
48	2	2020-07-06	sandig	Kontrolle	0-6 mm	22	1		1		0		0				3.162	1.087	1.95623	24.8359	19.5	34.1	51.4851	36.3	62.8
48	2	2020-07-06	sandig	Kontrolle	0-6 mm	23	1		1		0		0				2.834	1.039	1.60188	24.8359	19.5	34.1	51.4851	36.3	62.8
48	2	2020-07-06	sandig	Kontrolle	0-6 mm	24	1		1		0		0				2.669	0.942	1.24008	24.8359	19.5	34.1	51.4851	36.3	62.8
48	2	2020-07-06	sandig	Kontrolle	0-6 mm	25	1		1		0		0				2.651	0.998	1.38251	24.8359	19.5	34.1	51.4851	36.3	62.8
48	2	2020-07-06	sandig	Kontrolle	0-6 mm	26	1		1	0	1		0			NA	2.907	1.069	1.7394	24.8359	19.5	34.1	51.4851	36.3	62.8
48	2	2020-07-06	sandig	Kontrolle	0-6 mm	27	1		1		0		0				2.642	1.109	1.70135	24.8359	19.5	34.1	51.4851	36.3	62.8
48	2	2020-07-06	sandig	Kontrolle	0-6 mm	28	1		1	0	1		0			NA	3.071	1.113	1.99191	24.8359	19.5	34.1	51.4851	36.3	62.8
48	2	2020-07-06	sandig	Kontrolle	0-6 mm	29	1		1	0	1		0			0	3.021	1.112	1.95596	24.8359	19.5	34.1	51.4851	36.3	62.8
48	2	2020-07-06	sandig	Kontrolle	0-6 mm	30	1		1	0	1		0			0	3.133	1.091	1.95258	24.8359	19.5	34.1	51.4851	36.3	62.8
48	2	2020-07-06	sandig	Kontrolle	0-6 mm	31	1		1		0		0				3.227	1.117	2.10816	24.8359	19.5	34.1	51.4851	36.3	62.8
48	2	2020-07-06	sandig	Kontrolle	0-6 mm	32	1		1	0	1		0			NA	2.966	1.122	1.95504	24.8359	19.5	34.1	51.4851	36.3	62.8
48	2	2020-07-06	sandig	Kontrolle	0-6 mm	33	1		1	0	1		0			0	3.097	1.188	2.28861	24.8359	19.5	34.1	51.4851	36.3	62.8
48	2	2020-07-06	sandig	Kontrolle	0-6 mm	34	1		1		0		0				2.963	1.091	1.84663	24.8359	19.5	34.1	51.4851	36.3	62.8
48	2	2020-07-06	sandig	Kontrolle	0-6 mm	35	1		1		0		0				2.975	1.052	1.72392	24.8359	19.5	34.1	51.4851	36.3	62.8
48	2	2020-07-06	sandig	Kontrolle	0-6 mm	36	1		1	0	1		0			NA	3.187	1.125	2.11196	24.8359	19.5	34.1	51.4851	36.3	62.8
48	2	2020-07-06	sandig	Kontrolle	0-6 mm	37	1		1	0	1		0			0	2.42	1.073	1.45886	24.8359	19.5	34.1	51.4851	36.3	62.8
48	2	2020-07-06	sandig	Kontrolle	0-6 mm	38	1		1	0	1		0			0	2.874	1.009	1.53203	24.8359	19.5	34.1	51.4851	36.3	62.8
48	2	2020-07-06	sandig	Kontrolle	0-6 mm	39	1		1		0		0				2.945	0.997	1.53276	24.8359	19.5	34.1	51.4851	36.3	62.8
48	2	2020-07-06	sandig	Kontrolle	0-6 mm	40	1		1		0		0				2.965	1.082	1.81751	24.8359	19.5	34.1	51.4851	36.3	62.8
48	2	2020-07-06	sandig	Kontrolle	0-6 mm	41	1		1	0	1		0			0	3.388	1.199	2.55024	24.8359	19.5	34.1	51.4851	36.3	62.8
48	2	2020-07-06	sandig	Kontrolle	0-6 mm	42	1		1		0		0				3.004	1.05	1.73411	24.8359	19.5	34.1	51.4851	36.3	62.8
48	2	2020-07-06	sandig	Kontrolle	0-6 mm	43	1		1		0		0				3.123	1.071	1.87564	24.8359	19.5	34.1	51.4851	36.3	62.8
48	2	2020-07-06	sandig	Kontrolle	0-6 mm	44	1		1		0		0				3.295	1.1	2.08756	24.8359	19.5	34.1	51.4851	36.3	62.8
48	2	2020-07-06	sandig	Kontrolle	7-12 mm	45	1	6	0		0	5	0		0		2.971	1.077	1.8044	24.8359	19.5	34.1	51.4851	36.3	62.8
48	2	2020-07-06	sandig	Kontrolle	7-12 mm	46	1		0	0	1		0			NA	3.014	1.131	2.01868	24.8359	19.5	34.1	51.4851	36.3	62.8
48	2	2020-07-06	sandig	Kontrolle	7-12 mm	47	1		0	0	1		0			1	2.944	1.08	1.79798	24.8359	19.5	34.1	51.4851	36.3	62.8
48	2	2020-07-06	sandig	Kontrolle	7-12 mm	48	1		0	0	1		0			0	3.122	1.171	2.24153	24.8359	19.5	34.1	51.4851	36.3	62.8
48	2	2020-07-06	sandig	Kontrolle	7-12 mm	49	1		0	0	1		0			0	3.04	1.091	1.89462	24.8359	19.5	34.1	51.4851	36.3	62.8
48	2	2020-07-06	sandig	Kontrolle	7-12 mm	50	1		0	0	1		0			0	3.012	1.107	1.93263	24.8359	19.5	34.1	51.4851	36.3	62.8
48	3	2020-07-06	sandig	Test	0-6 mm	1	1	28	1		0	7	0		0		3.249	1.313	2.93277	24.8359	19.5	34.1	51.4851	36.3	62.8
48	3	2020-07-06	sandig	Test	0-6 mm	2	1		1		0		0				2.92	1.034	1.63464	24.8359	19.5	34.1	51.4851	36.3	62.8
48	3	2020-07-06	sandig	Test	0-6 mm	3	1		1	0	1		0			NA	3.297	1.038	1.86	24.8359	19.5	34.1	51.4851	36.3	62.8
48	3	2020-07-06	sandig	Test	0-6 mm	4	1		1		0		0				2.955	1.175	2.13615	24.8359	19.5	34.1	51.4851	36.3	62.8
48	3	2020-07-06	sandig	Test	0-6 mm	5	1		1		0		0				2.409	1.076	1.46036	24.8359	19.5	34.1	51.4851	36.3	62.8
48	3	2020-07-06	sandig	Test	0-6 mm	6	1		1		0		0				3.237	1.161	2.28458	24.8359	19.5	34.1	51.4851	36.3	62.8
48	3	2020-07-06	sandig	Test	0-6 mm	7	1		1	0	1		0			NA	2.905	1.043	1.65468	24.8359	19.5	34.1	51.4851	36.3	62.8
48	3	2020-07-06	sandig	Test	0-6 mm	8	1		1		0		0				2.982	1.056	1.74114	24.8359	19.5	34.1	51.4851	36.3	62.8
48	3	2020-07-06	sandig	Test	0-6 mm	9	1		1		0		0				3.03	1.084	1.86423	24.8359	19.5	34.1	51.4851	36.3	62.8
48	3	2020-07-06	sandig	Test	0-6 mm	10	1		1	0	1		0			0	3.179	1.129	2.12167	24.8359	19.5	34.1	51.4851	36.3	62.8
48	3	2020-07-06	sandig	Test	0-6 mm	11	1		1		0		0				3.145	1.043	1.79138	24.8359	19.5	34.1	51.4851	36.3	62.8
48	3	2020-07-06	sandig	Test	0-6 mm	12	1		1		0		0				2.942	1.147	2.0266	24.8359	19.5	34.1	51.4851	36.3	62.8
48	3	2020-07-06	sandig	Test	0-6 mm	13	1		1		0		0				2.32	0.978	1.16189	24.8359	19.5	34.1	51.4851	36.3	62.8
48	3	2020-07-06	sandig	Test	0-6 mm	14	1		1		0		0				2.886	0.974	1.43355	24.8359	19.5	34.1	51.4851	36.3	62.8
48	3	2020-07-06	sandig	Test	0-6 mm	15	1		1		0		0				2.94	1.084	1.80886	24.8359	19.5	34.1	51.4851	36.3	62.8
48	3	2020-07-06	sandig	Test	0-6 mm	16	1		1		0		0				2.943	1.211	2.25984	24.8359	19.5	34.1	51.4851	36.3	62.8
48	3	2020-07-06	sandig	Test	0-6 mm	17	1		1		0		0				3.218	1.062	1.90035	24.8359	19.5	34.1	51.4851	36.3	62.8
48	3	2020-07-06	sandig	Test	0-6 mm	18	1		1	0	1		0			NA	2.714	1.102	1.72573	24.8359	19.5	34.1	51.4851	36.3	62.8
48	3	2020-07-06	sandig	Test	0-6 mm	19	1		1		0		0				3.001	1.118	1.96403	24.8359	19.5	34.1	51.4851	36.3	62.8
48	3	2020-07-06	sandig	Test	0-6 mm	20	1		1		0		0				2.423	1.224	1.90071	24.8359	19.5	34.1	51.4851	36.3	62.8
48	3	2020-07-06	sandig	Test	0-6 mm	21	1		1		0		0				2.161	1.025	1.18878	24.8359	19.5	34.1	51.4851	36.3	62.8
48	3	2020-07-06	sandig	Test	0-6 mm	22	1		1	0	1		0			NA	2.68	0.998	1.39764	24.8359	19.5	34.1	51.4851	36.3	62.8
48	3	2020-07-06	sandig	Test	0-6 mm	23	1		1		0		0				2.775	0.998	1.44718	24.8359	19.5	34.1	51.4851	36.3	62.8
48	3	2020-07-06	sandig	Test	0-6 mm	24	1		1		0		0				3.045	1.079	1.85622	24.8359	19.5	34.1	51.4851	36.3	62.8
48	3	2020-07-06	sandig	Test	0-6 mm	25	1		1	0	1		0			0	3.143	1.259	2.60852	24.8359	19.5	34.1	51.4851	36.3	62.8
48	3	2020-07-06	sandig	Test	0-6 mm	26	1		1	0	1		0			NA	3.214	1.278	2.74857	24.8359	19.5	34.1	51.4851	36.3	62.8
48	3	2020-07-06	sandig	Test	0-6 mm	27	1		1		0		0				2.879	1.038	1.62418	24.8359	19.5	34.1	51.4851	36.3	62.8
48	3	2020-07-06	sandig	Test	0-6 mm	28	1		1		0		0				2.576	0.994	1.33265	24.8359	19.5	34.1	51.4851	36.3	62.8
48	3	2020-07-06	sandig	Test	7-12 mm	29	1	21	0		0	11	0		11		2.839	1.092	1.77259	24.8359	19.5	34.1	51.4851	36.3	62.8
48	3	2020-07-06	sandig	Test	7-12 mm	30	1		0	0	1		1			NA	3.225	1.137	2.18298	24.8359	19.5	34.1	51.4851	36.3	62.8
48	3	2020-07-06	sandig	Test	7-12 mm	31	1		0	0	1		1			1	2.927	1.066	1.74155	24.8359	19.5	34.1	51.4851	36.3	62.8
48	3	2020-07-06	sandig	Test	7-12 mm	32	1		0	0	1		0			0	3.268	1.269	2.75552	24.8359	19.5	34.1	51.4851	36.3	62.8
48	3	2020-07-06	sandig	Test	7-12 mm	33	1		0	0	1		0			0	3.154	1.129	2.10498	24.8359	19.5	34.1	51.4851	36.3	62.8
48	3	2020-07-06	sandig	Test	7-12 mm	34	1		0		0		1				3.036	1.033	1.69629	24.8359	19.5	34.1	51.4851	36.3	62.8
48	3	2020-07-06	sandig	Test	7-12 mm	35	1		0	0	1		1			0	3.094	1.146	2.12759	24.8359	19.5	34.1	51.4851	36.3	62.8
48	3	2020-07-06	sandig	Test	7-12 mm	36	1		0	0	1		1			0	3.144	1.114	2.04292	24.8359	19.5	34.1	51.4851	36.3	62.8
48	3	2020-07-06	sandig	Test	7-12 mm	37	1		0	0	1		1			NA	2.873	1.151	1.9929	24.8359	19.5	34.1	51.4851	36.3	62.8
48	3	2020-07-06	sandig	Test	7-12 mm	38	1		0		0		1				3.21	1.147	2.21121	24.8359	19.5	34.1	51.4851	36.3	62.8
48	3	2020-07-06	sandig	Test	7-12 mm	39	1		0		0		0				3.065	1.154	2.13718	24.8359	19.5	34.1	51.4851	36.3	62.8
48	3	2020-07-06	sandig	Test	7-12 mm	40	1		0	0	1		0			0	3.209	1.118	2.10016	24.8359	19.5	34.1	51.4851	36.3	62.8
48	3	2020-07-06	sandig	Test	7-12 mm	41	1		0		0		0				2.999	0.924	1.34066	24.8359	19.5	34.1	51.4851	36.3	62.8
48	3	2020-07-06	sandig	Test	7-12 mm	42	1		0		0		0				2.793	1.063	1.65248	24.8359	19.5	34.1	51.4851	36.3	62.8
48	3	2020-07-06	sandig	Test	7-12 mm	43	1		0		0		0				2.98	1.097	1.87771	24.8359	19.5	34.1	51.4851	36.3	62.8
48	3	2020-07-06	sandig	Test	7-12 mm	44	1		0	0	1		1			0	3.159	1.223	2.47401	24.8359	19.5	34.1	51.4851	36.3	62.8
48	3	2020-07-06	sandig	Test	7-12 mm	45	1		0		0		1				3.306	1.282	2.84497	24.8359	19.5	34.1	51.4851	36.3	62.8
48	3	2020-07-06	sandig	Test	7-12 mm	46	1		0	0	1		1			NA	3.234	1.063	1.9134	24.8359	19.5	34.1	51.4851	36.3	62.8
48	3	2020-07-06	sandig	Test	7-12 mm	47	1		0	0	1		0			0	2.882	1.208	2.20205	24.8359	19.5	34.1	51.4851	36.3	62.8
48	3	2020-07-06	sandig	Test	7-12 mm	48	1		0		0		1				3.074	1.051	1.7779	24.8359	19.5	34.1	51.4851	36.3	62.8
48	3	2020-07-06	sandig	Test	7-12 mm	49	1		0		0		0				3.075	1.135	2.07413	24.8359	19.5	34.1	51.4851	36.3	62.8
48	4	2020-07-06	lehmig	Kontrolle	0-6 mm	1	1	6	1		0	3	0		1		3.445	1.032	1.92109	24.8359	19.5	34.1	51.4851	36.3	62.8
48	4	2020-07-06	lehmig	Kontrolle	0-6 mm	2	1		1		0		0				3.145	1.003	1.65661	24.8359	19.5	34.1	51.4851	36.3	62.8
48	4	2020-07-06	lehmig	Kontrolle	0-6 mm	3	1		1	0	1		0			NA	3.19	1.198	2.39719	24.8359	19.5	34.1	51.4851	36.3	62.8
48	4	2020-07-06	lehmig	Kontrolle	0-6 mm	4	1		1	0	1		0			NA	3.207	1.183	2.35	24.8359	19.5	34.1	51.4851	36.3	62.8
48	4	2020-07-06	lehmig	Kontrolle	0-6 mm	5	1		1	0	1		0			NA	2.875	1.028	1.59083	24.8359	19.5	34.1	51.4851	36.3	62.8
48	4	2020-07-06	lehmig	Kontrolle	0-6 mm	6	1		1		0		1				3.143	1.028	1.73912	24.8359	19.5	34.1	51.4851	36.3	62.8
48	4	2020-07-06	lehmig	Kontrolle	7-12 mm	7	1	41	0		0	23	1		3		3.259	1.137	2.20599	24.8359	19.5	34.1	51.4851	36.3	62.8
48	4	2020-07-06	lehmig	Kontrolle	7-12 mm	8	1		0		0		0				3.173	1.127	2.11017	24.8359	19.5	34.1	51.4851	36.3	62.8
48	4	2020-07-06	lehmig	Kontrolle	7-12 mm	9	1		0		0		0				2.926	1.036	1.64434	24.8359	19.5	34.1	51.4851	36.3	62.8
48	4	2020-07-06	lehmig	Kontrolle	7-12 mm	10	1		0	0	1		0			NA	2.721	1.079	1.65871	24.8359	19.5	34.1	51.4851	36.3	62.8
48	4	2020-07-06	lehmig	Kontrolle	7-12 mm	11	1		0	0	1		1			0	2.768	1.067	1.65004	24.8359	19.5	34.1	51.4851	36.3	62.8
48	4	2020-07-06	lehmig	Kontrolle	7-12 mm	12	1		0		0		0				2.903	1.179	2.11287	24.8359	19.5	34.1	51.4851	36.3	62.8
48	4	2020-07-06	lehmig	Kontrolle	7-12 mm	13	1		0		0		0				2.8	1.062	1.65351	24.8359	19.5	34.1	51.4851	36.3	62.8
48	4	2020-07-06	lehmig	Kontrolle	7-12 mm	14	1		0	0	1		0			1	2.86	1.09	1.77917	24.8359	19.5	34.1	51.4851	36.3	62.8
48	4	2020-07-06	lehmig	Kontrolle	7-12 mm	15	1		0		0		0				3.131	1.313	2.82625	24.8359	19.5	34.1	51.4851	36.3	62.8
48	4	2020-07-06	lehmig	Kontrolle	7-12 mm	16	1		0	0	1		0			0	3.172	1.19	2.35194	24.8359	19.5	34.1	51.4851	36.3	62.8
48	4	2020-07-06	lehmig	Kontrolle	7-12 mm	17	1		0	0	1		0			NA	3.032	1.125	2.00924	24.8359	19.5	34.1	51.4851	36.3	62.8
48	4	2020-07-06	lehmig	Kontrolle	7-12 mm	18	1		0	0	1		0			1	2.927	1.062	1.7285	24.8359	19.5	34.1	51.4851	36.3	62.8
48	4	2020-07-06	lehmig	Kontrolle	7-12 mm	19	1		0	0	1		0			NA	3.127	1.158	2.19555	24.8359	19.5	34.1	51.4851	36.3	62.8
48	4	2020-07-06	lehmig	Kontrolle	7-12 mm	20	1		0		0		0				3.064	1.147	2.11064	24.8359	19.5	34.1	51.4851	36.3	62.8
48	4	2020-07-06	lehmig	Kontrolle	7-12 mm	21	1		0	0	1		0			0	2.921	0.955	1.39488	24.8359	19.5	34.1	51.4851	36.3	62.8
48	4	2020-07-06	lehmig	Kontrolle	7-12 mm	22	1		0		0		1				3.011	1.081	1.8423	24.8359	19.5	34.1	51.4851	36.3	62.8
48	4	2020-07-06	lehmig	Kontrolle	7-12 mm	23	1		0	0	1		0			0	3.173	1.198	2.38442	24.8359	19.5	34.1	51.4851	36.3	62.8
48	4	2020-07-06	lehmig	Kontrolle	7-12 mm	24	1		0	0	1		0			0	2.832	1.147	1.95083	24.8359	19.5	34.1	51.4851	36.3	62.8
48	4	2020-07-06	lehmig	Kontrolle	7-12 mm	25	1		0	0	1		0			NA	3.04	0.941	1.40946	24.8359	19.5	34.1	51.4851	36.3	62.8
48	4	2020-07-06	lehmig	Kontrolle	7-12 mm	26	1		0		0		0				3.145	1.129	2.09897	24.8359	19.5	34.1	51.4851	36.3	62.8
48	4	2020-07-06	lehmig	Kontrolle	7-12 mm	27	1		0	0	1		0			1	3.039	1.08	1.856	24.8359	19.5	34.1	51.4851	36.3	62.8
48	4	2020-07-06	lehmig	Kontrolle	7-12 mm	28	1		0		0		0				2.759	0.976	1.3761	24.8359	19.5	34.1	51.4851	36.3	62.8
48	4	2020-07-06	lehmig	Kontrolle	7-12 mm	29	1		0	0	1		0			NA	2.985	1.055	1.73959	24.8359	19.5	34.1	51.4851	36.3	62.8
48	4	2020-07-06	lehmig	Kontrolle	7-12 mm	30	1		0		0		0				2.792	1.098	1.76246	24.8359	19.5	34.1	51.4851	36.3	62.8
48	4	2020-07-06	lehmig	Kontrolle	7-12 mm	31	1		0	0	1		0			NA	2.845	1.036	1.59882	24.8359	19.5	34.1	51.4851	36.3	62.8
48	4	2020-07-06	lehmig	Kontrolle	7-12 mm	32	1		0	0	1		0			1	2.828	1.055	1.6481	24.8359	19.5	34.1	51.4851	36.3	62.8
48	4	2020-07-06	lehmig	Kontrolle	7-12 mm	33	1		0		0		0				2.874	1.096	1.80762	24.8359	19.5	34.1	51.4851	36.3	62.8
48	4	2020-07-06	lehmig	Kontrolle	7-12 mm	34	1		0		0		0				3.04	1.062	1.79523	24.8359	19.5	34.1	51.4851	36.3	62.8
48	4	2020-07-06	lehmig	Kontrolle	7-12 mm	35	1		0	0	1		0			0	3.03	1.147	2.08722	24.8359	19.5	34.1	51.4851	36.3	62.8
48	4	2020-07-06	lehmig	Kontrolle	7-12 mm	36	1		0	0	1		0			0	3.154	1.198	2.37014	24.8359	19.5	34.1	51.4851	36.3	62.8
48	4	2020-07-06	lehmig	Kontrolle	7-12 mm	37	1		0	0	1		0			0	3.063	1.139	2.08062	24.8359	19.5	34.1	51.4851	36.3	62.8
48	4	2020-07-06	lehmig	Kontrolle	7-12 mm	38	1		0		0		0				3.13	1.027	1.72856	24.8359	19.5	34.1	51.4851	36.3	62.8
48	4	2020-07-06	lehmig	Kontrolle	7-12 mm	39	1		0	0	1		0			0	2.961	0.982	1.49506	24.8359	19.5	34.1	51.4851	36.3	62.8
48	4	2020-07-06	lehmig	Kontrolle	7-12 mm	40	1		0		0		0				2.817	1.108	1.81078	24.8359	19.5	34.1	51.4851	36.3	62.8
48	4	2020-07-06	lehmig	Kontrolle	7-12 mm	41	1		0		0		0				3.066	1.22	2.38941	24.8359	19.5	34.1	51.4851	36.3	62.8
48	4	2020-07-06	lehmig	Kontrolle	7-12 mm	42	1		0	0	1		0			NA	3.201	1.22	2.49462	24.8359	19.5	34.1	51.4851	36.3	62.8
48	4	2020-07-06	lehmig	Kontrolle	7-12 mm	43	1		0		0		0				3.218	1.21	2.46692	24.8359	19.5	34.1	51.4851	36.3	62.8
48	4	2020-07-06	lehmig	Kontrolle	7-12 mm	44	1		0	0	1		0			NA	2.753	0.918	1.21476	24.8359	19.5	34.1	51.4851	36.3	62.8
48	4	2020-07-06	lehmig	Kontrolle	7-12 mm	45	1		0	0	1		0			0	2.897	1.062	1.71079	24.8359	19.5	34.1	51.4851	36.3	62.8
48	4	2020-07-06	lehmig	Kontrolle	7-12 mm	46	1		0		0		0				3.109	1.197	2.33242	24.8359	19.5	34.1	51.4851	36.3	62.8
48	4	2020-07-06	lehmig	Kontrolle	7-12 mm	47	1		0	0	1		0			0	3.017	1.187	2.22574	24.8359	19.5	34.1	51.4851	36.3	62.8
48	5	2020-07-06	lehmig	Test	0-6 mm	1	1	1	1	1	0	0	0		0	0	3.107	1.192	2.31149	24.8359	19.5	34.1	51.4851	36.3	62.8
48	5	2020-07-06	lehmig	Test	7-12 mm	2	1	44	0		0	15	0		0		3.288	1.179	2.39308	24.8359	19.5	34.1	51.4851	36.3	62.8
48	5	2020-07-06	lehmig	Test	7-12 mm	3	1		0	1	0		0			1	2.865	1.03	1.59147	24.8359	19.5	34.1	51.4851	36.3	62.8
48	5	2020-07-06	lehmig	Test	7-12 mm	4	1		0		0		0				3.169	1.048	1.8224	24.8359	19.5	34.1	51.4851	36.3	62.8
48	5	2020-07-06	lehmig	Test	7-12 mm	5	1		0		0		0				2.963	1.025	1.62996	24.8359	19.5	34.1	51.4851	36.3	62.8
48	5	2020-07-06	lehmig	Test	7-12 mm	6	1		0		0		0				3.233	1.254	2.66195	24.8359	19.5	34.1	51.4851	36.3	62.8
48	5	2020-07-06	lehmig	Test	7-12 mm	7	1		0	0	1		0			NA	2.936	1.091	1.8298	24.8359	19.5	34.1	51.4851	36.3	62.8
48	5	2020-07-06	lehmig	Test	7-12 mm	8	1		0	1	0		0			1	2.848	1.056	1.6629	24.8359	19.5	34.1	51.4851	36.3	62.8
48	5	2020-07-06	lehmig	Test	7-12 mm	9	1		0		0		0				3.081	1.094	1.93075	24.8359	19.5	34.1	51.4851	36.3	62.8
48	5	2020-07-06	lehmig	Test	7-12 mm	10	1		0		0		0				3.242	1.03	1.80089	24.8359	19.5	34.1	51.4851	36.3	62.8
48	5	2020-07-06	lehmig	Test	7-12 mm	11	1		0	0	1		0			NA	2.911	1.102	1.85099	24.8359	19.5	34.1	51.4851	36.3	62.8
48	5	2020-07-06	lehmig	Test	7-12 mm	12	1		0	0	1		0			0	3.097	1.03	1.72034	24.8359	19.5	34.1	51.4851	36.3	62.8
48	5	2020-07-06	lehmig	Test	7-12 mm	13	1		0	0	1		0			0	3.081	1.062	1.81945	24.8359	19.5	34.1	51.4851	36.3	62.8
48	5	2020-07-06	lehmig	Test	7-12 mm	14	1		0	0	1		0			1	2.902	0.985	1.47424	24.8359	19.5	34.1	51.4851	36.3	62.8
48	5	2020-07-06	lehmig	Test	7-12 mm	15	1		0		0		0				2.929	1.07	1.75584	24.8359	19.5	34.1	51.4851	36.3	62.8
48	5	2020-07-06	lehmig	Test	7-12 mm	16	1		0	1	0		0			0	3.16	1.057	1.84857	24.8359	19.5	34.1	51.4851	36.3	62.8
48	5	2020-07-06	lehmig	Test	7-12 mm	17	1		0		0		0				2.73	1.078	1.66111	24.8359	19.5	34.1	51.4851	36.3	62.8
48	5	2020-07-06	lehmig	Test	7-12 mm	18	1		0	0	1		0			0	2.966	1.156	2.07532	24.8359	19.5	34.1	51.4851	36.3	62.8
48	5	2020-07-06	lehmig	Test	7-12 mm	19	1		0		0		0				2.759	1.081	1.68811	24.8359	19.5	34.1	51.4851	36.3	62.8
48	5	2020-07-06	lehmig	Test	7-12 mm	20	1		0	0	1		0			NA	2.547	0.949	1.20105	24.8359	19.5	34.1	51.4851	36.3	62.8
48	5	2020-07-06	lehmig	Test	7-12 mm	21	1		0	0	1		0			1	2.914	1.024	1.59988	24.8359	19.5	34.1	51.4851	36.3	62.8
48	5	2020-07-06	lehmig	Test	7-12 mm	22	1		0	1	0		0			0	3.229	1.131	2.16268	24.8359	19.5	34.1	51.4851	36.3	62.8
48	5	2020-07-06	lehmig	Test	7-12 mm	23	1		0		0		0				2.87	0.977	1.4344	24.8359	19.5	34.1	51.4851	36.3	62.8
48	5	2020-07-06	lehmig	Test	7-12 mm	24	1		0	0	1		0			NA	3.17	1.057	1.85442	24.8359	19.5	34.1	51.4851	36.3	62.8
48	5	2020-07-06	lehmig	Test	7-12 mm	25	1		0	1	0		0			0	2.958	1.115	1.92551	24.8359	19.5	34.1	51.4851	36.3	62.8
48	5	2020-07-06	lehmig	Test	7-12 mm	26	1		0	1	0		0			0	2.619	0.966	1.27964	24.8359	19.5	34.1	51.4851	36.3	62.8
48	5	2020-07-06	lehmig	Test	7-12 mm	27	1		0	1	0		0			0	3.221	1.165	2.28898	24.8359	19.5	34.1	51.4851	36.3	62.8
48	5	2020-07-06	lehmig	Test	7-12 mm	28	1		0		0		0				2.94	1.063	1.73945	24.8359	19.5	34.1	51.4851	36.3	62.8
48	5	2020-07-06	lehmig	Test	7-12 mm	29	1		0		0		0				2.676	0.983	1.35392	24.8359	19.5	34.1	51.4851	36.3	62.8
48	5	2020-07-06	lehmig	Test	7-12 mm	30	1		0		0		0				2.958	1.05	1.70756	24.8359	19.5	34.1	51.4851	36.3	62.8
48	5	2020-07-06	lehmig	Test	7-12 mm	31	1		0	0	1		0			0	2.909	1.107	1.86654	24.8359	19.5	34.1	51.4851	36.3	62.8
48	5	2020-07-06	lehmig	Test	7-12 mm	32	1		0		0		0				3.227	1.171	2.31692	24.8359	19.5	34.1	51.4851	36.3	62.8
48	5	2020-07-06	lehmig	Test	7-12 mm	33	1		0	0	1		0			NA	3.108	1.046	1.7805	24.8359	19.5	34.1	51.4851	36.3	62.8
48	5	2020-07-06	lehmig	Test	7-12 mm	34	1		0		0		0				2.885	0.983	1.45966	24.8359	19.5	34.1	51.4851	36.3	62.8
48	5	2020-07-06	lehmig	Test	7-12 mm	35	1		0	0	1		0			0	3.116	1.102	1.98134	24.8359	19.5	34.1	51.4851	36.3	62.8
48	5	2020-07-06	lehmig	Test	7-12 mm	36	1		0		0		0				3.211	1.211	2.46563	24.8359	19.5	34.1	51.4851	36.3	62.8
48	5	2020-07-06	lehmig	Test	7-12 mm	37	1		0		0		0				3.28	1.41	3.41437	24.8359	19.5	34.1	51.4851	36.3	62.8
48	5	2020-07-06	lehmig	Test	7-12 mm	38	1		0	0	1		0			0	2.941	1.069	1.75974	24.8359	19.5	34.1	51.4851	36.3	62.8
48	5	2020-07-06	lehmig	Test	7-12 mm	39	1		0		0		0				3.269	1.199	2.46066	24.8359	19.5	34.1	51.4851	36.3	62.8
48	5	2020-07-06	lehmig	Test	7-12 mm	40	1		0	1	0		0			0	2.727	1.039	1.5414	24.8359	19.5	34.1	51.4851	36.3	62.8
48	5	2020-07-06	lehmig	Test	7-12 mm	41	1		0	0	1		0			1	2.642	0.973	1.30966	24.8359	19.5	34.1	51.4851	36.3	62.8
48	5	2020-07-06	lehmig	Test	7-12 mm	42	1		0		0		0				3.065	1.191	2.27642	24.8359	19.5	34.1	51.4851	36.3	62.8
48	5	2020-07-06	lehmig	Test	7-12 mm	43	1		0		0		0				3.007	1.093	1.88093	24.8359	19.5	34.1	51.4851	36.3	62.8
48	5	2020-07-06	lehmig	Test	7-12 mm	44	1		0	0	1		0			NA	2.971	1.109	1.91322	24.8359	19.5	34.1	51.4851	36.3	62.8
48	5	2020-07-06	lehmig	Test	7-12 mm	45	1		0		0		0				3.218	1.315	2.91364	24.8359	19.5	34.1	51.4851	36.3	62.8
48	6	2020-07-06	tonig	Kontrolle	0-6 mm	1	1	1	1		0	0	0		0		3.154	1.076	1.91199	24.8359	19.5	34.1	51.4851	36.3	62.8
48	6	2020-07-06	tonig	Kontrolle	7-12 mm	2	1	39	0		0	24	0		0		3.034	1.111	1.96084	24.8359	19.5	34.1	51.4851	36.3	62.8
48	6	2020-07-06	tonig	Kontrolle	7-12 mm	3	1		0		0		0				2.841	1.005	1.50246	24.8359	19.5	34.1	51.4851	36.3	62.8
48	6	2020-07-06	tonig	Kontrolle	7-12 mm	4	1		0	0	1		0			1	2.891	1.093	1.80837	24.8359	19.5	34.1	51.4851	36.3	62.8
48	6	2020-07-06	tonig	Kontrolle	7-12 mm	5	1		0	0	1		0			NA	3.096	1.117	2.02258	24.8359	19.5	34.1	51.4851	36.3	62.8
48	6	2020-07-06	tonig	Kontrolle	7-12 mm	6	1		0		0		0				3.245	1.162	2.29417	24.8359	19.5	34.1	51.4851	36.3	62.8
48	6	2020-07-06	tonig	Kontrolle	7-12 mm	7	1		0	0	1		0			NA	3.063	1.167	2.18417	24.8359	19.5	34.1	51.4851	36.3	62.8
48	6	2020-07-06	tonig	Kontrolle	7-12 mm	8	1		0	0	1		0			NA	2.905	1.024	1.59494	24.8359	19.5	34.1	51.4851	36.3	62.8
48	6	2020-07-06	tonig	Kontrolle	7-12 mm	9	1		0		0		0				2.857	1.075	1.72872	24.8359	19.5	34.1	51.4851	36.3	62.8
48	6	2020-07-06	tonig	Kontrolle	7-12 mm	10	1		0		0		0				2.85	1.015	1.53736	24.8359	19.5	34.1	51.4851	36.3	62.8
48	6	2020-07-06	tonig	Kontrolle	7-12 mm	11	1		0	0	1		0			NA	2.898	1.122	1.91022	24.8359	19.5	34.1	51.4851	36.3	62.8
48	6	2020-07-06	tonig	Kontrolle	7-12 mm	12	1		0	0	1		0			NA	2.762	1.024	1.51643	24.8359	19.5	34.1	51.4851	36.3	62.8
48	6	2020-07-06	tonig	Kontrolle	7-12 mm	13	1		0	0	1		0			1	2.838	0.951	1.34392	24.8359	19.5	34.1	51.4851	36.3	62.8
48	6	2020-07-06	tonig	Kontrolle	7-12 mm	14	1		0	0	1		0			0	3.141	1.075	1.90057	24.8359	19.5	34.1	51.4851	36.3	62.8
48	6	2020-07-06	tonig	Kontrolle	7-12 mm	15	1		0		0		0				3.047	1.207	2.32426	24.8359	19.5	34.1	51.4851	36.3	62.8
48	6	2020-07-06	tonig	Kontrolle	7-12 mm	16	1		0	0	1		0			1	3.074	1.033	1.71753	24.8359	19.5	34.1	51.4851	36.3	62.8
48	6	2020-07-06	tonig	Kontrolle	7-12 mm	17	1		0	0	1		0			NA	2.672	1.077	1.62281	24.8359	19.5	34.1	51.4851	36.3	62.8
48	6	2020-07-06	tonig	Kontrolle	7-12 mm	18	1		0		0		0				2.878	1.011	1.54025	24.8359	19.5	34.1	51.4851	36.3	62.8
48	6	2020-07-06	tonig	Kontrolle	7-12 mm	19	1		0	0	1		0			0	3.088	1.127	2.05364	24.8359	19.5	34.1	51.4851	36.3	62.8
48	6	2020-07-06	tonig	Kontrolle	7-12 mm	20	1		0		0		0				3.114	1.026	1.71637	24.8359	19.5	34.1	51.4851	36.3	62.8
48	6	2020-07-06	tonig	Kontrolle	7-12 mm	21	1		0	0	1		0			0	2.806	1.041	1.59216	24.8359	19.5	34.1	51.4851	36.3	62.8
48	6	2020-07-06	tonig	Kontrolle	7-12 mm	22	1		0	0	1		0			0	2.691	0.974	1.33669	24.8359	19.5	34.1	51.4851	36.3	62.8
48	6	2020-07-06	tonig	Kontrolle	7-12 mm	23	1		0	0	1		0			1	2.756	0.974	1.36898	24.8359	19.5	34.1	51.4851	36.3	62.8
48	6	2020-07-06	tonig	Kontrolle	7-12 mm	24	1		0		0		0				2.838	1.053	1.64766	24.8359	19.5	34.1	51.4851	36.3	62.8
48	6	2020-07-06	tonig	Kontrolle	7-12 mm	25	1		0		0		0				3.212	1.105	2.05352	24.8359	19.5	34.1	51.4851	36.3	62.8
48	6	2020-07-06	tonig	Kontrolle	7-12 mm	26	1		0		0		0				2.59	1.041	1.4696	24.8359	19.5	34.1	51.4851	36.3	62.8
48	6	2020-07-06	tonig	Kontrolle	7-12 mm	27	1		0	0	1		0			0	2.919	1.101	1.85271	24.8359	19.5	34.1	51.4851	36.3	62.8
48	6	2020-07-06	tonig	Kontrolle	7-12 mm	28	1		0		0		0				3.071	1.145	2.10809	24.8359	19.5	34.1	51.4851	36.3	62.8
48	6	2020-07-06	tonig	Kontrolle	7-12 mm	29	1		0	0	1		0			0	2.917	1.119	1.91247	24.8359	19.5	34.1	51.4851	36.3	62.8
48	6	2020-07-06	tonig	Kontrolle	7-12 mm	30	1		0	0	1		0			NA	2.93	1.005	1.54952	24.8359	19.5	34.1	51.4851	36.3	62.8
48	6	2020-07-06	tonig	Kontrolle	7-12 mm	31	1		0		0		0				2.954	1.086	1.82418	24.8359	19.5	34.1	51.4851	36.3	62.8
48	6	2020-07-06	tonig	Kontrolle	7-12 mm	32	1		0	0	1		0			NA	2.975	1.114	1.93311	24.8359	19.5	34.1	51.4851	36.3	62.8
48	6	2020-07-06	tonig	Kontrolle	7-12 mm	33	1		0	0	1		0			1	2.846	1.024	1.56255	24.8359	19.5	34.1	51.4851	36.3	62.8
48	6	2020-07-06	tonig	Kontrolle	7-12 mm	34	1		0	0	1		0			0	3.042	1.217	2.35906	24.8359	19.5	34.1	51.4851	36.3	62.8
48	6	2020-07-06	tonig	Kontrolle	7-12 mm	35	1		0	0	1		0			1	2.957	1.089	1.83614	24.8359	19.5	34.1	51.4851	36.3	62.8
48	6	2020-07-06	tonig	Kontrolle	7-12 mm	36	1		0		0		0				2.969	0.985	1.50828	24.8359	19.5	34.1	51.4851	36.3	62.8
48	6	2020-07-06	tonig	Kontrolle	7-12 mm	37	1		0	0	1		0			0	2.923	1.096	1.83844	24.8359	19.5	34.1	51.4851	36.3	62.8
48	6	2020-07-06	tonig	Kontrolle	7-12 mm	38	1		0		0		0				2.924	1.127	1.94457	24.8359	19.5	34.1	51.4851	36.3	62.8
48	6	2020-07-06	tonig	Kontrolle	7-12 mm	39	1		0	0	1		0			0	2.913	1.089	1.80882	24.8359	19.5	34.1	51.4851	36.3	62.8
48	6	2020-07-06	tonig	Kontrolle	7-12 mm	40	1		0	0	1		0			0	3.027	1.174	2.18448	24.8359	19.5	34.1	51.4851	36.3	62.8
48	7	2020-07-06	tonig	Test	0-6 mm	1	1	32	1	0	1	16	0		0	0	3.101	1.226	2.44051	24.8359	19.5	34.1	51.4851	36.3	62.8
48	7	2020-07-06	tonig	Test	0-6 mm	2	1		1		0		0				3.213	1.16	2.26373	24.8359	19.5	34.1	51.4851	36.3	62.8
48	7	2020-07-06	tonig	Test	0-6 mm	3	1		1		0		0				3.263	1.046	1.8693	24.8359	19.5	34.1	51.4851	36.3	62.8
48	7	2020-07-06	tonig	Test	0-6 mm	4	1		1		0		0				2.874	0.969	1.41297	24.8359	19.5	34.1	51.4851	36.3	62.8
48	7	2020-07-06	tonig	Test	0-6 mm	5	1		1		0		0				2.831	1.128	1.88607	24.8359	19.5	34.1	51.4851	36.3	62.8
48	7	2020-07-06	tonig	Test	0-6 mm	6	1		1	0	1		0			0	2.886	1.153	2.00888	24.8359	19.5	34.1	51.4851	36.3	62.8
48	7	2020-07-06	tonig	Test	0-6 mm	7	1		1		0		0				2.771	1.068	1.65492	24.8359	19.5	34.1	51.4851	36.3	62.8
48	7	2020-07-06	tonig	Test	0-6 mm	8	1		1	0	1		0			NA	2.964	1.055	1.72736	24.8359	19.5	34.1	51.4851	36.3	62.8
48	7	2020-07-06	tonig	Test	0-6 mm	9	1		1	0	1		0			0	3.084	1.157	2.16162	24.8359	19.5	34.1	51.4851	36.3	62.8
48	7	2020-07-06	tonig	Test	0-6 mm	10	1		1	0	1		0			0	3.139	1.172	2.25759	24.8359	19.5	34.1	51.4851	36.3	62.8
48	7	2020-07-06	tonig	Test	0-6 mm	11	1		1	0	1		0			0	2.823	1.089	1.75293	24.8359	19.5	34.1	51.4851	36.3	62.8
48	7	2020-07-06	tonig	Test	0-6 mm	12	1		1		0		0				2.878	0.891	1.19631	24.8359	19.5	34.1	51.4851	36.3	62.8
48	7	2020-07-06	tonig	Test	0-6 mm	13	1		1		0		0				2.83	1.135	1.90887	24.8359	19.5	34.1	51.4851	36.3	62.8
48	7	2020-07-06	tonig	Test	0-6 mm	14	1		1		0		0				2.776	1.135	1.87245	24.8359	19.5	34.1	51.4851	36.3	62.8
48	7	2020-07-06	tonig	Test	0-6 mm	15	1		1		0		0				3.009	1.255	2.48147	24.8359	19.5	34.1	51.4851	36.3	62.8
48	7	2020-07-06	tonig	Test	0-6 mm	16	1		1		0		0				2.946	1.085	1.8159	24.8359	19.5	34.1	51.4851	36.3	62.8
48	7	2020-07-06	tonig	Test	0-6 mm	17	1		1	0	1		0			1	2.807	0.941	1.30143	24.8359	19.5	34.1	51.4851	36.3	62.8
48	7	2020-07-06	tonig	Test	0-6 mm	18	1		1	0	1		0			NA	3.028	1.146	2.08221	24.8359	19.5	34.1	51.4851	36.3	62.8
48	7	2020-07-06	tonig	Test	0-6 mm	19	1		1		0		0				3.406	1.015	1.83728	24.8359	19.5	34.1	51.4851	36.3	62.8
48	7	2020-07-06	tonig	Test	0-6 mm	20	1		1	0	1		0			NA	2.997	1.083	1.84053	24.8359	19.5	34.1	51.4851	36.3	62.8
48	7	2020-07-06	tonig	Test	0-6 mm	21	1		1		0		0				2.83	0.998	1.47586	24.8359	19.5	34.1	51.4851	36.3	62.8
48	7	2020-07-06	tonig	Test	0-6 mm	22	1		1		0		0				2.907	1.109	1.872	24.8359	19.5	34.1	51.4851	36.3	62.8
48	7	2020-07-06	tonig	Test	0-6 mm	23	1		1		0		0				2.846	0.862	1.10726	24.8359	19.5	34.1	51.4851	36.3	62.8
48	7	2020-07-06	tonig	Test	0-6 mm	24	1		1	0	1		0			NA	2.963	1.004	1.56386	24.8359	19.5	34.1	51.4851	36.3	62.8
48	7	2020-07-06	tonig	Test	0-6 mm	25	1		1	0	1		0			NA	3.019	1.061	1.77948	24.8359	19.5	34.1	51.4851	36.3	62.8
48	7	2020-07-06	tonig	Test	0-6 mm	26	1		1	0	1		0			0	3.036	1.068	1.81319	24.8359	19.5	34.1	51.4851	36.3	62.8
48	7	2020-07-06	tonig	Test	0-6 mm	27	1		1		0		0				2.725	0.989	1.39559	24.8359	19.5	34.1	51.4851	36.3	62.8
48	7	2020-07-06	tonig	Test	0-6 mm	28	1		1	0	1		0			1	2.824	1.009	1.50538	24.8359	19.5	34.1	51.4851	36.3	62.8
48	7	2020-07-06	tonig	Test	0-6 mm	29	1		1		0		0				3.094	1.032	1.72535	24.8359	19.5	34.1	51.4851	36.3	62.8
48	7	2020-07-06	tonig	Test	0-6 mm	30	1		1	0	1		0			0	2.924	1.065	1.7365	24.8359	19.5	34.1	51.4851	36.3	62.8
48	7	2020-07-06	tonig	Test	0-6 mm	31	1		1	0	1		0			0	2.927	1.117	1.91218	24.8359	19.5	34.1	51.4851	36.3	62.8
48	7	2020-07-06	tonig	Test	0-6 mm	32	1		1	0	1		0			NA	2.709	1.055	1.57875	24.8359	19.5	34.1	51.4851	36.3	62.8
48	7	2020-07-06	tonig	Test	7-12 mm	33	1	13	0	0	1	8	0		0	1	3	1.073	1.8085	24.8359	19.5	34.1	51.4851	36.3	62.8
48	7	2020-07-06	tonig	Test	7-12 mm	34	1		0		0		0				2.935	1.222	2.29482	24.8359	19.5	34.1	51.4851	36.3	62.8
48	7	2020-07-06	tonig	Test	7-12 mm	35	1		0	0	1		0			0	3.296	1.177	2.39078	24.8359	19.5	34.1	51.4851	36.3	62.8
48	7	2020-07-06	tonig	Test	7-12 mm	36	1		0		0		0				2.756	1.073	1.66141	24.8359	19.5	34.1	51.4851	36.3	62.8
48	7	2020-07-06	tonig	Test	7-12 mm	37	1		0	0	1		0			NA	3.027	1.022	1.65544	24.8359	19.5	34.1	51.4851	36.3	62.8
48	7	2020-07-06	tonig	Test	7-12 mm	38	1		0	0	1		0			0	3.092	1.174	2.23138	24.8359	19.5	34.1	51.4851	36.3	62.8
48	7	2020-07-06	tonig	Test	7-12 mm	39	1		0		0		0				3.131	1.198	2.35286	24.8359	19.5	34.1	51.4851	36.3	62.8
48	7	2020-07-06	tonig	Test	7-12 mm	40	1		0		0		0				3.111	1.249	2.54111	24.8359	19.5	34.1	51.4851	36.3	62.8
48	7	2020-07-06	tonig	Test	7-12 mm	41	1		0	0	1		0			NA	2.759	1.043	1.57152	24.8359	19.5	34.1	51.4851	36.3	62.8
48	7	2020-07-06	tonig	Test	7-12 mm	42	1		0	0	1		0			0	2.893	1.091	1.803	24.8359	19.5	34.1	51.4851	36.3	62.8
48	7	2020-07-06	tonig	Test	7-12 mm	43	1		0		0		0				2.986	1.156	2.08932	24.8359	19.5	34.1	51.4851	36.3	62.8
48	7	2020-07-06	tonig	Test	7-12 mm	44	1		0	0	1		0			1	2.831	1	1.48231	24.8359	19.5	34.1	51.4851	36.3	62.8
48	7	2020-07-06	tonig	Test	7-12 mm	45	1		0	0	1		0			NA	2.765	1.07	1.65753	24.8359	19.5	34.1	51.4851	36.3	62.8
48	8	2020-07-06	sandig	Test	0-6 mm	1	1	49	1	0	1	30	0		0	0	2.86	1.163	2.02546	24.8359	19.5	34.1	51.4851	36.3	62.8
48	8	2020-07-06	sandig	Test	0-6 mm	2	1		1		0		0				2.937	1.084	1.80701	24.8359	19.5	34.1	51.4851	36.3	62.8
48	8	2020-07-06	sandig	Test	0-6 mm	3	1		1	0	1		0			0	3.099	1.212	2.38356	24.8359	19.5	34.1	51.4851	36.3	62.8
48	8	2020-07-06	sandig	Test	0-6 mm	4	1		1		0		0				3.295	1.218	2.55946	24.8359	19.5	34.1	51.4851	36.3	62.8
48	8	2020-07-06	sandig	Test	0-6 mm	5	1		1	0	1		0			0	3.144	1.091	1.95943	24.8359	19.5	34.1	51.4851	36.3	62.8
48	8	2020-07-06	sandig	Test	0-6 mm	6	1		1		0		0				3.266	1.198	2.4543	24.8359	19.5	34.1	51.4851	36.3	62.8
48	8	2020-07-06	sandig	Test	0-6 mm	7	1		1	0	1		0			0	3.053	1.217	2.36759	24.8359	19.5	34.1	51.4851	36.3	62.8
48	8	2020-07-06	sandig	Test	0-6 mm	8	1		1	0	1		0			1	2.82	1.065	1.67474	24.8359	19.5	34.1	51.4851	36.3	62.8
48	8	2020-07-06	sandig	Test	0-6 mm	9	1		1		0		0				3.151	1.174	2.27396	24.8359	19.5	34.1	51.4851	36.3	62.8
48	8	2020-07-06	sandig	Test	0-6 mm	10	1		1		0		0				2.979	0.935	1.36362	24.8359	19.5	34.1	51.4851	36.3	62.8
48	8	2020-07-06	sandig	Test	0-6 mm	11	1		1	0	1		0			1	2.879	1.11	1.85732	24.8359	19.5	34.1	51.4851	36.3	62.8
48	8	2020-07-06	sandig	Test	0-6 mm	12	1		1	0	1		0			NA	2.94	1.128	1.95868	24.8359	19.5	34.1	51.4851	36.3	62.8
48	8	2020-07-06	sandig	Test	0-6 mm	13	1		1	0	1		0			1	2.923	0.981	1.47287	24.8359	19.5	34.1	51.4851	36.3	62.8
48	8	2020-07-06	sandig	Test	0-6 mm	14	1		1		0		0				3.06	1.159	2.15222	24.8359	19.5	34.1	51.4851	36.3	62.8
48	8	2020-07-06	sandig	Test	0-6 mm	15	1		1	0	1		0			0	2.999	1.016	1.62092	24.8359	19.5	34.1	51.4851	36.3	62.8
48	8	2020-07-06	sandig	Test	0-6 mm	16	1		1	0	1		0			NA	2.917	0.947	1.36973	24.8359	19.5	34.1	51.4851	36.3	62.8
48	8	2020-07-06	sandig	Test	0-6 mm	17	1		1		0		0				3.064	1.102	1.94828	24.8359	19.5	34.1	51.4851	36.3	62.8
48	8	2020-07-06	sandig	Test	0-6 mm	18	1		1		0		0				3.187	1.187	2.35116	24.8359	19.5	34.1	51.4851	36.3	62.8
48	8	2020-07-06	sandig	Test	0-6 mm	19	1		1	0	1		0			0	3.047	1.054	1.77236	24.8359	19.5	34.1	51.4851	36.3	62.8
48	8	2020-07-06	sandig	Test	0-6 mm	20	1		1	0	1		0			0	3.601	1.212	2.76966	24.8359	19.5	34.1	51.4851	36.3	62.8
48	8	2020-07-06	sandig	Test	0-6 mm	21	1		1		0		0				3.004	1.101	1.90666	24.8359	19.5	34.1	51.4851	36.3	62.8
48	8	2020-07-06	sandig	Test	0-6 mm	22	1		1		0		0				2.952	1.11	1.90441	24.8359	19.5	34.1	51.4851	36.3	62.8
48	8	2020-07-06	sandig	Test	0-6 mm	23	1		1	0	1		0			NA	2.874	1.035	1.612	24.8359	19.5	34.1	51.4851	36.3	62.8
48	8	2020-07-06	sandig	Test	0-6 mm	24	1		1		0		0				2.979	1.199	2.24237	24.8359	19.5	34.1	51.4851	36.3	62.8
48	8	2020-07-06	sandig	Test	0-6 mm	25	1		1	0	1		0			1	3.181	0.989	1.62913	24.8359	19.5	34.1	51.4851	36.3	62.8
48	8	2020-07-06	sandig	Test	0-6 mm	26	1		1		0		0				3.053	1.039	1.72567	24.8359	19.5	34.1	51.4851	36.3	62.8
48	8	2020-07-06	sandig	Test	0-6 mm	27	1		1	0	1		0			1	2.738	1.058	1.60474	24.8359	19.5	34.1	51.4851	36.3	62.8
48	8	2020-07-06	sandig	Test	0-6 mm	28	1		1	0	1		0			NA	2.907	1.151	2.01648	24.8359	19.5	34.1	51.4851	36.3	62.8
48	8	2020-07-06	sandig	Test	0-6 mm	29	1		1	0	1		0			NA	2.913	1.108	1.87249	24.8359	19.5	34.1	51.4851	36.3	62.8
48	8	2020-07-06	sandig	Test	0-6 mm	30	1		1	0	1		0			0	3.258	1.19	2.4157	24.8359	19.5	34.1	51.4851	36.3	62.8
48	8	2020-07-06	sandig	Test	0-6 mm	31	1		1	0	1		0			0	3.065	1.215	2.36909	24.8359	19.5	34.1	51.4851	36.3	62.8
48	8	2020-07-06	sandig	Test	0-6 mm	32	1		1	0	1		0			0	3.008	1.078	1.83027	24.8359	19.5	34.1	51.4851	36.3	62.8
48	8	2020-07-06	sandig	Test	0-6 mm	33	1		1	0	1		0			0	2.827	1.019	1.537	24.8359	19.5	34.1	51.4851	36.3	62.8
48	8	2020-07-06	sandig	Test	0-6 mm	34	1		1		0		0				3.116	1.066	1.854	24.8359	19.5	34.1	51.4851	36.3	62.8
48	8	2020-07-06	sandig	Test	0-6 mm	35	1		1		0		0				3.129	1.034	1.75164	24.8359	19.5	34.1	51.4851	36.3	62.8
48	8	2020-07-06	sandig	Test	0-6 mm	36	1		1	0	1		0			1	3.01	1.124	1.99112	24.8359	19.5	34.1	51.4851	36.3	62.8
48	8	2020-07-06	sandig	Test	0-6 mm	37	1		1		0		0				2.608	1.084	1.60459	24.8359	19.5	34.1	51.4851	36.3	62.8
48	8	2020-07-06	sandig	Test	0-6 mm	38	1		1		0		0				2.825	1.078	1.71892	24.8359	19.5	34.1	51.4851	36.3	62.8
48	8	2020-07-06	sandig	Test	0-6 mm	39	1		1	0	1		0			1	2.944	1.145	2.02091	24.8359	19.5	34.1	51.4851	36.3	62.8
48	8	2020-07-06	sandig	Test	0-6 mm	40	1		1	0	1		0			1	2.85	1.015	1.53736	24.8359	19.5	34.1	51.4851	36.3	62.8
48	8	2020-07-06	sandig	Test	0-6 mm	41	1		1	0	1		0			0	2.984	1.136	2.0163	24.8359	19.5	34.1	51.4851	36.3	62.8
48	8	2020-07-06	sandig	Test	0-6 mm	42	1		1	0	1		0			1	2.91	1.074	1.75752	24.8359	19.5	34.1	51.4851	36.3	62.8
48	8	2020-07-06	sandig	Test	0-6 mm	43	1		1	0	1		0			1	2.837	1.033	1.58511	24.8359	19.5	34.1	51.4851	36.3	62.8
48	8	2020-07-06	sandig	Test	0-6 mm	44	1		1	0	1		0			0	2.874	1.12	1.88765	24.8359	19.5	34.1	51.4851	36.3	62.8
48	8	2020-07-06	sandig	Test	0-6 mm	45	1		1	0	1		0			NA	2.803	0.977	1.40091	24.8359	19.5	34.1	51.4851	36.3	62.8
48	8	2020-07-06	sandig	Test	0-6 mm	46	1		1		0		0				2.828	1.002	1.48667	24.8359	19.5	34.1	51.4851	36.3	62.8
48	8	2020-07-06	sandig	Test	0-6 mm	47	1		1		0		0				2.959	0.989	1.51543	24.8359	19.5	34.1	51.4851	36.3	62.8
48	8	2020-07-06	sandig	Test	0-6 mm	48	1		1		0		0				2.807	0.991	1.44341	24.8359	19.5	34.1	51.4851	36.3	62.8
48	8	2020-07-06	sandig	Test	0-6 mm	49	1		1	0	1		0			0	2.982	1.102	1.89614	24.8359	19.5	34.1	51.4851	36.3	62.8
48	8	2020-07-06	sandig	Test	7-12 mm	50	1	1	0	0	1	1	0		0	NA	3.013	1.065	1.78936	24.8359	19.5	34.1	51.4851	36.3	62.8
48	9	2020-07-06	lehmig	Test	0-6 mm	1	1	42	1	0	1	26	0		0	0	3.08	1.191	2.28756	24.8359	19.5	34.1	51.4851	36.3	62.8
48	9	2020-07-06	lehmig	Test	0-6 mm	2	1		1		0		0				3.077	1.208	2.35104	24.8359	19.5	34.1	51.4851	36.3	62.8
48	9	2020-07-06	lehmig	Test	0-6 mm	3	1		1		0		0				2.953	1.066	1.75702	24.8359	19.5	34.1	51.4851	36.3	62.8
48	9	2020-07-06	lehmig	Test	0-6 mm	4	1		1		0		0				2.872	1.177	2.08322	24.8359	19.5	34.1	51.4851	36.3	62.8
48	9	2020-07-06	lehmig	Test	0-6 mm	5	1		1	0	1		0			1	2.956	1.159	2.07907	24.8359	19.5	34.1	51.4851	36.3	62.8
48	9	2020-07-06	lehmig	Test	0-6 mm	6	1		1		0		0				3.217	1.152	2.2354	24.8359	19.5	34.1	51.4851	36.3	62.8
48	9	2020-07-06	lehmig	Test	0-6 mm	7	1		1	0	1		0			1	3.044	1.06	1.79083	24.8359	19.5	34.1	51.4851	36.3	62.8
48	9	2020-07-06	lehmig	Test	0-6 mm	8	1		1	0	1		0			NA	2.974	1.102	1.89105	24.8359	19.5	34.1	51.4851	36.3	62.8
48	9	2020-07-06	lehmig	Test	0-6 mm	9	1		1	0	1		0			0	3.154	1.242	2.54744	24.8359	19.5	34.1	51.4851	36.3	62.8
48	9	2020-07-06	lehmig	Test	0-6 mm	10	1		1	0	1		0			NA	3.159	1.168	2.25649	24.8359	19.5	34.1	51.4851	36.3	62.8
48	9	2020-07-06	lehmig	Test	0-6 mm	11	1		1		0		0				3.084	1.051	1.78369	24.8359	19.5	34.1	51.4851	36.3	62.8
48	9	2020-07-06	lehmig	Test	0-6 mm	12	1		1	0	1		0			NA	3.151	1.168	2.25078	24.8359	19.5	34.1	51.4851	36.3	62.8
48	9	2020-07-06	lehmig	Test	0-6 mm	13	1		1	0	1		0			NA	3.034	1.153	2.1119	24.8359	19.5	34.1	51.4851	36.3	62.8
48	9	2020-07-06	lehmig	Test	0-6 mm	14	1		1	0	1		0			NA	3.101	1.06	1.82437	24.8359	19.5	34.1	51.4851	36.3	62.8
48	9	2020-07-06	lehmig	Test	0-6 mm	15	1		1	0	1		0			0	2.79	0.945	1.30457	24.8359	19.5	34.1	51.4851	36.3	62.8
48	9	2020-07-06	lehmig	Test	0-6 mm	16	1		1	0	1		0			0	2.807	1.117	1.83378	24.8359	19.5	34.1	51.4851	36.3	62.8
48	9	2020-07-06	lehmig	Test	0-6 mm	17	1		1		0		0				3.007	1.105	1.92246	24.8359	19.5	34.1	51.4851	36.3	62.8
48	9	2020-07-06	lehmig	Test	0-6 mm	18	1		1	0	1		0			0	3.26	1.204	2.4744	24.8359	19.5	34.1	51.4851	36.3	62.8
48	9	2020-07-06	lehmig	Test	0-6 mm	19	1		1		0		0				2.916	1.169	2.08648	24.8359	19.5	34.1	51.4851	36.3	62.8
48	9	2020-07-06	lehmig	Test	0-6 mm	20	1		1	0	1		0			1	2.966	1.016	1.60309	24.8359	19.5	34.1	51.4851	36.3	62.8
48	9	2020-07-06	lehmig	Test	0-6 mm	21	1		1		0		0				2.973	1.146	2.04439	24.8359	19.5	34.1	51.4851	36.3	62.8
48	9	2020-07-06	lehmig	Test	0-6 mm	22	1		1		0		0				2.876	1.041	1.63188	24.8359	19.5	34.1	51.4851	36.3	62.8
48	9	2020-07-06	lehmig	Test	0-6 mm	23	1		1	0	1		0			NA	2.872	1.105	1.83615	24.8359	19.5	34.1	51.4851	36.3	62.8
48	9	2020-07-06	lehmig	Test	0-6 mm	24	1		1	0	1		0			0	3.072	1.153	2.13835	24.8359	19.5	34.1	51.4851	36.3	62.8
48	9	2020-07-06	lehmig	Test	0-6 mm	25	1		1	0	1		0			NA	2.918	1.042	1.6589	24.8359	19.5	34.1	51.4851	36.3	62.8
48	9	2020-07-06	lehmig	Test	0-6 mm	26	1		1	0	1		0			0	3.041	1.135	2.05119	24.8359	19.5	34.1	51.4851	36.3	62.8
48	9	2020-07-06	lehmig	Test	0-6 mm	27	1		1	0	1		0			0	3.028	1.1	1.9184	24.8359	19.5	34.1	51.4851	36.3	62.8
48	9	2020-07-06	lehmig	Test	0-6 mm	28	1		1		0		0				2.903	1.028	1.60632	24.8359	19.5	34.1	51.4851	36.3	62.8
48	9	2020-07-06	lehmig	Test	0-6 mm	29	1		1	0	1		0			0	3.094	1.149	2.13874	24.8359	19.5	34.1	51.4851	36.3	62.8
48	9	2020-07-06	lehmig	Test	0-6 mm	30	1		1	0	1		0			0	2.883	1.035	1.61705	24.8359	19.5	34.1	51.4851	36.3	62.8
48	9	2020-07-06	lehmig	Test	0-6 mm	31	1		1	0	1		0			0	2.708	0.91	1.17417	24.8359	19.5	34.1	51.4851	36.3	62.8
48	9	2020-07-06	lehmig	Test	0-6 mm	32	1		1	0	1		0			1	2.634	1.09	1.63858	24.8359	19.5	34.1	51.4851	36.3	62.8
48	9	2020-07-06	lehmig	Test	0-6 mm	33	1		1		0		0				3.022	1.215	2.33585	24.8359	19.5	34.1	51.4851	36.3	62.8
48	9	2020-07-06	lehmig	Test	0-6 mm	34	1		1		0		0				3.073	0.963	1.49215	24.8359	19.5	34.1	51.4851	36.3	62.8
48	9	2020-07-06	lehmig	Test	0-6 mm	35	1		1	0	1		0			1	2.78	1.042	1.58044	24.8359	19.5	34.1	51.4851	36.3	62.8
48	9	2020-07-06	lehmig	Test	0-6 mm	36	1		1		0		0				2.712	1.042	1.54178	24.8359	19.5	34.1	51.4851	36.3	62.8
48	9	2020-07-06	lehmig	Test	0-6 mm	37	1		1		0		0				3.12	1.195	2.33286	24.8359	19.5	34.1	51.4851	36.3	62.8
48	9	2020-07-06	lehmig	Test	0-6 mm	38	1		1	0	1		0			NA	2.639	1	1.38178	24.8359	19.5	34.1	51.4851	36.3	62.8
48	9	2020-07-06	lehmig	Test	0-6 mm	39	1		1	0	1		0			0	3.069	1.112	1.98703	24.8359	19.5	34.1	51.4851	36.3	62.8
48	9	2020-07-06	lehmig	Test	0-6 mm	40	1		1		0		0				3.195	1.163	2.26271	24.8359	19.5	34.1	51.4851	36.3	62.8
48	9	2020-07-06	lehmig	Test	0-6 mm	41	1		1		0		0				2.793	1.024	1.53345	24.8359	19.5	34.1	51.4851	36.3	62.8
48	9	2020-07-06	lehmig	Test	0-6 mm	42	1		1	0	1		0			0	3.017	1.177	2.1884	24.8359	19.5	34.1	51.4851	36.3	62.8
48	9	2020-07-06	lehmig	Test	7-12 mm	43	1	6	0		0	5	0		0		3.158	1.103	2.01169	24.8359	19.5	34.1	51.4851	36.3	62.8
48	9	2020-07-06	lehmig	Test	7-12 mm	44	1		0	0	1		0			0	3.399	1.115	2.21258	24.8359	19.5	34.1	51.4851	36.3	62.8
48	9	2020-07-06	lehmig	Test	7-12 mm	45	1		0	0	1		0			0	3.3	1.155	2.30503	24.8359	19.5	34.1	51.4851	36.3	62.8
48	9	2020-07-06	lehmig	Test	7-12 mm	46	1		0	0	1		0			1	2.719	1.116	1.77311	24.8359	19.5	34.1	51.4851	36.3	62.8
48	9	2020-07-06	lehmig	Test	7-12 mm	47	1		0	0	1		0			NA	2.783	1.013	1.49531	24.8359	19.5	34.1	51.4851	36.3	62.8
48	9	2020-07-06	lehmig	Test	7-12 mm	48	1		0	0	1		0			0	2.994	1.237	2.39878	24.8359	19.5	34.1	51.4851	36.3	62.8
48	10	2020-07-06	tonig	Test	0-6 mm	1	1	5	1		0	0	0		0		3.131	1.067	1.86642	24.8359	19.5	34.1	51.4851	36.3	62.8
48	10	2020-07-06	tonig	Test	0-6 mm	2	1		1		0		0				3.138	0.878	1.2666	24.8359	19.5	34.1	51.4851	36.3	62.8
48	10	2020-07-06	tonig	Test	0-6 mm	3	1		1		0		0				2.974	1.149	2.05579	24.8359	19.5	34.1	51.4851	36.3	62.8
48	10	2020-07-06	tonig	Test	0-6 mm	4	1		1		0		0				3.221	1.097	2.02956	24.8359	19.5	34.1	51.4851	36.3	62.8
48	10	2020-07-06	tonig	Test	0-6 mm	5	1		1		0		0				2.972	1.213	2.28965	24.8359	19.5	34.1	51.4851	36.3	62.8
48	10	2020-07-06	tonig	Test	7-12 mm	6	1	40	0	0	1	28	0		0	NA	3.195	1.086	1.97301	24.8359	19.5	34.1	51.4851	36.3	62.8
48	10	2020-07-06	tonig	Test	7-12 mm	7	1		0	0	1		0			NA	2.925	1.119	1.91772	24.8359	19.5	34.1	51.4851	36.3	62.8
48	10	2020-07-06	tonig	Test	7-12 mm	8	1		0	0	1		0			NA	3.048	1.079	1.85805	24.8359	19.5	34.1	51.4851	36.3	62.8
48	10	2020-07-06	tonig	Test	7-12 mm	9	1		0		0		0				2.713	1.157	1.90158	24.8359	19.5	34.1	51.4851	36.3	62.8
48	10	2020-07-06	tonig	Test	7-12 mm	10	1		0	0	1		0			0	3.179	1.211	2.44105	24.8359	19.5	34.1	51.4851	36.3	62.8
48	10	2020-07-06	tonig	Test	7-12 mm	11	1		0	0	1		0			1	2.91	1.02	1.58523	24.8359	19.5	34.1	51.4851	36.3	62.8
48	10	2020-07-06	tonig	Test	7-12 mm	12	1		0	0	1		0			1	2.938	1.043	1.67347	24.8359	19.5	34.1	51.4851	36.3	62.8
48	10	2020-07-06	tonig	Test	7-12 mm	13	1		0	0	1		0			NA	2.817	0.989	1.44271	24.8359	19.5	34.1	51.4851	36.3	62.8
48	10	2020-07-06	tonig	Test	7-12 mm	14	1		0		0		0				3.221	1.107	2.06673	24.8359	19.5	34.1	51.4851	36.3	62.8
48	10	2020-07-06	tonig	Test	7-12 mm	15	1		0	0	1		0			1	2.652	1.161	1.8717	24.8359	19.5	34.1	51.4851	36.3	62.8
48	10	2020-07-06	tonig	Test	7-12 mm	16	1		0	0	1		0			NA	2.903	0.994	1.50182	24.8359	19.5	34.1	51.4851	36.3	62.8
48	10	2020-07-06	tonig	Test	7-12 mm	17	1		0	0	1		0			0	3.215	1.23	2.54677	24.8359	19.5	34.1	51.4851	36.3	62.8
48	10	2020-07-06	tonig	Test	7-12 mm	18	1		0		0		0				2.949	0.889	1.22033	24.8359	19.5	34.1	51.4851	36.3	62.8
48	10	2020-07-06	tonig	Test	7-12 mm	19	1		0	0	1		0			0	3.112	1.057	1.82049	24.8359	19.5	34.1	51.4851	36.3	62.8
48	10	2020-07-06	tonig	Test	7-12 mm	20	1		0	0	1		0			0	3.104	1.128	2.06794	24.8359	19.5	34.1	51.4851	36.3	62.8
48	10	2020-07-06	tonig	Test	7-12 mm	21	1		0	0	1		0			0	3.294	1.17	2.36099	24.8359	19.5	34.1	51.4851	36.3	62.8
48	10	2020-07-06	tonig	Test	7-12 mm	22	1		0	0	1		0			NA	2.936	1.055	1.71104	24.8359	19.5	34.1	51.4851	36.3	62.8
48	10	2020-07-06	tonig	Test	7-12 mm	23	1		0		0		0				2.954	0.962	1.43139	24.8359	19.5	34.1	51.4851	36.3	62.8
48	10	2020-07-06	tonig	Test	7-12 mm	24	1		0	0	1		0			1	3.163	1.059	1.85733	24.8359	19.5	34.1	51.4851	36.3	62.8
48	10	2020-07-06	tonig	Test	7-12 mm	25	1		0	0	1		0			0	2.874	1.229	2.27295	24.8359	19.5	34.1	51.4851	36.3	62.8
48	10	2020-07-06	tonig	Test	7-12 mm	26	1		0		0		0				3.038	1.124	2.00964	24.8359	19.5	34.1	51.4851	36.3	62.8
48	10	2020-07-06	tonig	Test	7-12 mm	27	1		0	0	1		0			0	3.069	1.091	1.91269	24.8359	19.5	34.1	51.4851	36.3	62.8
48	10	2020-07-06	tonig	Test	7-12 mm	28	1		0	0	1		0			0	3.186	1.199	2.39819	24.8359	19.5	34.1	51.4851	36.3	62.8
48	10	2020-07-06	tonig	Test	7-12 mm	29	1		0	0	1		0			1	2.858	1.078	1.739	24.8359	19.5	34.1	51.4851	36.3	62.8
48	10	2020-07-06	tonig	Test	7-12 mm	30	1		0	0	1		0			1	3.126	1.115	2.03487	24.8359	19.5	34.1	51.4851	36.3	62.8
48	10	2020-07-06	tonig	Test	7-12 mm	31	1		0		0		0				2.966	0.947	1.39274	24.8359	19.5	34.1	51.4851	36.3	62.8
48	10	2020-07-06	tonig	Test	7-12 mm	32	1		0		0		0				3.024	1.036	1.69942	24.8359	19.5	34.1	51.4851	36.3	62.8
48	10	2020-07-06	tonig	Test	7-12 mm	33	1		0	0	1		0			NA	2.948	1.163	2.08778	24.8359	19.5	34.1	51.4851	36.3	62.8
48	10	2020-07-06	tonig	Test	7-12 mm	34	1		0	0	1		0			0	3.054	1.122	2.01304	24.8359	19.5	34.1	51.4851	36.3	62.8
48	10	2020-07-06	tonig	Test	7-12 mm	35	1		0	0	1		0			1	2.869	1.085	1.76843	24.8359	19.5	34.1	51.4851	36.3	62.8
48	10	2020-07-06	tonig	Test	7-12 mm	36	1		0	0	1		0			0	3.056	1.136	2.06495	24.8359	19.5	34.1	51.4851	36.3	62.8
48	10	2020-07-06	tonig	Test	7-12 mm	37	1		0	0	1		0			0	3.056	1.126	2.02875	24.8359	19.5	34.1	51.4851	36.3	62.8
48	10	2020-07-06	tonig	Test	7-12 mm	38	1		0		0		0				3.092	1.166	2.20108	24.8359	19.5	34.1	51.4851	36.3	62.8
48	10	2020-07-06	tonig	Test	7-12 mm	39	1		0		0		0				3.276	1.183	2.40056	24.8359	19.5	34.1	51.4851	36.3	62.8
48	10	2020-07-06	tonig	Test	7-12 mm	40	1		0		0		0				2.701	0.995	1.40013	24.8359	19.5	34.1	51.4851	36.3	62.8
48	10	2020-07-06	tonig	Test	7-12 mm	41	1		0	0	1		0			0	3.15	1.226	2.47908	24.8359	19.5	34.1	51.4851	36.3	62.8
48	10	2020-07-06	tonig	Test	7-12 mm	42	1		0	0	1		0			NA	3.115	1.041	1.76749	24.8359	19.5	34.1	51.4851	36.3	62.8
48	10	2020-07-06	tonig	Test	7-12 mm	43	1		0		0		0				3.219	1.055	1.87596	24.8359	19.5	34.1	51.4851	36.3	62.8
48	10	2020-07-06	tonig	Test	7-12 mm	44	1		0	0	1		0			1	2.972	1.098	1.87608	24.8359	19.5	34.1	51.4851	36.3	62.8
48	10	2020-07-06	tonig	Test	7-12 mm	45	1		0		0		0				2.865	1.103	1.82505	24.8359	19.5	34.1	51.4851	36.3	62.8
48	11	2020-07-13		Positivkontrolle		1	1				0	0	0	0			2.954	0.983	1.49457	24.9849	18.4	35	45.9194	21	62.4
48	11	2020-07-13		Positivkontrolle		2	1				0		0				3.064	1.16	2.15876	24.9849	18.4	35	45.9194	21	62.4
48	11	2020-07-13		Positivkontrolle		3	1				0		0				3.015	1.132	2.02292	24.9849	18.4	35	45.9194	21	62.4
48	11	2020-07-13		Positivkontrolle		4	1				0		0				2.909	1.02	1.58468	24.9849	18.4	35	45.9194	21	62.4
48	11	2020-07-13		Positivkontrolle		5	1				0		0				3.347	1.144	2.29354	24.9849	18.4	35	45.9194	21	62.4
48	11	2020-07-13		Positivkontrolle		6	1			1	0		0			0	3.094	1.062	1.82712	24.9849	18.4	35	45.9194	21	62.4
48	11	2020-07-13		Positivkontrolle		7	1			1	0		0			0	3.344	1.124	2.21206	24.9849	18.4	35	45.9194	21	62.4
48	11	2020-07-13		Positivkontrolle		8	1				0		0				2.8	1.029	1.55234	24.9849	18.4	35	45.9194	21	62.4
48	11	2020-07-13		Positivkontrolle		9	1			1	0		0			0	2.826	1.022	1.54551	24.9849	18.4	35	45.9194	21	62.4
48	11	2020-07-13		Positivkontrolle		10	1			1	0		0			1	2.919	1.163	2.06725	24.9849	18.4	35	45.9194	21	62.4
48	11	2020-07-13		Positivkontrolle		11	1				0		0				3.055	1.11	1.97086	24.9849	18.4	35	45.9194	21	62.4
48	11	2020-07-13		Positivkontrolle		12	1				0		0				3.096	1.134	2.08461	24.9849	18.4	35	45.9194	21	62.4
48	11	2020-07-13		Positivkontrolle		13	1				0		0				3.356	1.208	2.56422	24.9849	18.4	35	45.9194	21	62.4
48	11	2020-07-13		Positivkontrolle		14	1				0		0				3.184	1.168	2.27435	24.9849	18.4	35	45.9194	21	62.4
48	11	2020-07-13		Positivkontrolle		15	1			1	0		0			0	3.186	1.042	1.81126	24.9849	18.4	35	45.9194	21	62.4
48	11	2020-07-13		Positivkontrolle		16	1				0		0				3.083	1.045	1.76281	24.9849	18.4	35	45.9194	21	62.4
48	11	2020-07-13		Positivkontrolle		17	1				0		0				3.116	1.048	1.79192	24.9849	18.4	35	45.9194	21	62.4
48	11	2020-07-13		Positivkontrolle		18	1			1	0		0			1	3.014	1.054	1.75317	24.9849	18.4	35	45.9194	21	62.4
48	11	2020-07-13		Positivkontrolle		19	1				0		0				3.237	1.264	2.70792	24.9849	18.4	35	45.9194	21	62.4
48	11	2020-07-13		Positivkontrolle		20	1				0		0				2.985	1.135	2.01342	24.9849	18.4	35	45.9194	21	62.4
48	11	2020-07-13		Positivkontrolle		21	1				0		0				3.1	1.116	2.02157	24.9849	18.4	35	45.9194	21	62.4
48	11	2020-07-13		Positivkontrolle		22	1				0		0				2.935	1.09	1.82583	24.9849	18.4	35	45.9194	21	62.4
48	11	2020-07-13		Positivkontrolle		23	1				0		0				3.004	1.177	2.17897	24.9849	18.4	35	45.9194	21	62.4
48	11	2020-07-13		Positivkontrolle		24	1				0		0				3.19	1.189	2.36131	24.9849	18.4	35	45.9194	21	62.4
48	11	2020-07-13		Positivkontrolle		25	1				0		0				3.137	1.072	1.88757	24.9849	18.4	35	45.9194	21	62.4
48	11	2020-07-13		Positivkontrolle		26	1				0		0				3.088	1.134	2.07923	24.9849	18.4	35	45.9194	21	62.4
48	11	2020-07-13		Positivkontrolle		27	1				0		0				3.129	1.063	1.85127	24.9849	18.4	35	45.9194	21	62.4
48	11	2020-07-13		Positivkontrolle		28	1				0		0				3.234	1.177	2.3458	24.9849	18.4	35	45.9194	21	62.4
48	11	2020-07-13		Positivkontrolle		29	1				0		0				3.132	1.162	2.21428	24.9849	18.4	35	45.9194	21	62.4
48	11	2020-07-13		Positivkontrolle		30	1				0		0				2.958	1.133	1.98818	24.9849	18.4	35	45.9194	21	62.4
48	12	2020-07-13	sandig	Kontrolle	0-6 mm	1	1	46	1		0	6	0		6		2.7	1.05	1.55862	24.9849	18.4	35	45.9194	21	62.4
48	12	2020-07-13	sandig	Kontrolle	0-6 mm	2	1		1	0	1		0			NA	3.288	1.212	2.52892	24.9849	18.4	35	45.9194	21	62.4
48	12	2020-07-13	sandig	Kontrolle	0-6 mm	3	1		1		0		0				3.15	1.001	1.65264	24.9849	18.4	35	45.9194	21	62.4
48	12	2020-07-13	sandig	Kontrolle	0-6 mm	4	1		1		0		0				2.933	0.945	1.37143	24.9849	18.4	35	45.9194	21	62.4
48	12	2020-07-13	sandig	Kontrolle	0-6 mm	5	1		1		0		0				3.495	1.255	2.88226	24.9849	18.4	35	45.9194	21	62.4
48	12	2020-07-13	sandig	Kontrolle	0-6 mm	6	1		1		0		0				3.059	1.118	2.00199	24.9849	18.4	35	45.9194	21	62.4
48	12	2020-07-13	sandig	Kontrolle	0-6 mm	7	1		1	0	1		1			NA	2.988	0.916	1.31271	24.9849	18.4	35	45.9194	21	62.4
48	12	2020-07-13	sandig	Kontrolle	0-6 mm	8	1		1		0		0				3.221	1.052	1.86647	24.9849	18.4	35	45.9194	21	62.4
48	12	2020-07-13	sandig	Kontrolle	0-6 mm	9	1		1		0		1				2.891	1.031	1.60903	24.9849	18.4	35	45.9194	21	62.4
48	12	2020-07-13	sandig	Kontrolle	0-6 mm	10	1		1		0		0				3.029	1.061	1.78537	24.9849	18.4	35	45.9194	21	62.4
48	12	2020-07-13	sandig	Kontrolle	0-6 mm	11	1		1		0		0				2.972	0.911	1.29147	24.9849	18.4	35	45.9194	21	62.4
48	12	2020-07-13	sandig	Kontrolle	0-6 mm	12	1		1	0	1		1			0	3.123	1.077	1.89671	24.9849	18.4	35	45.9194	21	62.4
48	12	2020-07-13	sandig	Kontrolle	0-6 mm	13	1		1		0		0				3.457	1.067	2.06076	24.9849	18.4	35	45.9194	21	62.4
48	12	2020-07-13	sandig	Kontrolle	0-6 mm	14	1		1		0		0				3.085	0.952	1.46395	24.9849	18.4	35	45.9194	21	62.4
48	12	2020-07-13	sandig	Kontrolle	0-6 mm	15	1		1		0		0				2.787	1.105	1.7818	24.9849	18.4	35	45.9194	21	62.4
48	12	2020-07-13	sandig	Kontrolle	0-6 mm	16	1		1		0		1				2.959	1.006	1.56798	24.9849	18.4	35	45.9194	21	62.4
48	12	2020-07-13	sandig	Kontrolle	0-6 mm	17	1		1		0		0				2.952	1.133	1.98415	24.9849	18.4	35	45.9194	21	62.4
48	12	2020-07-13	sandig	Kontrolle	0-6 mm	18	1		1		0		1				2.935	1.199	2.20925	24.9849	18.4	35	45.9194	21	62.4
48	12	2020-07-13	sandig	Kontrolle	0-6 mm	19	1		1		0		0				3.042	0.994	1.57373	24.9849	18.4	35	45.9194	21	62.4
48	12	2020-07-13	sandig	Kontrolle	0-6 mm	20	1		1		0		0				2.92	1.025	1.60631	24.9849	18.4	35	45.9194	21	62.4
48	12	2020-07-13	sandig	Kontrolle	0-6 mm	21	1		1		0		0				3.126	1.142	2.13462	24.9849	18.4	35	45.9194	21	62.4
48	12	2020-07-13	sandig	Kontrolle	0-6 mm	22	1		1		0		0				3.243	1.14	2.20676	24.9849	18.4	35	45.9194	21	62.4
48	12	2020-07-13	sandig	Kontrolle	0-6 mm	23	1		1		0		0				3.125	1.104	1.99428	24.9849	18.4	35	45.9194	21	62.4
48	12	2020-07-13	sandig	Kontrolle	0-6 mm	24	1		1		0		1				2.935	0.997	1.52756	24.9849	18.4	35	45.9194	21	62.4
48	12	2020-07-13	sandig	Kontrolle	0-6 mm	25	1		1		0		0				3.048	1.068	1.82035	24.9849	18.4	35	45.9194	21	62.4
48	12	2020-07-13	sandig	Kontrolle	0-6 mm	26	1		1		0		0				3.165	1.14	2.15368	24.9849	18.4	35	45.9194	21	62.4
48	12	2020-07-13	sandig	Kontrolle	0-6 mm	27	1		1		0		0				2.949	1.158	2.07057	24.9849	18.4	35	45.9194	21	62.4
48	12	2020-07-13	sandig	Kontrolle	0-6 mm	28	1		1		0		0				3.187	1.104	2.03385	24.9849	18.4	35	45.9194	21	62.4
48	12	2020-07-13	sandig	Kontrolle	0-6 mm	29	1		1		0		0				2.972	1.064	1.76169	24.9849	18.4	35	45.9194	21	62.4
48	12	2020-07-13	sandig	Kontrolle	0-6 mm	30	1		1		0		0				3.076	1.107	1.9737	24.9849	18.4	35	45.9194	21	62.4
48	12	2020-07-13	sandig	Kontrolle	0-6 mm	31	1		1		0		0				3.002	1.114	1.95065	24.9849	18.4	35	45.9194	21	62.4
48	12	2020-07-13	sandig	Kontrolle	0-6 mm	32	1		1		0		0				2.928	1.012	1.57011	24.9849	18.4	35	45.9194	21	62.4
48	12	2020-07-13	sandig	Kontrolle	0-6 mm	33	1		1		0		0				2.873	1.019	1.56201	24.9849	18.4	35	45.9194	21	62.4
48	12	2020-07-13	sandig	Kontrolle	0-6 mm	34	1		1		0		0				2.976	1.154	2.07512	24.9849	18.4	35	45.9194	21	62.4
48	12	2020-07-13	sandig	Kontrolle	0-6 mm	35	1		1	0	1		0			0	3.083	1.126	2.04668	24.9849	18.4	35	45.9194	21	62.4
48	12	2020-07-13	sandig	Kontrolle	0-6 mm	36	1		1		0		0				2.991	0.929	1.35159	24.9849	18.4	35	45.9194	21	62.4
48	12	2020-07-13	sandig	Kontrolle	0-6 mm	37	1		1	0	1		0			NA	2.968	1.055	1.72969	24.9849	18.4	35	45.9194	21	62.4
48	12	2020-07-13	sandig	Kontrolle	0-6 mm	38	1		1		0		0				2.848	1.052	1.65033	24.9849	18.4	35	45.9194	21	62.4
48	12	2020-07-13	sandig	Kontrolle	0-6 mm	39	1		1		0		0				2.699	1.009	1.43875	24.9849	18.4	35	45.9194	21	62.4
48	12	2020-07-13	sandig	Kontrolle	0-6 mm	40	1		1	0	1		0			NA	3.047	0.995	1.57949	24.9849	18.4	35	45.9194	21	62.4
48	12	2020-07-13	sandig	Kontrolle	0-6 mm	41	1		1		0		0				2.822	1.121	1.85681	24.9849	18.4	35	45.9194	21	62.4
48	12	2020-07-13	sandig	Kontrolle	0-6 mm	42	1		1		0		0				2.987	1.026	1.64637	24.9849	18.4	35	45.9194	21	62.4
48	12	2020-07-13	sandig	Kontrolle	0-6 mm	43	1		1		0		0				2.98	0.994	1.54166	24.9849	18.4	35	45.9194	21	62.4
48	12	2020-07-13	sandig	Kontrolle	0-6 mm	44	1		1		0		0				2.77	1.025	1.52379	24.9849	18.4	35	45.9194	21	62.4
48	12	2020-07-13	sandig	Kontrolle	0-6 mm	45	1		1		0		0				2.632	0.969	1.29399	24.9849	18.4	35	45.9194	21	62.4
48	12	2020-07-13	sandig	Kontrolle	0-6 mm	46	1		1		0		0				3.192	1.161	2.25282	24.9849	18.4	35	45.9194	21	62.4
48	12	2020-07-13	sandig	Kontrolle	7-12 mm	47	1	2	0		0	1	0		0		3.129	1.132	2.09941	24.9849	18.4	35	45.9194	21	62.4
48	12	2020-07-13	sandig	Kontrolle	7-12 mm	48	1		0	0	1		0			NA	3.359	1.17	2.40758	24.9849	18.4	35	45.9194	21	62.4
48	13	2020-07-13	sandig	Test	0-6 mm	1	1	26	1		0	0	0		0		3.502	0.836	1.28153	24.9849	18.4	35	45.9194	21	62.4
48	13	2020-07-13	sandig	Test	0-6 mm	2	1		1		0		0				3.008	1.205	2.28692	24.9849	18.4	35	45.9194	21	62.4
48	13	2020-07-13	sandig	Test	0-6 mm	3	1		1		0		0				3.193	1.115	2.07849	24.9849	18.4	35	45.9194	21	62.4
48	13	2020-07-13	sandig	Test	0-6 mm	4	1		1		0		0				3.101	1.129	2.06961	24.9849	18.4	35	45.9194	21	62.4
48	13	2020-07-13	sandig	Test	0-6 mm	5	1		1		0		0				3.09	1.099	1.95413	24.9849	18.4	35	45.9194	21	62.4
48	13	2020-07-13	sandig	Test	0-6 mm	6	1		1		0		0				2.671	0.92	1.18372	24.9849	18.4	35	45.9194	21	62.4
48	13	2020-07-13	sandig	Test	0-6 mm	7	1		1		0		0				3.015	1.04	1.70747	24.9849	18.4	35	45.9194	21	62.4
48	13	2020-07-13	sandig	Test	0-6 mm	8	1		1		0		0				3.35	1.216	2.59365	24.9849	18.4	35	45.9194	21	62.4
48	13	2020-07-13	sandig	Test	0-6 mm	9	1		1		0		0				3.096	1.052	1.79404	24.9849	18.4	35	45.9194	21	62.4
48	13	2020-07-13	sandig	Test	0-6 mm	10	1		1		0		0				3.046	1.128	2.0293	24.9849	18.4	35	45.9194	21	62.4
48	13	2020-07-13	sandig	Test	0-6 mm	11	1		1		0		0				2.833	1.075	1.7142	24.9849	18.4	35	45.9194	21	62.4
48	13	2020-07-13	sandig	Test	0-6 mm	12	1		1		0		0				2.922	0.981	1.47237	24.9849	18.4	35	45.9194	21	62.4
48	13	2020-07-13	sandig	Test	0-6 mm	13	1		1		0		0				3.012	1.059	1.76866	24.9849	18.4	35	45.9194	21	62.4
48	13	2020-07-13	sandig	Test	0-6 mm	14	1		1		0		0				2.962	1.055	1.72619	24.9849	18.4	35	45.9194	21	62.4
48	13	2020-07-13	sandig	Test	0-6 mm	15	1		1		0		0				3.012	1.095	1.89096	24.9849	18.4	35	45.9194	21	62.4
48	13	2020-07-13	sandig	Test	0-6 mm	16	1		1		0		0				3.236	1.242	2.61367	24.9849	18.4	35	45.9194	21	62.4
48	13	2020-07-13	sandig	Test	0-6 mm	17	1		1		0		0				2.624	0.906	1.12777	24.9849	18.4	35	45.9194	21	62.4
48	13	2020-07-13	sandig	Test	0-6 mm	18	1		1		0		0				3.243	1.223	2.53979	24.9849	18.4	35	45.9194	21	62.4
48	13	2020-07-13	sandig	Test	0-6 mm	19	1		1		0		0				2.972	1.064	1.76169	24.9849	18.4	35	45.9194	21	62.4
48	13	2020-07-13	sandig	Test	0-6 mm	20	1		1		0		0				2.788	1.07	1.67132	24.9849	18.4	35	45.9194	21	62.4
48	13	2020-07-13	sandig	Test	0-6 mm	21	1		1		0		0				2.836	0.952	1.34579	24.9849	18.4	35	45.9194	21	62.4
48	13	2020-07-13	sandig	Test	0-6 mm	22	1		1		0		0				3.231	1.229	2.55529	24.9849	18.4	35	45.9194	21	62.4
48	13	2020-07-13	sandig	Test	0-6 mm	23	1		1		0		0				3.045	1.095	1.91168	24.9849	18.4	35	45.9194	21	62.4
48	13	2020-07-13	sandig	Test	0-6 mm	24	1		1		0		0				2.599	1.026	1.43252	24.9849	18.4	35	45.9194	21	62.4
48	13	2020-07-13	sandig	Test	0-6 mm	25	1		1		0		0				3.03	1.031	1.68639	24.9849	18.4	35	45.9194	21	62.4
48	13	2020-07-13	sandig	Test	0-6 mm	26	1		1		0		0				2.877	1.028	1.59193	24.9849	18.4	35	45.9194	21	62.4
48	13	2020-07-13	sandig	Test	7-12 mm	27	1	20	0	0	1	7	0		0	0	3.035	1.14	2.06522	24.9849	18.4	35	45.9194	21	62.4
48	13	2020-07-13	sandig	Test	7-12 mm	28	1		0	0	1		0			0	3.174	1.164	2.25171	24.9849	18.4	35	45.9194	21	62.4
48	13	2020-07-13	sandig	Test	7-12 mm	29	1		0		0		0				3.107	1.18	2.26519	24.9849	18.4	35	45.9194	21	62.4
48	13	2020-07-13	sandig	Test	7-12 mm	30	1		0		0		0				3.192	1.086	1.97116	24.9849	18.4	35	45.9194	21	62.4
48	13	2020-07-13	sandig	Test	7-12 mm	31	1		0		0		0				2.963	1.11	1.91151	24.9849	18.4	35	45.9194	21	62.4
48	13	2020-07-13	sandig	Test	7-12 mm	32	1		0		0		0				3.155	1.197	2.36693	24.9849	18.4	35	45.9194	21	62.4
48	13	2020-07-13	sandig	Test	7-12 mm	33	1		0		0		0				3.018	1.136	2.03927	24.9849	18.4	35	45.9194	21	62.4
48	13	2020-07-13	sandig	Test	7-12 mm	34	1		0		0		0				3.039	1.182	2.22313	24.9849	18.4	35	45.9194	21	62.4
48	13	2020-07-13	sandig	Test	7-12 mm	35	1		0	0	1		0			NA	3.076	1.04	1.74201	24.9849	18.4	35	45.9194	21	62.4
48	13	2020-07-13	sandig	Test	7-12 mm	36	1		0		0		0				2.998	1.085	1.84795	24.9849	18.4	35	45.9194	21	62.4
48	13	2020-07-13	sandig	Test	7-12 mm	37	1		0		0		0				2.67	0.967	1.30726	24.9849	18.4	35	45.9194	21	62.4
48	13	2020-07-13	sandig	Test	7-12 mm	38	1		0	0	1		0			1	2.813	0.9	1.19304	24.9849	18.4	35	45.9194	21	62.4
48	13	2020-07-13	sandig	Test	7-12 mm	39	1		0		0		0				3.061	0.983	1.54871	24.9849	18.4	35	45.9194	21	62.4
48	13	2020-07-13	sandig	Test	7-12 mm	40	1		0	0	1		0			0	3.244	1.06	1.9085	24.9849	18.4	35	45.9194	21	62.4
48	13	2020-07-13	sandig	Test	7-12 mm	41	1		0	0	1		0			0	3.102	1.22	2.41746	24.9849	18.4	35	45.9194	21	62.4
48	13	2020-07-13	sandig	Test	7-12 mm	42	1		0		0		0				2.726	1.152	1.89422	24.9849	18.4	35	45.9194	21	62.4
48	13	2020-07-13	sandig	Test	7-12 mm	43	1		0		0		0				3.163	1.224	2.48119	24.9849	18.4	35	45.9194	21	62.4
48	13	2020-07-13	sandig	Test	7-12 mm	44	1		0	0	1		0			NA	2.877	1.08	1.75706	24.9849	18.4	35	45.9194	21	62.4
48	13	2020-07-13	sandig	Test	7-12 mm	45	1		0		0		0				3.072	1.044	1.75316	24.9849	18.4	35	45.9194	21	62.4
48	13	2020-07-13	sandig	Test	7-12 mm	46	1		0		0		0				2.944	1.124	1.94746	24.9849	18.4	35	45.9194	21	62.4
48	14	2020-07-13	lehmig	Kontrolle	0-6 mm	1	1	34	1		0	14	0		0		3.206	1.26	2.66504	24.9849	18.4	35	45.9194	21	62.4
48	14	2020-07-13	lehmig	Kontrolle	0-6 mm	2	1		1	0	1		0			0	3.265	1.174	2.35623	24.9849	18.4	35	45.9194	21	62.4
48	14	2020-07-13	lehmig	Kontrolle	0-6 mm	3	1		1		0		0				3.334	1.221	2.60253	24.9849	18.4	35	45.9194	21	62.4
48	14	2020-07-13	lehmig	Kontrolle	0-6 mm	4	1		1	0	1		0			0	3.365	1.165	2.39131	24.9849	18.4	35	45.9194	21	62.4
48	14	2020-07-13	lehmig	Kontrolle	0-6 mm	5	1		1		0		0				3.261	1.196	2.44237	24.9849	18.4	35	45.9194	21	62.4
48	14	2020-07-13	lehmig	Kontrolle	0-6 mm	6	1		1		0		0				3.053	1.298	2.69324	24.9849	18.4	35	45.9194	21	62.4
48	14	2020-07-13	lehmig	Kontrolle	0-6 mm	7	1		1		0		0				2.927	1.127	1.94657	24.9849	18.4	35	45.9194	21	62.4
48	14	2020-07-13	lehmig	Kontrolle	0-6 mm	8	1		1	0	1		0			NA	3.078	1.147	2.12028	24.9849	18.4	35	45.9194	21	62.4
48	14	2020-07-13	lehmig	Kontrolle	0-6 mm	9	1		1		0		0				3.046	1.083	1.87062	24.9849	18.4	35	45.9194	21	62.4
48	14	2020-07-13	lehmig	Kontrolle	0-6 mm	10	1		1	0	1		0			0	3.53	1.284	3.04722	24.9849	18.4	35	45.9194	21	62.4
48	14	2020-07-13	lehmig	Kontrolle	0-6 mm	11	1		1	0	1		0			NA	3.154	1.07	1.89072	24.9849	18.4	35	45.9194	21	62.4
48	14	2020-07-13	lehmig	Kontrolle	0-6 mm	12	1		1		0		0				3.109	1.146	2.13791	24.9849	18.4	35	45.9194	21	62.4
48	14	2020-07-13	lehmig	Kontrolle	0-6 mm	13	1		1		0		0				2.858	1.083	1.75516	24.9849	18.4	35	45.9194	21	62.4
48	14	2020-07-13	lehmig	Kontrolle	0-6 mm	14	1		1		0		0				3.333	1.234	2.65744	24.9849	18.4	35	45.9194	21	62.4
48	14	2020-07-13	lehmig	Kontrolle	0-6 mm	15	1		1	0	1		0			0	3.247	1.322	2.97128	24.9849	18.4	35	45.9194	21	62.4
48	14	2020-07-13	lehmig	Kontrolle	0-6 mm	16	1		1		0		0				2.976	1.075	1.80073	24.9849	18.4	35	45.9194	21	62.4
48	14	2020-07-13	lehmig	Kontrolle	0-6 mm	17	1		1		0		0				2.961	1.096	1.86234	24.9849	18.4	35	45.9194	21	62.4
48	14	2020-07-13	lehmig	Kontrolle	0-6 mm	18	1		1		0		0				2.966	1.098	1.8723	24.9849	18.4	35	45.9194	21	62.4
48	14	2020-07-13	lehmig	Kontrolle	0-6 mm	19	1		1		0		0				3.259	1.265	2.73064	24.9849	18.4	35	45.9194	21	62.4
48	14	2020-07-13	lehmig	Kontrolle	0-6 mm	20	1		1		0		0				2.923	1.128	1.94736	24.9849	18.4	35	45.9194	21	62.4
48	14	2020-07-13	lehmig	Kontrolle	0-6 mm	21	1		1		0		0				3.19	1.124	2.11019	24.9849	18.4	35	45.9194	21	62.4
48	14	2020-07-13	lehmig	Kontrolle	0-6 mm	22	1		1	0	1		0			0	3.131	1.132	2.10075	24.9849	18.4	35	45.9194	21	62.4
48	14	2020-07-13	lehmig	Kontrolle	0-6 mm	23	1		1	0	1		0			0	2.955	1.047	1.69609	24.9849	18.4	35	45.9194	21	62.4
48	14	2020-07-13	lehmig	Kontrolle	0-6 mm	24	1		1	0	1		0			0	3.414	1.195	2.55269	24.9849	18.4	35	45.9194	21	62.4
48	14	2020-07-13	lehmig	Kontrolle	0-6 mm	25	1		1	0	1		0			0	3.01	1.095	1.8897	24.9849	18.4	35	45.9194	21	62.4
48	14	2020-07-13	lehmig	Kontrolle	0-6 mm	26	1		1	0	1		0			NA	3.109	1.107	1.99487	24.9849	18.4	35	45.9194	21	62.4
48	14	2020-07-13	lehmig	Kontrolle	0-6 mm	27	1		1		0		0				2.976	1.053	1.72778	24.9849	18.4	35	45.9194	21	62.4
48	14	2020-07-13	lehmig	Kontrolle	0-6 mm	28	1		1	0	1		0			NA	3.105	1.123	2.05031	24.9849	18.4	35	45.9194	21	62.4
48	14	2020-07-13	lehmig	Kontrolle	0-6 mm	29	1		1	0	1		0			0	2.956	1.057	1.72923	24.9849	18.4	35	45.9194	21	62.4
48	14	2020-07-13	lehmig	Kontrolle	0-6 mm	30	1		1		0		0				3.244	1.312	2.9238	24.9849	18.4	35	45.9194	21	62.4
48	14	2020-07-13	lehmig	Kontrolle	0-6 mm	31	1		1		0		0				3.328	1.221	2.59785	24.9849	18.4	35	45.9194	21	62.4
48	14	2020-07-13	lehmig	Kontrolle	0-6 mm	32	1		1	0	1		0			0	3.235	1.224	2.53767	24.9849	18.4	35	45.9194	21	62.4
48	14	2020-07-13	lehmig	Kontrolle	0-6 mm	33	1		1		0		0				3.137	1.236	2.50929	24.9849	18.4	35	45.9194	21	62.4
48	14	2020-07-13	lehmig	Kontrolle	0-6 mm	34	1		1		0		0				2.986	1.083	1.83377	24.9849	18.4	35	45.9194	21	62.4
48	14	2020-07-13	lehmig	Kontrolle	7-12 mm	35	1	16	0		0	7	0		0		3.332	1.276	2.84057	24.9849	18.4	35	45.9194	21	62.4
48	14	2020-07-13	lehmig	Kontrolle	7-12 mm	36	1		0	0	1		0			0	3.025	1.043	1.72303	24.9849	18.4	35	45.9194	21	62.4
48	14	2020-07-13	lehmig	Kontrolle	7-12 mm	37	1		0		0		0				2.862	1.084	1.76087	24.9849	18.4	35	45.9194	21	62.4
48	14	2020-07-13	lehmig	Kontrolle	7-12 mm	38	1		0		0		0				3.242	1.235	2.58908	24.9849	18.4	35	45.9194	21	62.4
48	14	2020-07-13	lehmig	Kontrolle	7-12 mm	39	1		0		0		0				3.374	1.272	2.85837	24.9849	18.4	35	45.9194	21	62.4
48	14	2020-07-13	lehmig	Kontrolle	7-12 mm	40	1		0		0		0				3.194	1.096	2.00888	24.9849	18.4	35	45.9194	21	62.4
48	14	2020-07-13	lehmig	Kontrolle	7-12 mm	41	1		0	0	1		0			0	3.419	1.221	2.66888	24.9849	18.4	35	45.9194	21	62.4
48	14	2020-07-13	lehmig	Kontrolle	7-12 mm	42	1		0	0	1		0			NA	3.144	1.224	2.46629	24.9849	18.4	35	45.9194	21	62.4
48	14	2020-07-13	lehmig	Kontrolle	7-12 mm	43	1		0		0		0				3.327	1.27	2.80969	24.9849	18.4	35	45.9194	21	62.4
48	14	2020-07-13	lehmig	Kontrolle	7-12 mm	44	1		0		0		0				3.257	1.225	2.55911	24.9849	18.4	35	45.9194	21	62.4
48	14	2020-07-13	lehmig	Kontrolle	7-12 mm	45	1		0	0	1		0			1	3.321	1.112	2.15019	24.9849	18.4	35	45.9194	21	62.4
48	14	2020-07-13	lehmig	Kontrolle	7-12 mm	46	1		0	0	1		0			NA	3.224	0.985	1.63782	24.9849	18.4	35	45.9194	21	62.4
48	14	2020-07-13	lehmig	Kontrolle	7-12 mm	47	1		0		0		0				3.233	1.282	2.78215	24.9849	18.4	35	45.9194	21	62.4
48	14	2020-07-13	lehmig	Kontrolle	7-12 mm	48	1		0	0	1		0			NA	3.162	1.191	2.34846	24.9849	18.4	35	45.9194	21	62.4
48	14	2020-07-13	lehmig	Kontrolle	7-12 mm	49	1		0		0		0				2.873	1.209	2.19881	24.9849	18.4	35	45.9194	21	62.4
48	14	2020-07-13	lehmig	Kontrolle	7-12 mm	50	1		0	0	1		0			NA	3.42	1.207	2.60879	24.9849	18.4	35	45.9194	21	62.4
48	15	2020-07-13	lehmig	Test	0-6 mm	1	1	28	1		0	9	0		0		3.114	1.228	2.45875	24.9849	18.4	35	45.9194	21	62.4
48	15	2020-07-13	lehmig	Test	0-6 mm	2	1		1	0	1		0			NA	2.841	1.2	2.14206	24.9849	18.4	35	45.9194	21	62.4
48	15	2020-07-13	lehmig	Test	0-6 mm	3	1		1	1	0		0			1	3.093	0.999	1.61625	24.9849	18.4	35	45.9194	21	62.4
48	15	2020-07-13	lehmig	Test	0-6 mm	4	1		1	0	1		0			0	3.076	1.043	1.75208	24.9849	18.4	35	45.9194	21	62.4
48	15	2020-07-13	lehmig	Test	0-6 mm	5	1		1		0		0				3.225	1.196	2.41541	24.9849	18.4	35	45.9194	21	62.4
48	15	2020-07-13	lehmig	Test	0-6 mm	6	1		1	0	1		0			0	2.816	1.004	1.48627	24.9849	18.4	35	45.9194	21	62.4
48	15	2020-07-13	lehmig	Test	0-6 mm	7	1		1		0		0				3.337	1.148	2.30271	24.9849	18.4	35	45.9194	21	62.4
48	15	2020-07-13	lehmig	Test	0-6 mm	8	1		1		0		0				3.191	1.238	2.56075	24.9849	18.4	35	45.9194	21	62.4
48	15	2020-07-13	lehmig	Test	0-6 mm	9	1		1	1	0		0			1	2.93	1.017	1.58675	24.9849	18.4	35	45.9194	21	62.4
48	15	2020-07-13	lehmig	Test	0-6 mm	10	1		1		0		0				2.776	1.092	1.73326	24.9849	18.4	35	45.9194	21	62.4
48	15	2020-07-13	lehmig	Test	0-6 mm	11	1		1		0		0				2.947	0.995	1.52765	24.9849	18.4	35	45.9194	21	62.4
48	15	2020-07-13	lehmig	Test	0-6 mm	12	1		1		0		0				3.154	1.065	1.87309	24.9849	18.4	35	45.9194	21	62.4
48	15	2020-07-13	lehmig	Test	0-6 mm	13	1		1	0	1		0			0	3.151	1.118	2.0622	24.9849	18.4	35	45.9194	21	62.4
48	15	2020-07-13	lehmig	Test	0-6 mm	14	1		1	0	1		0			0	3.119	1.156	2.18238	24.9849	18.4	35	45.9194	21	62.4
48	15	2020-07-13	lehmig	Test	0-6 mm	15	1		1		0		0				2.822	1.115	1.83698	24.9849	18.4	35	45.9194	21	62.4
48	15	2020-07-13	lehmig	Test	0-6 mm	16	1		1		0		0				2.87	1.063	1.69804	24.9849	18.4	35	45.9194	21	62.4
48	15	2020-07-13	lehmig	Test	0-6 mm	17	1		1		0		0				3.088	1.038	1.74209	24.9849	18.4	35	45.9194	21	62.4
48	15	2020-07-13	lehmig	Test	0-6 mm	18	1		1	0	1		0			0	2.819	1.089	1.75045	24.9849	18.4	35	45.9194	21	62.4
48	15	2020-07-13	lehmig	Test	0-6 mm	19	1		1	1	0		0			0	2.858	1.089	1.77467	24.9849	18.4	35	45.9194	21	62.4
48	15	2020-07-13	lehmig	Test	0-6 mm	20	1		1	1	0		0			0	3.017	1.01	1.61145	24.9849	18.4	35	45.9194	21	62.4
48	15	2020-07-13	lehmig	Test	0-6 mm	21	1		1	0	1		0			0	3.158	1.22	2.46111	24.9849	18.4	35	45.9194	21	62.4
48	15	2020-07-13	lehmig	Test	0-6 mm	22	1		1		0		0				3.083	1.226	2.42635	24.9849	18.4	35	45.9194	21	62.4
48	15	2020-07-13	lehmig	Test	0-6 mm	23	1		1	1	0		0			0	3.004	0.955	1.43452	24.9849	18.4	35	45.9194	21	62.4
48	15	2020-07-13	lehmig	Test	0-6 mm	24	1		1	0	1		0			0	2.896	1.004	1.5285	24.9849	18.4	35	45.9194	21	62.4
48	15	2020-07-13	lehmig	Test	0-6 mm	25	1		1		0		0				3.25	1.112	2.10422	24.9849	18.4	35	45.9194	21	62.4
48	15	2020-07-13	lehmig	Test	0-6 mm	26	1		1		0		0				3.023	1.108	1.94319	24.9849	18.4	35	45.9194	21	62.4
48	15	2020-07-13	lehmig	Test	0-6 mm	27	1		1		0		0				3.023	1.144	2.07152	24.9849	18.4	35	45.9194	21	62.4
48	15	2020-07-13	lehmig	Test	0-6 mm	28	1		1	0	1		0			NA	3.21	1.235	2.56353	24.9849	18.4	35	45.9194	21	62.4
48	15	2020-07-13	lehmig	Test	7-12 mm	29	1	21	0	0	1	14	0		0	0	3.326	1.218	2.58354	24.9849	18.4	35	45.9194	21	62.4
48	15	2020-07-13	lehmig	Test	7-12 mm	30	1		0		0		0				3.237	1.167	2.30825	24.9849	18.4	35	45.9194	21	62.4
48	15	2020-07-13	lehmig	Test	7-12 mm	31	1		0	0	1		0			NA	3.244	1.123	2.1421	24.9849	18.4	35	45.9194	21	62.4
48	15	2020-07-13	lehmig	Test	7-12 mm	32	1		0	0	1		0			0	2.961	1.026	1.63204	24.9849	18.4	35	45.9194	21	62.4
48	15	2020-07-13	lehmig	Test	7-12 mm	33	1		0		0		0				3.041	1.093	1.9022	24.9849	18.4	35	45.9194	21	62.4
48	15	2020-07-13	lehmig	Test	7-12 mm	34	1		0	0	1		0			1	2.975	1.023	1.63018	24.9849	18.4	35	45.9194	21	62.4
48	15	2020-07-13	lehmig	Test	7-12 mm	35	1		0		0		0				3.361	1.266	2.82055	24.9849	18.4	35	45.9194	21	62.4
48	15	2020-07-13	lehmig	Test	7-12 mm	36	1		0	0	1		0			1	3.008	1.039	1.70023	24.9849	18.4	35	45.9194	21	62.4
48	15	2020-07-13	lehmig	Test	7-12 mm	37	1		0	0	1		0			0	3.281	1.132	2.20139	24.9849	18.4	35	45.9194	21	62.4
48	15	2020-07-13	lehmig	Test	7-12 mm	38	1		0	0	1		0			NA	2.776	1.113	1.80056	24.9849	18.4	35	45.9194	21	62.4
48	15	2020-07-13	lehmig	Test	7-12 mm	39	1		0		0		0				3.012	1.089	1.87029	24.9849	18.4	35	45.9194	21	62.4
48	15	2020-07-13	lehmig	Test	7-12 mm	40	1		0		0		0				3.137	1.175	2.26772	24.9849	18.4	35	45.9194	21	62.4
48	15	2020-07-13	lehmig	Test	7-12 mm	41	1		0		0		0				3.1	1.264	2.59331	24.9849	18.4	35	45.9194	21	62.4
48	15	2020-07-13	lehmig	Test	7-12 mm	42	1		0	0	1		0			0	2.901	1.103	1.84798	24.9849	18.4	35	45.9194	21	62.4
48	15	2020-07-13	lehmig	Test	7-12 mm	43	1		0		0		0				3.139	1.071	1.88525	24.9849	18.4	35	45.9194	21	62.4
48	15	2020-07-13	lehmig	Test	7-12 mm	44	1		0	0	1		0			NA	2.883	1.055	1.68015	24.9849	18.4	35	45.9194	21	62.4
48	15	2020-07-13	lehmig	Test	7-12 mm	45	1		0	0	1		0			0	2.956	1.127	1.96585	24.9849	18.4	35	45.9194	21	62.4
48	15	2020-07-13	lehmig	Test	7-12 mm	46	1		0	0	1		0			0	2.933	1.107	1.88194	24.9849	18.4	35	45.9194	21	62.4
48	15	2020-07-13	lehmig	Test	7-12 mm	47	1		0	0	1		0			0	3.228	1.213	2.48687	24.9849	18.4	35	45.9194	21	62.4
48	15	2020-07-13	lehmig	Test	7-12 mm	48	1		0	0	1		0			0	2.859	1.078	1.7396	24.9849	18.4	35	45.9194	21	62.4
48	15	2020-07-13	lehmig	Test	7-12 mm	49	1		0	0	1		0			1	2.919	1.132	1.95851	24.9849	18.4	35	45.9194	21	62.4
48	16	2020-07-13	tonig	Kontrolle	0-6 mm	1	1	21	1		0	4	0		0		3.232	1.123	2.13417	24.9849	18.4	35	45.9194	21	62.4
48	16	2020-07-13	tonig	Kontrolle	0-6 mm	2	1		1		0		0				3.008	1.233	2.39443	24.9849	18.4	35	45.9194	21	62.4
48	16	2020-07-13	tonig	Kontrolle	0-6 mm	3	1		1		0		0				3.293	1.279	2.82053	24.9849	18.4	35	45.9194	21	62.4
48	16	2020-07-13	tonig	Kontrolle	0-6 mm	4	1		1		0		0				2.955	1.098	1.86535	24.9849	18.4	35	45.9194	21	62.4
48	16	2020-07-13	tonig	Kontrolle	0-6 mm	5	1		1		0		0				3.012	1.113	1.95364	24.9849	18.4	35	45.9194	21	62.4
48	16	2020-07-13	tonig	Kontrolle	0-6 mm	6	1		1		0		0				2.988	1.141	2.03681	24.9849	18.4	35	45.9194	21	62.4
48	16	2020-07-13	tonig	Kontrolle	0-6 mm	7	1		1		0		0				2.919	1.036	1.64041	24.9849	18.4	35	45.9194	21	62.4
48	16	2020-07-13	tonig	Kontrolle	0-6 mm	8	1		1	0	1		0			0	3.067	1.127	2.03967	24.9849	18.4	35	45.9194	21	62.4
48	16	2020-07-13	tonig	Kontrolle	0-6 mm	9	1		1		0		0				2.74	1.086	1.69203	24.9849	18.4	35	45.9194	21	62.4
48	16	2020-07-13	tonig	Kontrolle	0-6 mm	10	1		1		0		0				3.139	1.191	2.33138	24.9849	18.4	35	45.9194	21	62.4
48	16	2020-07-13	tonig	Kontrolle	0-6 mm	11	1		1	0	1		0			0	3.022	1.139	2.05277	24.9849	18.4	35	45.9194	21	62.4
48	16	2020-07-13	tonig	Kontrolle	0-6 mm	12	1		1	0	1		0			0	3.162	1.284	2.72955	24.9849	18.4	35	45.9194	21	62.4
48	16	2020-07-13	tonig	Kontrolle	0-6 mm	13	1		1		0		0				2.949	1.179	2.14635	24.9849	18.4	35	45.9194	21	62.4
48	16	2020-07-13	tonig	Kontrolle	0-6 mm	14	1		1		0		0				3.135	1.236	2.50769	24.9849	18.4	35	45.9194	21	62.4
48	16	2020-07-13	tonig	Kontrolle	0-6 mm	15	1		1	0	1		0			1	3.022	1.191	2.24448	24.9849	18.4	35	45.9194	21	62.4
48	16	2020-07-13	tonig	Kontrolle	0-6 mm	16	1		1		0		0				3.3	1.179	2.40182	24.9849	18.4	35	45.9194	21	62.4
48	16	2020-07-13	tonig	Kontrolle	0-6 mm	17	1		1		0		0				3.326	1.16	2.34335	24.9849	18.4	35	45.9194	21	62.4
48	16	2020-07-13	tonig	Kontrolle	0-6 mm	18	1		1		0		0				3.017	1.127	2.00642	24.9849	18.4	35	45.9194	21	62.4
48	16	2020-07-13	tonig	Kontrolle	0-6 mm	19	1		1		0		0				3.198	1.046	1.83206	24.9849	18.4	35	45.9194	21	62.4
48	16	2020-07-13	tonig	Kontrolle	0-6 mm	20	1		1		0		0				2.781	1.103	1.77154	24.9849	18.4	35	45.9194	21	62.4
48	16	2020-07-13	tonig	Kontrolle	0-6 mm	21	1		1		0		0				2.977	1.058	1.74481	24.9849	18.4	35	45.9194	21	62.4
48	16	2020-07-13	tonig	Kontrolle	7-12 mm	22	1	25	0	0	1	9	0		0	0	3.288	1.234	2.62157	24.9849	18.4	35	45.9194	21	62.4
48	16	2020-07-13	tonig	Kontrolle	7-12 mm	23	1		0	0	1		0			0	3.019	1.136	2.03994	24.9849	18.4	35	45.9194	21	62.4
48	16	2020-07-13	tonig	Kontrolle	7-12 mm	24	1		0	0	1		0			0	3.028	1.174	2.1852	24.9849	18.4	35	45.9194	21	62.4
48	16	2020-07-13	tonig	Kontrolle	7-12 mm	25	1		0		0		0				2.982	1.191	2.21478	24.9849	18.4	35	45.9194	21	62.4
48	16	2020-07-13	tonig	Kontrolle	7-12 mm	26	1		0		0		0				2.681	1.071	1.61018	24.9849	18.4	35	45.9194	21	62.4
48	16	2020-07-13	tonig	Kontrolle	7-12 mm	27	1		0	0	1		0			0	3.354	1.234	2.67419	24.9849	18.4	35	45.9194	21	62.4
48	16	2020-07-13	tonig	Kontrolle	7-12 mm	28	1		0	0	1		0			NA	2.958	1.059	1.73696	24.9849	18.4	35	45.9194	21	62.4
48	16	2020-07-13	tonig	Kontrolle	7-12 mm	29	1		0		0		0				2.754	1.059	1.61717	24.9849	18.4	35	45.9194	21	62.4
48	16	2020-07-13	tonig	Kontrolle	7-12 mm	30	1		0		0		0				3.065	1.166	2.18186	24.9849	18.4	35	45.9194	21	62.4
48	16	2020-07-13	tonig	Kontrolle	7-12 mm	31	1		0	0	1		0			0	2.824	1.045	1.61472	24.9849	18.4	35	45.9194	21	62.4
48	16	2020-07-13	tonig	Kontrolle	7-12 mm	32	1		0	0	1		0			0	3.305	1.173	2.38104	24.9849	18.4	35	45.9194	21	62.4
48	16	2020-07-13	tonig	Kontrolle	7-12 mm	33	1		0		0		0				2.975	1.141	2.02795	24.9849	18.4	35	45.9194	21	62.4
48	16	2020-07-13	tonig	Kontrolle	7-12 mm	34	1		0		0		0				2.714	0.905	1.16387	24.9849	18.4	35	45.9194	21	62.4
48	16	2020-07-13	tonig	Kontrolle	7-12 mm	35	1		0	0	1		0			0	2.913	1.126	1.93382	24.9849	18.4	35	45.9194	21	62.4
48	16	2020-07-13	tonig	Kontrolle	7-12 mm	36	1		0	0	1		0			0	3.207	1.221	2.50339	24.9849	18.4	35	45.9194	21	62.4
48	16	2020-07-13	tonig	Kontrolle	7-12 mm	37	1		0		0		0				3.093	1.164	2.19424	24.9849	18.4	35	45.9194	21	62.4
48	16	2020-07-13	tonig	Kontrolle	7-12 mm	38	1		0		0		0				3.041	1.274	2.58437	24.9849	18.4	35	45.9194	21	62.4
48	16	2020-07-13	tonig	Kontrolle	7-12 mm	39	1		0		0		0				2.853	1.1	1.80753	24.9849	18.4	35	45.9194	21	62.4
48	16	2020-07-13	tonig	Kontrolle	7-12 mm	40	1		0		0		0				2.993	1.108	1.92391	24.9849	18.4	35	45.9194	21	62.4
48	16	2020-07-13	tonig	Kontrolle	7-12 mm	41	1		0		0		0				3.173	1.285	2.74331	24.9849	18.4	35	45.9194	21	62.4
48	16	2020-07-13	tonig	Kontrolle	7-12 mm	42	1		0		0		0				3.292	1.21	2.52365	24.9849	18.4	35	45.9194	21	62.4
48	16	2020-07-13	tonig	Kontrolle	7-12 mm	43	1		0		0		0				2.984	1.143	2.04122	24.9849	18.4	35	45.9194	21	62.4
48	16	2020-07-13	tonig	Kontrolle	7-12 mm	44	1		0		0		0				3.175	1.256	2.62254	24.9849	18.4	35	45.9194	21	62.4
48	16	2020-07-13	tonig	Kontrolle	7-12 mm	45	1		0		0		0				2.923	1.039	1.65218	24.9849	18.4	35	45.9194	21	62.4
48	16	2020-07-13	tonig	Kontrolle	7-12 mm	46	1		0		0		0				2.851	1.058	1.67096	24.9849	18.4	35	45.9194	21	62.4
48	17	2020-07-13	tonig	Test	0-6 mm	1	1	23	1	0	1	7	0		0	0	2.87	1.181	2.09595	24.9849	18.4	35	45.9194	21	62.4
48	17	2020-07-13	tonig	Test	0-6 mm	2	1		1		0		0				2.943	1.059	1.72815	24.9849	18.4	35	45.9194	21	62.4
48	17	2020-07-13	tonig	Test	0-6 mm	3	1		1		0		0				2.962	1.043	1.68714	24.9849	18.4	35	45.9194	21	62.4
48	17	2020-07-13	tonig	Test	0-6 mm	4	1		1	0	1		0			NA	2.898	1.036	1.62861	24.9849	18.4	35	45.9194	21	62.4
48	17	2020-07-13	tonig	Test	0-6 mm	5	1		1		0		0				2.97	1.123	1.96117	24.9849	18.4	35	45.9194	21	62.4
48	17	2020-07-13	tonig	Test	0-6 mm	6	1		1		0		0				3.222	1.246	2.61915	24.9849	18.4	35	45.9194	21	62.4
48	17	2020-07-13	tonig	Test	0-6 mm	7	1		1		0		0				3.324	1.285	2.87386	24.9849	18.4	35	45.9194	21	62.4
48	17	2020-07-13	tonig	Test	0-6 mm	8	1		1		0		0				3.018	1.096	1.89819	24.9849	18.4	35	45.9194	21	62.4
48	17	2020-07-13	tonig	Test	0-6 mm	9	1		1		0		0				2.798	1.127	1.86078	24.9849	18.4	35	45.9194	21	62.4
48	17	2020-07-13	tonig	Test	0-6 mm	10	1		1	0	1		0			0	3.074	1.217	2.38388	24.9849	18.4	35	45.9194	21	62.4
48	17	2020-07-13	tonig	Test	0-6 mm	11	1		1	0	1		0			NA	3.251	1.284	2.80637	24.9849	18.4	35	45.9194	21	62.4
48	17	2020-07-13	tonig	Test	0-6 mm	12	1		1		0		0				2.953	1.213	2.27501	24.9849	18.4	35	45.9194	21	62.4
48	17	2020-07-13	tonig	Test	0-6 mm	13	1		1	0	1		0			0	2.99	1.218	2.32255	24.9849	18.4	35	45.9194	21	62.4
48	17	2020-07-13	tonig	Test	0-6 mm	14	1		1	0	1		0			0	2.882	1.211	2.213	24.9849	18.4	35	45.9194	21	62.4
48	17	2020-07-13	tonig	Test	0-6 mm	15	1		1		0		0				2.802	1.108	1.80114	24.9849	18.4	35	45.9194	21	62.4
48	17	2020-07-13	tonig	Test	0-6 mm	16	1		1		0		0				2.969	1.084	1.8267	24.9849	18.4	35	45.9194	21	62.4
48	17	2020-07-13	tonig	Test	0-6 mm	17	1		1		0		0				3.126	1.161	2.20624	24.9849	18.4	35	45.9194	21	62.4
48	17	2020-07-13	tonig	Test	0-6 mm	18	1		1		0		0				2.896	1.079	1.76539	24.9849	18.4	35	45.9194	21	62.4
48	17	2020-07-13	tonig	Test	0-6 mm	19	1		1		0		0				3	1.099	1.89721	24.9849	18.4	35	45.9194	21	62.4
48	17	2020-07-13	tonig	Test	0-6 mm	20	1		1		0		0				2.834	1.062	1.67358	24.9849	18.4	35	45.9194	21	62.4
48	17	2020-07-13	tonig	Test	0-6 mm	21	1		1	0	1		0			0	3.139	1.15	2.17363	24.9849	18.4	35	45.9194	21	62.4
48	17	2020-07-13	tonig	Test	0-6 mm	22	1		1		0		0				2.835	1.075	1.71541	24.9849	18.4	35	45.9194	21	62.4
48	17	2020-07-13	tonig	Test	0-6 mm	23	1		1		0		0				2.868	1.138	1.94474	24.9849	18.4	35	45.9194	21	62.4
48	17	2020-07-13	tonig	Test	7-12 mm	24	1	24	0		0	8	0		0		3.098	1.279	2.65351	24.9849	18.4	35	45.9194	21	62.4
48	17	2020-07-13	tonig	Test	7-12 mm	25	1		0		0		0				3.043	1.096	1.91391	24.9849	18.4	35	45.9194	21	62.4
48	17	2020-07-13	tonig	Test	7-12 mm	26	1		0		0		0				3.082	1.038	1.73871	24.9849	18.4	35	45.9194	21	62.4
48	17	2020-07-13	tonig	Test	7-12 mm	27	1		0	0	1		0			0	3.015	1.119	1.97672	24.9849	18.4	35	45.9194	21	62.4
48	17	2020-07-13	tonig	Test	7-12 mm	28	1		0	0	1		0			NA	3.033	1.158	2.12955	24.9849	18.4	35	45.9194	21	62.4
48	17	2020-07-13	tonig	Test	7-12 mm	29	1		0	0	1		0			1	2.874	1.099	1.81753	24.9849	18.4	35	45.9194	21	62.4
48	17	2020-07-13	tonig	Test	7-12 mm	30	1		0		0		0				2.742	0.932	1.24709	24.9849	18.4	35	45.9194	21	62.4
48	17	2020-07-13	tonig	Test	7-12 mm	31	1		0	0	1		0			0	2.953	1.13	1.97433	24.9849	18.4	35	45.9194	21	62.4
48	17	2020-07-13	tonig	Test	7-12 mm	32	1		0		0		0				2.839	0.991	1.45986	24.9849	18.4	35	45.9194	21	62.4
48	17	2020-07-13	tonig	Test	7-12 mm	33	1		0		0		0				2.937	1.057	1.71812	24.9849	18.4	35	45.9194	21	62.4
48	17	2020-07-13	tonig	Test	7-12 mm	34	1		0		0		0				3.001	1.141	2.04567	24.9849	18.4	35	45.9194	21	62.4
48	17	2020-07-13	tonig	Test	7-12 mm	35	1		0	0	1		0			0	2.607	0.898	1.10076	24.9849	18.4	35	45.9194	21	62.4
48	17	2020-07-13	tonig	Test	7-12 mm	36	1		0		0		0				2.994	1.133	2.01238	24.9849	18.4	35	45.9194	21	62.4
48	17	2020-07-13	tonig	Test	7-12 mm	37	1		0		0		0				3.075	1.078	1.87103	24.9849	18.4	35	45.9194	21	62.4
48	17	2020-07-13	tonig	Test	7-12 mm	38	1		0		0		0				2.898	1.094	1.81607	24.9849	18.4	35	45.9194	21	62.4
48	17	2020-07-13	tonig	Test	7-12 mm	39	1		0		0		0				2.888	1.004	1.52427	24.9849	18.4	35	45.9194	21	62.4
48	17	2020-07-13	tonig	Test	7-12 mm	40	1		0		0		0				3.105	1.179	2.25989	24.9849	18.4	35	45.9194	21	62.4
48	17	2020-07-13	tonig	Test	7-12 mm	41	1		0		0		0				2.966	1.241	2.39174	24.9849	18.4	35	45.9194	21	62.4
48	17	2020-07-13	tonig	Test	7-12 mm	42	1		0	0	1		0			0	2.89	1.017	1.56509	24.9849	18.4	35	45.9194	21	62.4
48	17	2020-07-13	tonig	Test	7-12 mm	43	1		0	0	1		0			1	2.718	1.078	1.65381	24.9849	18.4	35	45.9194	21	62.4
48	17	2020-07-13	tonig	Test	7-12 mm	44	1		0		0		0				2.726	1.076	1.65253	24.9849	18.4	35	45.9194	21	62.4
48	17	2020-07-13	tonig	Test	7-12 mm	45	1		0		0		0				3.168	1.148	2.18609	24.9849	18.4	35	45.9194	21	62.4
48	17	2020-07-13	tonig	Test	7-12 mm	46	1		0		0		0				2.586	0.988	1.32172	24.9849	18.4	35	45.9194	21	62.4
48	17	2020-07-13	tonig	Test	7-12 mm	47	1		0	0	1		0			0	2.564	1.017	1.38854	24.9849	18.4	35	45.9194	21	62.4
48	18	2020-07-13	sandig	Test	0-6 mm	1	1	46	1		0	14	0		0		3.28	1.171	2.35497	24.9849	18.4	35	45.9194	21	62.4
48	18	2020-07-13	sandig	Test	0-6 mm	2	1		1	0	1		0			NA	2.719	1.176	1.96889	24.9849	18.4	35	45.9194	21	62.4
48	18	2020-07-13	sandig	Test	0-6 mm	3	1		1	0	1		0			0	3.242	1.183	2.37564	24.9849	18.4	35	45.9194	21	62.4
48	18	2020-07-13	sandig	Test	0-6 mm	4	1		1		0		0				3.002	1.064	1.77948	24.9849	18.4	35	45.9194	21	62.4
48	18	2020-07-13	sandig	Test	0-6 mm	5	1		1	0	1		0			0	3.186	1.201	2.40619	24.9849	18.4	35	45.9194	21	62.4
48	18	2020-07-13	sandig	Test	0-6 mm	6	1		1		0		0				3.156	1.184	2.31654	24.9849	18.4	35	45.9194	21	62.4
48	18	2020-07-13	sandig	Test	0-6 mm	7	1		1		0		0				2.717	0.918	1.19887	24.9849	18.4	35	45.9194	21	62.4
48	18	2020-07-13	sandig	Test	0-6 mm	8	1		1		0		0				2.976	1.221	2.32307	24.9849	18.4	35	45.9194	21	62.4
48	18	2020-07-13	sandig	Test	0-6 mm	9	1		1		0		0				3.071	1.064	1.82038	24.9849	18.4	35	45.9194	21	62.4
48	18	2020-07-13	sandig	Test	0-6 mm	10	1		1		0		0				3.242	1.09	2.01681	24.9849	18.4	35	45.9194	21	62.4
48	18	2020-07-13	sandig	Test	0-6 mm	11	1		1		0		0				3.01	0.964	1.4646	24.9849	18.4	35	45.9194	21	62.4
48	18	2020-07-13	sandig	Test	0-6 mm	12	1		1	0	1		0			NA	2.758	0.949	1.30054	24.9849	18.4	35	45.9194	21	62.4
48	18	2020-07-13	sandig	Test	0-6 mm	13	1		1		0		0				2.791	0.995	1.44679	24.9849	18.4	35	45.9194	21	62.4
48	18	2020-07-13	sandig	Test	0-6 mm	14	1		1		0		0				2.921	1.003	1.53862	24.9849	18.4	35	45.9194	21	62.4
48	18	2020-07-13	sandig	Test	0-6 mm	15	1		1	0	1		0			0	3.044	1.109	1.96023	24.9849	18.4	35	45.9194	21	62.4
48	18	2020-07-13	sandig	Test	0-6 mm	16	1		1	0	1		0			1	2.92	1.157	2.04667	24.9849	18.4	35	45.9194	21	62.4
48	18	2020-07-13	sandig	Test	0-6 mm	17	1		1		0		0				3.146	1.005	1.66376	24.9849	18.4	35	45.9194	21	62.4
48	18	2020-07-13	sandig	Test	0-6 mm	18	1		1		0		0				2.831	1.02	1.54219	24.9849	18.4	35	45.9194	21	62.4
48	18	2020-07-13	sandig	Test	0-6 mm	19	1		1	0	1		0			NA	2.797	1.127	1.86011	24.9849	18.4	35	45.9194	21	62.4
48	18	2020-07-13	sandig	Test	0-6 mm	20	1		1		0		0				2.61	0.933	1.1896	24.9849	18.4	35	45.9194	21	62.4
48	18	2020-07-13	sandig	Test	0-6 mm	21	1		1		0		0				3.118	1.143	2.13288	24.9849	18.4	35	45.9194	21	62.4
48	18	2020-07-13	sandig	Test	0-6 mm	22	1		1		0		0				3.028	1.056	1.768	24.9849	18.4	35	45.9194	21	62.4
48	18	2020-07-13	sandig	Test	0-6 mm	23	1		1		0		0				2.887	1.022	1.57887	24.9849	18.4	35	45.9194	21	62.4
48	18	2020-07-13	sandig	Test	0-6 mm	24	1		1		0		0				2.916	0.974	1.44845	24.9849	18.4	35	45.9194	21	62.4
48	18	2020-07-13	sandig	Test	0-6 mm	25	1		1	0	1		0			NA	2.718	1.067	1.62023	24.9849	18.4	35	45.9194	21	62.4
48	18	2020-07-13	sandig	Test	0-6 mm	26	1		1	0	1		0			NA	2.866	1.057	1.67658	24.9849	18.4	35	45.9194	21	62.4
48	18	2020-07-13	sandig	Test	0-6 mm	27	1		1		0		0				2.918	1.084	1.79532	24.9849	18.4	35	45.9194	21	62.4
48	18	2020-07-13	sandig	Test	0-6 mm	28	1		1		0		0				3.024	0.992	1.55813	24.9849	18.4	35	45.9194	21	62.4
48	18	2020-07-13	sandig	Test	0-6 mm	29	1		1	0	1		0			1	2.749	1.024	1.50929	24.9849	18.4	35	45.9194	21	62.4
48	18	2020-07-13	sandig	Test	0-6 mm	30	1		1		0		0				2.771	0.996	1.43931	24.9849	18.4	35	45.9194	21	62.4
48	18	2020-07-13	sandig	Test	0-6 mm	31	1		1	0	1		0			0	3.253	1.119	2.13276	24.9849	18.4	35	45.9194	21	62.4
48	18	2020-07-13	sandig	Test	0-6 mm	32	1		1		0		0				2.653	1.037	1.4938	24.9849	18.4	35	45.9194	21	62.4
48	18	2020-07-13	sandig	Test	0-6 mm	33	1		1		0		0				3.087	1.182	2.25824	24.9849	18.4	35	45.9194	21	62.4
48	18	2020-07-13	sandig	Test	0-6 mm	34	1		1		0		0				2.83	1.065	1.68068	24.9849	18.4	35	45.9194	21	62.4
48	18	2020-07-13	sandig	Test	0-6 mm	35	1		1		0		0				2.717	1.05	1.56844	24.9849	18.4	35	45.9194	21	62.4
48	18	2020-07-13	sandig	Test	0-6 mm	36	1		1		0		0				3.065	1.073	1.84769	24.9849	18.4	35	45.9194	21	62.4
[truncated: 1,481 more rows]
